# Supplementary material for: Farming System and Nematodes Affect the Rhizosphere Microbiome of Tropical Banana Plants
Source: Environ Microbiol Rep. 2025 Jul 9;17(4):e70155. doi: 10.1111/1758-2229.70155 (PMC12241448; doi:10.1111/1758-2229.70155)
Supplement: Supplementary file 10 — Table S1. (A) Nematode densities from the different banana and adjacent control soils. (B) Soil physicochemical properties. (C) Pairwise Spearman’s correlations of bacteria and fungi with nematodes and other sample variables. [file EMI4-17-e70155-s005.xlsx]

## Sheet: Table_S1A
	Table S1A.	Nematode densities in 100 ml soil, in samples collected from the different banana farming systems and corresponding adjacent controls, without banana roots.
		Pearson's correlations among nematode groups and soil chemical components, and maturity indexes for the three farming systems and related controls.
				Banana, conventional (CV)							Conventional controls (CVCON)							Banana, organic (OR)							Organic, control (ORCON)							Banana, barbecho (BRB)							Barbecho, control (BRBCON)
	Samples	CV1	CV2	CV3	CV4	CV5	mean	SD	CVCON1	CVCON2	CVCON3	CVCON4	CVCON5	mean	SD	OR1	OR2	OR3	OR4	OR5	mean	SD	ORCON1	ORCON2	ORCON3	ORCON4	ORCON5	mean	SD	BRB1	BRB2	BRB3	BRB4	BRB5	mean	SD	BRBCON1	BRBCON2	BRBCON3	BRBCON4	BRBCON5	mean	SD
	Meloidogyne sp.	0	16.6	16.6	14.5	33.3	16.2	11.8116	0	0	16.6	33.3	0	9.98	14.8866	243.7	0	70	16.6	0	66.06	103.375	0	50	25	0	0	15	22.3607	0	0	0	0	0	0	0	0	12.5	0	0	0	2.5	5.59017	Meloidogyne
	Radopholus similis	0	0	0	87.5	0	17.5	39.1312	0	0	0	0	0	0	0	0	0	23.3	16.6	0	7.98	11.1809	0	0	0	0	0	0	0	0	0	0	0	0	0	0	0	0	0	0	0	0	0	Radopholus
	Free-living	16.6	100	0	43.7	33.3	38.72	38.0721	100	200	33.3	133.3	83.3	109.98	61.9247	37.5	52	58.3	133.3	318.7	119.96	117.149	150	837	400	412.5	675	494.9	266.562	10	37.5	0	50	0	19.5	22.9401	125	300	575	137.5	108.3	249.16	197.789	Free living
	Predatory/omnivores	0	0	0	0	0	0	0	0	0	0	0	16.6	3.32	7.42375	56.2	20.8	93.3	16.6	75	52.38	33.4597	62.5	37.5	37.5	75	37.5	50	17.6777	0	0	0	0	0	0	0	25	12.5	25	12.5	8.3	16.66	7.80404	Predatory
	Helicotylenchus sp.	33.3	0	0	43.7	16.6	18.72	19.6338	16.6	0	0	0	66.6	16.64	28.8387	0	0	11.6	33.3	0	8.98	14.4935	0	0	0	0	37.5	7.5	16.7705	10	0	0	0	37.5	9.5	16.2404	0	0	25	12.5	0	7.5	11.1803	Helicotylenchus
	Xiphinema spp.	0	0	0	0	0	0	0	0	0	0	0	0	0	0	0	0	0	0	0	0	0	75	37.5	37.5	0	0	30	31.3748	0	0	0	0	0	0	0	0	37.5	12.5	12.5	16.6	15.82	13.6285	Xiphinema
	Criconematidae	0	0	0	0	0	0	0	33.3	0	0	0	0	6.66	14.8922	0	0	0	0	0	0	0	12.5	0	0	0	0	2.5	5.59017	0	0	0	0	12.5	2.5	5.59017	16.6	25	75	137.5	33.3	57.48	50.0523	Criconematid
	Pratylenchus	0	0	0	0	0	0	0	0	0	33.3	0	0	6.66	14.8922	0	0	0	0	0	0	0	0	0	0	0	0	0	0	0	0	0	0	0	0	0	0	0	62.5	12.5	0	15	27.0994	Pratylenchus
	Sum as other pl. par.	0	0	0	0	0	0	0	33.3	0	33.3	0	0	13.32	29.7844	0	0	0	0	0	0	0	87.5	37.5	37.5	0	0	32.5	36.9649	0	0	0	0	12.5	2.5	5.59017	16.6	62.5	150	162.5	49.9	88.3	90.7802	Other pl. par.
	Classification for mapping file
	Meloidogyne	None	M	M	L	H			None	None	M	H	None			H	None	H	M	None			None	H	H	None	None			None	None	None	None	None			None	L	None	None	None
	Radopholus	None	None	None	H	None			None	None	None	None	None			None	None	H	H	None			None	None	None	None	None			None	None	None	None	None			None	None	None	None	None
	Free living	L	L	None	L	L			L	H	L	L	L			L	L	L	L	H			L	H	H	H	H			L	L	None	L	None			L	H	H	L	L
	Predatory/omniv.	None	None	None	None	None			None	None	None	None	H			H	M	H	L	H			H	H	H	H	H			None	None	None	None	None			H	L	H	L	L
	Helicotylenchus	H	None	None	H	H			H	None	None	None	H			None	None	M	H	None			None	None	None	None	H			L	None	None	None	H			None	None	H	M	None
	Sum as other pl. par.	None	None	None	None	None			H	None	H	None	None			None	None	None	None	None			H	H	H	None	None			None	None	None	None	L			L	H	H	H	H
		General									Legend
		mean	SD											M = within 10% interval from general mean
	Meloidogyne	18.29	45.888											L = lower than 90% mean
	Radopholus	4.24667	16.5401											H = higher than 110% mean
	Free living	172.037	212.36			SE values
	Predatory/omnivores	20.3933	27.1502					CV	CVCON	OR	ORCON	BRB	BRBCON
	Helicotylenchus	11.4733	17.6101			Meloidogyne		5.28233	6.65751	46.2307	10	0	2.5
	Sum as other pl. par.	7.63667	17.3028			Radopholus similis		17.5	0	5.00024	0	0	0
						Free living		17.0264	27.6936	52.3907	119.21	10.2591	88.4538
						Predatory/omniv.		0	3.32	14.9636	7.90569	0	3.49007
						Helicotylenchus		8.78051	12.897	6.4817	7.5	7.26292	5
						Xiphinema spp.		0	0	0	14.0312	0	6.09487
						Criconematid		0	6.66	0	2.5	2.5	22.3841
						Pratylenchus		0	6.66	0	0	0	12.1192
						Sum as other pl. par.		0	13.32	0	16.5312	2.5	40.5982
	Correlations (Pearson)
		Meloidogyne	Radopholus	Free living	Predatory/omniv.	Helicotyl.	Pratylench.	Other pl. par.	pH	Acid. extr.	K	Ca	Mg	Na	P	Fe	Cu	Zn	Mn	B
	Radopholus	0.03489
	Free.living	-0.06168	-0.14889
	Predatory/omnivores	0.33355	-0.0185	0.39007*
	Helicotylenchus	-0.17081	0.37438*	-0.03569	-0.1713
	Pratylenchus	-0.08795	-0.07746	0.2507	-0.05664	0.06669
	Other_pl._par.	-0.15573	-0.14745	0.3014	0.03811	-0.06061	0.63087***
	pH	0.40213 *	-0.02297	0.32267	0.65504***	-0.06282	-0.28361	-0.35024
	Acid. extr.	-0.24541	-0.09392	0.13804	-0.12614	-0.11492	0.37478*	0.71726***	-0.66885***
	K	0.37093*	0.04791	0.29686	0.76747***	-0.16503	-0.20247	-0.19164	0.71061***	-0.29999
	Ca	0.17234	0.04199	0.05127	0.54220**	-0.08087	-0.26035	-0.30364	0.68352***	-0.48943**	0.59313***
	Mg	0.45519*	-0.01165	0.20867	0.73969***	-0.17349	-0.13515	-0.06249	0.62556***	-0.13779	0.76610***	0.79773***
	Na	-0.21309	0.05284	-0.00805	-0.30675	0.05032	0.53199**	0.29063	-0.43532*	0.37081*	-0.45767*	-0.35747	-0.39844*
	P	0.44685*	-0.06606	0.44006*	0.65226***	-0.15289	-0.21554	-0.07975	0.69439***	-0.33331	0.57795**	0.33721	0.43823*	-0.35461
	Fe	0.00117	-0.14461	0.69830***	0.53752**	-0.2549	-0.09075	0.22206	0.51623***	-0.01987	0.54995**	0.1887	0.30146	-0.29283	0.71958***
	Cu	0.36757*	0.00561	0.18988	0.69877***	-0.27859	-0.15607	-0.20139	0.71838***	-0.34277	0.81468***	0.74309***	0.82977***	-0.39849*	0.52108**	0.40133*
	Zn	-0.04224	-0.01355	0.22538	0.39335*	-0.12492	-0.11574	-0.16603	0.34226	-0.18648	0.36478	0.20486	0.17134	-0.12938	0.62750***	0.40021*	0.28047
	Mn	-0.11124	-0.13626	0.48453	0.53510**	-0.14615	-0.15072	0.03412	0.46823*	-0.14012	0.60693***	0.34159	0.35542	-0.34971	0.66531***	0.81376***	0.38439*	0.71212***
	B	-0.07179	0.49775**	-0.37358	-0.36364	0.21179	-0.25012	-0.38966*	-0.22854	-0.29366	-0.06279	-0.00382	-0.25358	-0.14267	-0.15265	-0.22225	-0.13373	-0.00075	-0.03836
	S	-0.15813	0.36693	-0.26015	-0.43021*	0.09241	-0.15032	-0.24451	-0.39220*	-0.09317	-0.20077	-0.22221	-0.36499	-0.11919	-0.27397	-0.19997	-0.3083	-0.04991	-0.04163	0.87968***
	p values
	Radopholus	0.857417
	Free.living	0.750595	0.440805
	Predatory/omnivores	0.0770172	0.924101	0.0364486
	Helicotylenchus	0.37565	0.0454026	0.85415	0.374262
	Pratylenchus	0.650059	0.689624	0.189603	0.770403	0.731054
	Other_pl._par.	0.419858	0.445275	0.112088	0.844383	0.754787	0.000243469
	pH	0.0305765	0.905859	0.0877881	0.00011521	0.746135	0.135989	0.0625141
	Acid.	0.199433	0.627948	0.475174	0.514406	0.552784	0.0451595	1.19e-05	7.29e-05
	K	0.0475942	0.805071	0.11786	1.19e-06	0.392262	0.292181	0.319316	1.56e-05	0.11386
	Ca	0.371349	0.828763	0.791668	0.00237817	0.676651	0.17256	0.109316	4.37e-05	0.00704651	0.000696145
	Mg	0.0130952	0.952166	0.277342	4.54e-06	0.368111	0.484531	0.747447	0.000284609	0.475965	1.27e-06	2.19e-07
	Na	0.267061	0.785468	0.966959	0.105553	0.795453	0.00297479	0.126148	0.0182607	0.0476681	0.0125443	0.0569356	0.0322873
	P	0.0150923	0.733523	0.0168969	0.000126012	0.428488	0.261463	0.680898	2.93e-05	0.0772415	0.00102521	0.0736369	0.017415	0.0590952
	Fe	0.995203	0.454191	2.53e-05	0.00263746	0.182048	0.639674	0.246974	0.00414683	0.918501	0.00199721	0.326937	0.112013	0.12317	1.09e-05
	Cu	0.0498008	0.976956	0.323864	2.48e-05	0.143357	0.418816	0.294826	1.14e-05	0.0687221	7.49e-08	3.89e-06	2.62e-08	0.0322596	0.00374995	0.0309418
	Zn	0.827753	0.944396	0.23979	0.0347688	0.518498	0.54992	0.389357	0.0691617	0.332749	0.0517005	0.286408	0.374174	0.503571	0.000268909	0.0314571	0.140559
	Mn	0.56565	0.480933	0.00773009	0.00278075	0.449352	0.435143	0.860516	0.0104168	0.468487	0.000481372	0.0697378	0.0584757	0.0629427	8.22e-05	7.96e-08	0.0395103	1.47e-05
	B	0.711331	0.00600301	0.0459067	0.0524893	0.270064	0.19067	0.0366641	0.233075	0.122065	0.746271	0.984322	0.184409	0.460344	0.429229	0.24654	0.489184	0.996911	0.843376
	S	0.412643	0.0502326	0.172908	0.0198346	0.633521	0.436375	0.201139	0.0353496	0.63073	0.296344	0.246643	0.0515549	0.538024	0.150383	0.298303	0.103711	0.797092	0.830226	3.3e-10

## Sheet: Table S1B
Table S1 B.	Results of sample soil physico-chemical analyses, and methods applied.

## Sheet: Table S1C
Table S1C -	Pairwise, Bonferroni-adjusted, Spearman's correlations of bacteria and fungal taxa with nematodes and other sample variables (significant p values are shown in bold on yellow background). Taxa filtered at 150 sequences for all samples sum (bacteria), or mean 5 seq. per sample (fungi).
Microbial taxa or soil variables	Meloidogyne	p	Radopholus	p	Free living	p	Predatory/omniv.	p	Helicotylenchus	p	Pratylenchus	p	Other pl. par.	p	pH	p	K	p	Ca	p	Mg	p	Na	p	P	p	Fe	p	Cu	p	Zn	p	Mn	p	B	p	S	p
Azospira_restricta	0.434333	0.0185588	0.281057	0.139697	0.246674	0.197054	0.332121	0.0783729	-0.110535	0.568123	-0.114978	0.552569	0.199206	0.300203	0.167258	0.385819	0.364334	0.0520077	0.138355	0.474148	0.356879	0.0573761	-0.276182	0.14699	0.152154	0.430735	0.35953	0.0554193	0.295279	0.119926	0.130082	0.501223	0.300447	0.113279	0.00936891	0.961529	-0.0378781	0.845333
Parasegitibacter_luojiensis	-0.40692	0.028471	-0.171693	0.373162	0.206806	0.281755	0.193416	0.314756	0.120679	0.532905	0.13025	0.500665	0.276335	0.146758	-0.234456	0.220877	-0.0772244	0.690506	-0.167647	0.3847	0.106444	0.582613	0.0459399	0.812939	-0.201459	0.294656	0.232774	0.224303	-0.224297	0.242113	-0.311215	0.100316	0.197155	0.305309	-0.26092	0.171591	0.088335	0.64863
Corynebacterium_pilosum	0.398951	0.0320467	-0.0891164	0.645722	-0.295954	0.119041	-0.26656	0.162183	-0.142174	0.461911	-0.105793	0.584935	-0.354441	0.0592236	0.0170861	0.9299	-0.217434	0.257201	-0.159818	0.407597	-0.302588	0.110607	0.137583	0.476643	-0.139479	0.470531	-0.584652	0.000866302	-0.176038	0.361003	-0.241036	0.207816	-0.586682	0.0008226	0.0798012	0.680708	-0.0110642	0.954574
pH	0.394751	0.034072	0.160735	0.404874	0.216619	0.259031	0.525322	0.00343054	-0.0766471	0.692708	-0.335914	0.0748215	-0.242309	0.205353	-	-	0.535107	0.00278071	0.75699	2.00865e-06	0.560729	0.00155601	-0.41262	0.0261175	0.658699	0.000102317	0.277969	0.144285	0.552048	0.00190408	0.475592	0.00911973	0.319477	0.0911504	0.152962	0.42826	-0.497407	0.00604429
uncl._Actinobacteria_be5b	0.384406	0.0395035	-0.0922281	0.634193	0.39274	0.0350779	0.272875	0.15209	-0.218314	0.255232	-0.0922281	0.634193	0.316796	0.0940521	0.438368	0.017376	0.374463	0.0453567	0.146852	0.447152	0.189474	0.324909	-0.298372	0.115914	0.350445	0.0623511	0.439598	0.0170283	0.180727	0.348145	0.323129	0.087308	0.407529	0.0282116	0.0653818	0.736143	-0.0230689	0.905449
Chytridiomycota_SH0209205	0.384406	0.0395035	-0.0922281	0.634193	0.39274	0.0350779	0.272875	0.15209	-0.218314	0.255232	-0.0922281	0.634193	0.316796	0.0940521	0.438368	0.017376	0.374463	0.0453567	0.146852	0.447152	0.189474	0.324909	-0.298372	0.115914	0.350445	0.0623511	0.439598	0.0170283	0.180727	0.348145	0.323129	0.087308	0.407529	0.0282116	0.0653818	0.736143	-0.0230689	0.905449
Verrucomicrobium_spinosum	0.380638	0.0416463	-0.0922281	0.634193	0.388252	0.037409	0.272875	0.15209	-0.218314	0.255232	-0.0922281	0.634193	0.316796	0.0940521	0.43949	0.0170587	0.373342	0.0460577	0.145731	0.450665	0.184429	0.338193	-0.287155	0.130949	0.348763	0.0637056	0.438476	0.0173452	0.17736	0.357351	0.327617	0.0827562	0.406406	0.0286912	0.0653818	0.736143	-0.0258822	0.893979
uncl._Bacteroidetes_bfbb	0.380638	0.0416463	-0.0922281	0.634193	0.388252	0.037409	0.272875	0.15209	-0.218314	0.255232	-0.0922281	0.634193	0.316796	0.0940521	0.43949	0.0170587	0.373342	0.0460577	0.145731	0.450665	0.184429	0.338193	-0.287155	0.130949	0.348763	0.0637056	0.438476	0.0173452	0.17736	0.357351	0.327617	0.0827562	0.406406	0.0286912	0.0653818	0.736143	-0.0258822	0.893979
uncl._Bacteroidetes_f818	0.380638	0.0416463	-0.0922281	0.634193	0.388252	0.037409	0.272875	0.15209	-0.218314	0.255232	-0.0922281	0.634193	0.316796	0.0940521	0.43949	0.0170587	0.373342	0.0460577	0.145731	0.450665	0.184429	0.338193	-0.287155	0.130949	0.348763	0.0637056	0.438476	0.0173452	0.17736	0.357351	0.327617	0.0827562	0.406406	0.0286912	0.0653818	0.736143	-0.0258822	0.893979
Fungi_SH0157543	0.380638	0.0416463	-0.0922281	0.634193	0.388252	0.037409	0.272875	0.15209	-0.218314	0.255232	-0.0922281	0.634193	0.316796	0.0940521	0.43949	0.0170587	0.373342	0.0460577	0.145731	0.450665	0.184429	0.338193	-0.287155	0.130949	0.348763	0.0637056	0.438476	0.0173452	0.17736	0.357351	0.327617	0.0827562	0.406406	0.0286912	0.0653818	0.736143	-0.0258822	0.893979
Ochrobactrum_pseudogrignonense	0.368703	0.04905	0.33711	0.0737279	-0.0432014	0.823912	0.208773	0.2771	0.0733987	0.705142	-0.0922281	0.634193	-0.204986	0.286105	0.348677	0.0637754	0.308315	0.103691	0.358723	0.0560097	0.404734	0.0294178	-0.159842	0.407524	0.195688	0.308993	-0.0336427	0.862454	0.350791	0.0620753	0.00168296	0.993087	-0.117319	0.544455	-0.125127	0.5178	-0.423118	0.022199
Fungi_SH0104643	-0.367126	0.0501021	-0.238946	0.211906	0.486083	0.00750749	0.366588	0.0504645	0.169358	0.379795	0.211481	0.270775	0.351945	0.0611622	-0.18619	0.333518	0.152205	0.430576	-0.220729	0.249882	0.155401	0.420846	0.0627721	0.746326	0.226621	0.237139	0.514256	0.00431842	0.055548	0.774727	0.101739	0.59948	0.456364	0.0128331	-0.316881	0.0939597	0.0615166	0.751239
uncl._Acidobacteriaceae_d9f1	-0.36472	0.0517404	-0.153888	0.425437	-0.0763905	0.693687	-0.11736	0.544314	0.142149	0.461991	0.446806	0.0151035	0.431667	0.0193761	-0.471042	0.00990444	-0.179026	0.352778	-0.230816	0.228336	-0.0396588	0.838154	0.186039	0.333917	-0.516253	0.00414501	0.0840151	0.664796	-0.317662	0.0931072	-0.434698	0.0184491	0.145738	0.450644	-0.225899	0.238678	0.181757	0.34536
Basidiomycota_SH0085492	-0.36472	0.0517404	-0.153888	0.425437	0.28946	0.127749	0.16662	0.387661	0.389601	0.0366953	0.422042	0.0225767	0.319944	0.0906527	-0.366283	0.0506713	-0.206151	0.283315	-0.398784	0.0321251	-0.0875488	0.651561	0.122404	0.527023	-0.0978617	0.613534	0.136595	0.479845	-0.24499	0.200228	-0.230641	0.228699	0.052638	0.78625	-0.495435	0.00628009	-0.0737917	0.703634
Rhizobium_daejeonense	-0.36472	0.0517404	-0.153888	0.425437	-0.105599	0.58563	-0.105192	0.587082	0.00418701	0.982802	-0.153888	0.425437	-0.203074	0.29072	0.0924126	0.633512	-0.00804401	0.966966	0.274959	0.148862	0.168363	0.382643	-0.344191	0.0675022	-0.0662391	0.732808	0.0452821	0.815571	0.103577	0.592866	0.108768	0.574361	0.0530127	0.784764	0.0537944	0.781665	-0.0362387	0.851952
Actinomadura_sp.c1f6	-0.36472	0.0517404	-0.153888	0.425437	0.148287	0.442675	0.195076	0.310538	-0.147383	0.445493	0.0849038	0.661458	0.29078	0.125942	-0.176407	0.359981	0.149656	0.438428	-0.0781856	0.686845	0.101579	0.600058	0.119597	0.536613	0.222668	0.245639	0.477895	0.00874294	0.153212	0.427497	0.0797508	0.6809	0.384202	0.0396177	-0.108905	0.573875	0.0533253	0.783524
Rozellomycota_SH0257287	-0.35408	0.0595003	-0.0384168	0.84316	0.595207	0.000659358	0.322206	0.0882679	0.0459736	0.812804	0.273471	0.151163	0.366379	0.0506059	-0.190657	0.321841	0.0938989	0.628037	-0.238029	0.213719	0.191108	0.320675	0.177352	0.357373	0.0112887	0.953654	0.44914	0.0145204	0.0959734	0.620427	-0.176793	0.358914	0.24034	0.209172	-0.5232	0.00358747	-0.0289993	0.881295
Radopholus	0.353156	0.060215	-	-	-0.0687796	0.722951	0.110218	0.569238	0.404338	0.0295921	-0.114978	0.552569	-0.25555	0.180902	0.160735	0.404874	0.172383	0.371217	0.270654	0.155587	0.199405	0.29971	-0.0442823	0.819577	0.0757274	0.69622	-0.0605819	0.754904	0.212246	0.269005	0.142904	0.459592	-0.0282252	0.884442	0.181757	0.345359	-0.0579863	0.765107
uncl._Gammaproteobacteria_6460	-0.353131	0.060235	0.0428455	0.82534	0.154372	0.423965	0.166991	0.386588	0.360171	0.0549543	-0.016479	0.932385	0.172476	0.370954	-0.0566414	0.770409	0.158015	0.412976	0.0243963	0.900034	0.21088	0.272171	-0.0406856	0.834021	0.101398	0.600709	0.354459	0.0592095	0.053803	0.781631	-0.0311031	0.87275	0.459273	0.0122015	-0.136682	0.479562	0.0174929	0.928236
Penicillium_polonicum_SH0197588	0.35248	0.0607426	0.251031	0.189005	-0.130824	0.498765	0.0304729	0.875309	-0.0120274	0.950625	-0.238946	0.211906	-0.391235	0.0358463	0.190257	0.322876	0.0888834	0.646589	0.0470501	0.8085	-0.0548985	0.777294	-0.259226	0.174491	0.0601418	0.756631	-0.126094	0.514543	0.0831765	0.667951	0.0517417	0.789809	-0.267885	0.160027	0.193633	0.314202	0.0233238	0.904409
uncl._Gemmataceae	-0.338559	0.0724193	-0.188915	0.326364	0.216221	0.259929	0.0640169	0.741464	-0.150162	0.436862	0.390548	0.0362011	0.386788	0.0381958	-0.494731	0.00636617	-0.00639738	0.973726	-0.148598	0.441709	0.192249	0.317739	0.13277	0.492343	-0.362115	0.053562	0.246278	0.197797	0.0249642	0.89772	-0.259368	0.174247	0.184133	0.338981	-0.252511	0.186324	0.095988	0.620374
uncl._Thermogemmatisporaceae_bef6	0.32906	0.0813316	0.555367	0.00176376	-0.06783	0.726631	0.331793	0.0786855	0.101124	0.6017	-0.0640809	0.741214	-0.142426	0.461111	0.203314	0.290138	0.316267	0.0946332	0.248465	0.193717	0.271086	0.154903	-0.214715	0.263343	0.11298	0.559538	0.158172	0.412505	0.294039	0.121562	0.113036	0.559343	0.135727	0.482667	0.0908557	0.639268	-0.158721	0.410864
Fungi_SH0249586	0.32906	0.0813316	0.555367	0.00176376	-0.06783	0.726631	0.331793	0.0786855	0.101124	0.6017	-0.0640809	0.741214	-0.142426	0.461111	0.203314	0.290138	0.316267	0.0946332	0.248465	0.193717	0.271086	0.154903	-0.214715	0.263343	0.11298	0.559538	0.158172	0.412505	0.294039	0.121562	0.113036	0.559343	0.135727	0.482667	0.0908557	0.639268	-0.158721	0.410864
Hyphopichia_burtonii	0.32906	0.0813316	0.555367	0.00176376	-0.06783	0.726631	0.331793	0.0786855	0.101124	0.6017	-0.0640809	0.741214	-0.142426	0.461111	0.203314	0.290138	0.316267	0.0946332	0.248465	0.193717	0.271086	0.154903	-0.214715	0.263343	0.11298	0.559538	0.158172	0.412505	0.294039	0.121562	0.113036	0.559343	0.135727	0.482667	0.0908557	0.639268	-0.158721	0.410864
Rozellomycota_SH0084874	0.32906	0.0813316	0.555367	0.00176376	-0.06783	0.726631	0.331793	0.0786855	0.101124	0.6017	-0.0640809	0.741214	-0.142426	0.461111	0.203314	0.290138	0.316267	0.0946332	0.248465	0.193717	0.271086	0.154903	-0.214715	0.263343	0.11298	0.559538	0.158172	0.412505	0.294039	0.121562	0.113036	0.559343	0.135727	0.482667	0.0908557	0.639268	-0.158721	0.410864
Wickerhamiella_sp	0.32906	0.0813316	0.555367	0.00176376	-0.06783	0.726631	0.331793	0.0786855	0.101124	0.6017	-0.0640809	0.741214	-0.142426	0.461111	0.203314	0.290138	0.316267	0.0946332	0.248465	0.193717	0.271086	0.154903	-0.214715	0.263343	0.11298	0.559538	0.158172	0.412505	0.294039	0.121562	0.113036	0.559343	0.135727	0.482667	0.0908557	0.639268	-0.158721	0.410864
Amphinema_sp	-0.321623	0.088878	-0.222409	0.246203	0.334791	0.0758593	0.282378	0.137766	0.0932915	0.630272	0.242292	0.205384	0.0699046	0.7186	-0.0141191	0.942051	-0.0255345	0.895395	0.027634	0.886847	0.100486	0.604007	0.0713817	0.712901	0.0969049	0.617023	0.179387	0.351792	0.135199	0.484386	-0.0832741	0.667584	0.137322	0.477489	-0.267312	0.160956	-0.241821	0.206294
Tubeufiaceae_SH0046444	-0.320464	0.0901002	-0.135215	0.484336	0.313601	0.0976006	0.216412	0.259499	0.130602	0.499498	0.226135	0.238174	0.183472	0.340748	-0.0468455	0.809318	0.189026	0.326076	-0.0119154	0.951084	0.198682	0.301501	-0.152117	0.430846	0.0573382	0.76766	0.330671	0.0797641	0.177122	0.358007	0.109387	0.572172	0.311493	0.0999967	-0.103499	0.593146	0.121261	0.530918
Clavulina_sp	-0.320464	0.0901002	-0.135215	0.484336	0.203172	0.290482	0.258228	0.176214	0.191535	0.319575	-0.135215	0.484336	0.143905	0.456422	-0.0160261	0.93424	-0.09328	0.630315	-0.187359	0.330438	-0.0106841	0.956134	-0.0557078	0.774095	0.2423	0.205369	0.2162	0.259977	-0.0436118	0.822265	0.0213839	0.912328	0.176115	0.36079	-0.231789	0.226326	-0.073829	0.703491
Archaeorhizomycetales_uncl_SH0250810	-0.320354	0.0902166	-0.135168	0.484487	0.113474	0.55781	-0.0193928	0.920464	0.145268	0.45212	0.564755	0.00141431	0.458171	0.0124376	-0.57592	0.00107834	-0.0566883	0.770224	-0.344195	0.0674991	-0.0468294	0.809382	0.323858	0.0865563	-0.214482	0.263874	0.277759	0.144602	-0.0830809	0.668312	-0.251586	0.187996	0.109828	0.570614	-0.327532	0.0828405	0.080813	0.676875
Periconia_epilithographicola	-0.320354	0.0902166	-0.135168	0.484487	0.387293	0.0379226	0.176259	0.36039	0.272148	0.153229	0.519699	0.00385986	0.407786	0.0281025	-0.368884	0.0489304	-0.0665471	0.731611	-0.344195	0.0674991	0.0583314	0.763748	0.117542	0.543683	-0.122033	0.528286	0.300768	0.112875	-0.0929519	0.631524	-0.203078	0.290712	0.113119	0.559052	-0.455984	0.0129175	0.0247387	0.898639
Xylomyces_sp	-0.320354	0.0902166	-0.135168	0.484487	0.365092	0.0514848	0.286583	0.131752	0.0726342	0.708079	0.177894	0.355881	0.406844	0.0285032	-0.168422	0.382475	0.0386137	0.842366	-0.216868	0.258473	0.134327	0.487237	0.149599	0.438603	0.103132	0.594464	0.410886	0.0268162	0.109404	0.572114	-0.0739959	0.70285	0.206905	0.281519	-0.319685	0.0909289	0.0268002	0.890241
Clonostachys_rosea	-0.320354	0.0902166	-0.135168	0.484487	0.00493367	0.979736	-0.0512832	0.79163	0.0717148	0.711617	-0.135168	0.484487	-0.0861719	0.656706	-0.115841	0.54957	-0.133094	0.491277	-0.225082	0.240425	-0.281387	0.139212	0.103158	0.594373	0.061222	0.752394	0.0493063	0.799498	-0.150121	0.436989	-0.0641298	0.741023	0.0180991	0.925755	-0.0788886	0.684173	0.0478281	0.805393
uncl._Dolo_23_68d1	-0.320354	0.0902166	-0.135168	0.484487	-0.168567	0.382058	0.0185309	0.923989	0.181126	0.347066	-0.135168	0.484487	-0.175169	0.363416	0.110912	0.566795	-0.0127343	0.947726	0.136364	0.480596	-0.0139667	0.942675	-0.0739777	0.70292	-0.0788901	0.684167	-0.0624546	0.747567	-0.255823	0.180419	0.0353536	0.85553	0.311797	0.0996477	0.142908	0.459579	0.131115	0.497802
uncl._Rhizobiales_fccb	-0.316353	0.0945383	0	1	0.185479	0.335401	0.28096	0.13984	0.0936185	0.629069	0.241143	0.207608	0.0719206	0.710825	-0.211752	0.270148	0.306735	0.105567	0.0191686	0.921381	0.325325	0.0850579	-0.0578317	0.765716	0.00697296	0.971363	0.507283	0.00497325	0.275995	0.147275	0.0767404	0.692351	0.39441	0.034241	-0.149533	0.43881	0.0880475	0.649701
Rozellomycota_SH0087173	0.314341	0.0967701	0.519634	0.00386504	0.242905	0.204205	0.471245	0.00986836	0.0266998	0.89065	-0.135354	0.483882	-0.115997	0.549031	0.527349	0.00328619	0.56437	0.00142736	0.432685	0.0190604	0.428625	0.0203444	-0.182729	0.342742	0.336566	0.0742236	0.345618	0.0662991	0.453865	0.0133972	0.302153	0.111146	0.384721	0.0393287	0.0297789	0.878127	-0.248552	0.193556
Auriculariales_uncl_SH0248554	0.310222	0.101462	0.143629	0.457294	0.348625	0.0638173	0.440786	0.0166977	0.129797	0.502169	0.12028	0.53427	0.240601	0.208663	0.308291	0.103719	0.335978	0.0747627	0.0920271	0.634936	0.177904	0.355854	-0.216734	0.258773	0.258407	0.175904	0.336061	0.0746866	0.138415	0.473954	0.198067	0.303033	0.349734	0.0629207	-0.0961151	0.619909	-0.1596	0.408243
Pyrenochaetopsis_leptospora	-0.309594	0.102192	-0.272207	0.153136	0.325116	0.0852701	0.104723	0.588761	0.241012	0.207863	0.213803	0.265427	0.354975	0.0588145	-0.350204	0.0625431	-0.00165451	0.993204	-0.330861	0.0795805	-0.0126846	0.94793	0.0422108	0.827889	0.0372356	0.847926	0.303953	0.108929	-0.0350637	0.856703	0.00331147	0.986398	0.276402	0.146655	-0.279476	0.142032	0.0340435	0.860831
uncl._Chloroflexi_cd16	0.303748	0.10918	-0.0640809	0.741214	0.31654	0.0943332	0.189596	0.324591	-0.151686	0.432168	-0.0640809	0.741214	0.220113	0.25124	0.293676	0.122044	0.271086	0.154903	0.112938	0.559684	0.180724	0.348155	-0.316423	0.0944618	0.259855	0.173411	0.316345	0.0945475	0.158329	0.412037	0.180858	0.347792	0.294075	0.121514	0.0454279	0.814988	0.0113372	0.953455
uncl._Acidobacteria.6_dec7	0.303748	0.10918	-0.0640809	0.741214	0.31654	0.0943332	0.189596	0.324591	-0.151686	0.432168	-0.0640809	0.741214	0.220113	0.25124	0.293676	0.122044	0.271086	0.154903	0.112938	0.559684	0.180724	0.348155	-0.316423	0.0944618	0.259855	0.173411	0.316345	0.0945475	0.158329	0.412037	0.180858	0.347792	0.294075	0.121514	0.0454279	0.814988	0.0113372	0.953455
Ascomycota_SH0119618	0.303748	0.10918	-0.0640809	0.741214	0.31654	0.0943332	0.189596	0.324591	-0.151686	0.432168	-0.0640809	0.741214	0.220113	0.25124	0.293676	0.122044	0.271086	0.154903	0.112938	0.559684	0.180724	0.348155	-0.316423	0.0944618	0.259855	0.173411	0.316345	0.0945475	0.158329	0.412037	0.180858	0.347792	0.294075	0.121514	0.0454279	0.814988	0.0113372	0.953455
Aspergillus_carbonarius	0.303748	0.10918	-0.0640809	0.741214	0.31654	0.0943332	0.189596	0.324591	-0.151686	0.432168	-0.0640809	0.741214	0.220113	0.25124	0.293676	0.122044	0.271086	0.154903	0.112938	0.559684	0.180724	0.348155	-0.316423	0.0944618	0.259855	0.173411	0.316345	0.0945475	0.158329	0.412037	0.180858	0.347792	0.294075	0.121514	0.0454279	0.814988	0.0113372	0.953455
Aspergillus_flavus	0.303748	0.10918	-0.0640809	0.741214	0.31654	0.0943332	0.189596	0.324591	-0.151686	0.432168	-0.0640809	0.741214	0.220113	0.25124	0.293676	0.122044	0.271086	0.154903	0.112938	0.559684	0.180724	0.348155	-0.316423	0.0944618	0.259855	0.173411	0.316345	0.0945475	0.158329	0.412037	0.180858	0.347792	0.294075	0.121514	0.0454279	0.814988	0.0113372	0.953455
Crinitomyces_ghanaensis	0.303748	0.10918	-0.0640809	0.741214	0.31654	0.0943332	0.189596	0.324591	-0.151686	0.432168	-0.0640809	0.741214	0.220113	0.25124	0.293676	0.122044	0.271086	0.154903	0.112938	0.559684	0.180724	0.348155	-0.316423	0.0944618	0.259855	0.173411	0.316345	0.0945475	0.158329	0.412037	0.180858	0.347792	0.294075	0.121514	0.0454279	0.814988	0.0113372	0.953455
Dipodascus_sp	0.303748	0.10918	-0.0640809	0.741214	0.31654	0.0943332	0.189596	0.324591	-0.151686	0.432168	-0.0640809	0.741214	0.220113	0.25124	0.293676	0.122044	0.271086	0.154903	0.112938	0.559684	0.180724	0.348155	-0.316423	0.0944618	0.259855	0.173411	0.316345	0.0945475	0.158329	0.412037	0.180858	0.347792	0.294075	0.121514	0.0454279	0.814988	0.0113372	0.953455
Fungi_SH0111485	0.303748	0.10918	-0.0640809	0.741214	0.31654	0.0943332	0.189596	0.324591	-0.151686	0.432168	-0.0640809	0.741214	0.220113	0.25124	0.293676	0.122044	0.271086	0.154903	0.112938	0.559684	0.180724	0.348155	-0.316423	0.0944618	0.259855	0.173411	0.316345	0.0945475	0.158329	0.412037	0.180858	0.347792	0.294075	0.121514	0.0454279	0.814988	0.0113372	0.953455
Fungi_SH0127143	0.303748	0.10918	-0.0640809	0.741214	0.31654	0.0943332	0.189596	0.324591	-0.151686	0.432168	-0.0640809	0.741214	0.220113	0.25124	0.293676	0.122044	0.271086	0.154903	0.112938	0.559684	0.180724	0.348155	-0.316423	0.0944618	0.259855	0.173411	0.316345	0.0945475	0.158329	0.412037	0.180858	0.347792	0.294075	0.121514	0.0454279	0.814988	0.0113372	0.953455
Fungi_SH0258160	0.303748	0.10918	-0.0640809	0.741214	0.31654	0.0943332	0.189596	0.324591	-0.151686	0.432168	-0.0640809	0.741214	0.220113	0.25124	0.293676	0.122044	0.271086	0.154903	0.112938	0.559684	0.180724	0.348155	-0.316423	0.0944618	0.259855	0.173411	0.316345	0.0945475	0.158329	0.412037	0.180858	0.347792	0.294075	0.121514	0.0454279	0.814988	0.0113372	0.953455
Geotrichum_candidum	0.303748	0.10918	-0.0640809	0.741214	0.31654	0.0943332	0.189596	0.324591	-0.151686	0.432168	-0.0640809	0.741214	0.220113	0.25124	0.293676	0.122044	0.271086	0.154903	0.112938	0.559684	0.180724	0.348155	-0.316423	0.0944618	0.259855	0.173411	0.316345	0.0945475	0.158329	0.412037	0.180858	0.347792	0.294075	0.121514	0.0454279	0.814988	0.0113372	0.953455
GS11_SH0045460	0.303748	0.10918	-0.0640809	0.741214	0.31654	0.0943332	0.189596	0.324591	-0.151686	0.432168	-0.0640809	0.741214	0.220113	0.25124	0.293676	0.122044	0.271086	0.154903	0.112938	0.559684	0.180724	0.348155	-0.316423	0.0944618	0.259855	0.173411	0.316345	0.0945475	0.158329	0.412037	0.180858	0.347792	0.294075	0.121514	0.0454279	0.814988	0.0113372	0.953455
Rozellomycota_SH0121307	0.303748	0.10918	-0.0640809	0.741214	0.31654	0.0943332	0.189596	0.324591	-0.151686	0.432168	-0.0640809	0.741214	0.220113	0.25124	0.293676	0.122044	0.271086	0.154903	0.112938	0.559684	0.180724	0.348155	-0.316423	0.0944618	0.259855	0.173411	0.316345	0.0945475	0.158329	0.412037	0.180858	0.347792	0.294075	0.121514	0.0454279	0.814988	0.0113372	0.953455
Rozellomycota_SH0164693	0.303748	0.10918	-0.0640809	0.741214	0.31654	0.0943332	0.189596	0.324591	-0.151686	0.432168	-0.0640809	0.741214	0.220113	0.25124	0.293676	0.122044	0.271086	0.154903	0.112938	0.559684	0.180724	0.348155	-0.316423	0.0944618	0.259855	0.173411	0.316345	0.0945475	0.158329	0.412037	0.180858	0.347792	0.294075	0.121514	0.0454279	0.814988	0.0113372	0.953455
Westerdykella_diersa	0.303748	0.10918	-0.0640809	0.741214	0.31654	0.0943332	0.189596	0.324591	-0.151686	0.432168	-0.0640809	0.741214	0.220113	0.25124	0.293676	0.122044	0.271086	0.154903	0.112938	0.559684	0.180724	0.348155	-0.316423	0.0944618	0.259855	0.173411	0.316345	0.0945475	0.158329	0.412037	0.180858	0.347792	0.294075	0.121514	0.0454279	0.814988	0.0113372	0.953455
uncl._Betaproteobacteria_b466	0.302751	0.110405	-0.0922281	0.634193	0.0325413	0.866917	0.173488	0.368112	-0.218314	0.255232	-0.0922281	0.634193	0.113096	0.559134	-0.00448459	0.98158	0.156961	0.41614	0.0392353	0.83986	0.320648	0.089905	-0.0504765	0.794838	0.103171	0.594326	0.0925174	0.633126	0.173992	0.366699	0.0269274	0.889723	-0.0752188	0.698165	-0.125127	0.5178	-0.144603	0.454217
Chaetothyriales_uncl_SH0100919	-0.29555	0.11957	-0.188915	0.326364	0.477755	0.00876537	0.344349	0.0673685	0.282885	0.137031	0.4073	0.028309	0.495472	0.00627564	-0.179455	0.351607	-0.0239492	0.901858	-0.296211	0.118705	0.0428132	0.82547	-0.0702418	0.717298	0.101235	0.6013	0.367202	0.050051	-0.0791626	0.683132	-0.123118	0.524599	0.273161	0.151645	-0.452408	0.0137356	-0.0717852	0.711346
Glomeraceae_uncl_SH0148675	-0.291137	0.125456	-0.20577	0.284227	0.152716	0.429013	-0.0872541	0.652661	0.285529	0.133241	0.24243	0.205119	0.0250893	0.89721	-0.148207	0.442925	-0.113188	0.558813	-0.0343898	0.859429	-0.116314	0.54793	0.420752	0.0230369	0.051291	0.791599	-0.083817	0.665541	-0.0460196	0.81262	0.0416163	0.830278	-0.103009	0.594907	-0.0622475	0.748378	-0.232552	0.224759
Penicillium_solitum	0.290252	0.126662	0.227763	0.23472	-0.16693	0.386765	-0.0470967	0.808314	0.163726	0.396073	-0.239028	0.211745	-0.391369	0.0357773	0.109689	0.571104	0.038355	0.843409	-0.106335	0.583004	-0.253956	0.18373	-0.0497116	0.797883	0.112623	0.560789	-0.283955	0.135488	-0.00538214	0.977894	0.0587382	0.762147	-0.407493	0.0282267	0.234747	0.220288	-0.0454971	0.814711
Streptococcus_sp.	-0.288804	0.128653	-0.0613542	0.751876	-0.299313	0.114714	-0.252754	0.185886	0.180027	0.350047	-0.222409	0.246203	-0.291327	0.125199	0.110249	0.569129	-0.0797579	0.680873	0.285952	0.132642	-0.0195264	0.919918	0.10309	0.594616	-0.229868	0.230307	-0.267428	0.160769	-0.045267	0.815632	-0.230883	0.228198	-0.17718	0.357847	0.225026	0.240546	-0.114579	0.553959
Clavariaceae_uncl_SH0099036	-0.287893	0.129918	-0.188956	0.326257	-0.0316931	0.870356	-0.000688504	0.997172	0.0187285	0.923181	-0.188956	0.326257	0.443295	0.0160172	-0.0282203	0.884462	-0.0515184	0.790696	-0.0787445	0.68472	-0.104349	0.590098	0.26921	0.157892	0.0420126	0.828685	0.113237	0.55864	-0.163452	0.396873	-0.0837382	0.665837	0.0831328	0.668116	-0.0476757	0.806001	-0.0913979	0.637261
Chytridiomycota_SH0086654	-0.28765	0.130256	-0.171693	0.373162	0.442857	0.0161343	0.228449	0.233275	0.0517754	0.789675	0.380225	0.0418863	0.647173	0.000148053	-0.441779	0.0164255	-0.0514829	0.790836	-0.379814	0.0421269	0.13149	0.496561	0.138168	0.474754	-0.103687	0.592472	0.415096	0.0251459	-0.0142798	0.941392	-0.250643	0.189712	0.203425	0.289871	-0.488962	0.00710964	0.0377082	0.846018
Rozellomycota_SH0148408	0.286597	0.131732	0.229956	0.230123	0.340401	0.070782	0.419367	0.0235397	0.133215	0.49088	-0.114978	0.552569	-0.0237658	0.902606	0.382038	0.0408396	0.41698	0.0244266	0.197051	0.305568	0.361072	0.0543054	-0.450281	0.0142423	0.350676	0.0621666	0.425471	0.0213901	0.305541	0.107	0.313783	0.0973963	0.371826	0.047019	0.0592584	0.760101	-0.0201081	0.91754
uncl._Bradyrhizobiaceae_36d1	-0.283079	0.13675	-0.20577	0.284227	0.0431861	0.823973	0.0879102	0.650213	0.118621	0.539967	0.209909	0.274437	-0.0293903	0.879706	-0.0612839	0.752151	0.00437742	0.98202	-0.0568995	0.769391	0.0443995	0.819107	-0.0788324	0.684386	0.0519165	0.789114	0.153873	0.425483	0.0936046	0.62912	0.0156452	0.935799	0.13745	0.477074	-0.211264	0.271278	-0.117374	0.544264
P	0.27736	0.145202	0.0757274	0.69622	0.275373	0.148226	0.546133	0.0021781	-0.0245441	0.899432	-0.365821	0.0509853	-0.158472	0.41161	0.658699	0.000102317	0.536718	0.00268462	0.521621	0.00370818	0.479177	0.00853884	-0.329265	0.0811308	-	-	0.43579	0.0181243	0.588823	0.000778581	0.800493	1.85371e-07	0.344849	0.0669454	0.264622	0.165373	-0.287659	0.130243
uncl._Cyanobacteria_5401	0.277003	0.145743	0.0496784	0.798015	-0.0255099	0.895496	0.00606963	0.975071	-0.204215	0.287961	0.0514526	0.790957	-0.222981	0.24496	0.097886	0.613446	-0.0581687	0.764389	-0.116948	0.545735	-0.0966351	0.618008	0.13861	0.473327	-0.147804	0.444181	-0.282626	0.137407	-0.00876738	0.963998	-0.374934	0.0450649	-0.459248	0.0122066	-0.171372	0.374071	-0.143451	0.457858
Lacrymaria_glareosa	-0.273358	0.151338	-0.255508	0.180975	0.421653	0.0227149	0.275936	0.147365	0.246319	0.19772	0.29876	0.115417	0.666775	7.82413e-05	-0.186926	0.331577	0.0465903	0.810338	-0.290236	0.126684	0.0566142	0.770516	-0.00861639	0.964617	0.0648188	0.738336	0.411649	0.026507	-0.0870758	0.653326	-0.123626	0.522874	0.34976	0.0628996	-0.35815	0.0564313	-0.0595171	0.759085
Didymocrea_leucaenae	-0.272622	0.152486	-0.115029	0.552393	0.400264	0.0314338	0.447424	0.0149473	-0.0166918	0.931514	-0.115029	0.552393	0.0341951	0.860217	0.300638	0.113039	0.292714	0.123329	0.13329	0.490635	0.259388	0.174213	-0.176741	0.359058	0.466453	0.0107526	0.447571	0.0149103	0.272541	0.152613	0.327914	0.0824611	0.446668	0.0151385	-0.0152312	0.937495	0.0219884	0.909859
Penicillium_thomii	-0.272622	0.152486	-0.115029	0.552393	0.368075	0.0494673	0.251095	0.188888	-0.272285	0.153014	-0.115029	0.552393	-0.255662	0.180703	0.205319	0.285305	0.135637	0.482961	0.130027	0.501405	0.116992	0.545583	0.204488	0.287303	0.150123	0.436984	0.172035	0.372197	0.136737	0.479383	0.0522424	0.78782	0.0849463	0.661298	-0.043116	0.824254	-0.0451463	0.816115
Basidiomycota_SH0050254	-0.272622	0.152486	-0.115029	0.552393	0.089103	0.645772	0.138873	0.472481	0.12884	0.505353	-0.115029	0.552393	0.00614444	0.974764	0.0135171	0.944518	0.233053	0.223733	0.0274968	0.887405	0.122586	0.526406	-0.102594	0.596401	0.325422	0.0849597	0.417267	0.0243186	0.223307	0.244253	0.288266	0.129399	0.385759	0.0387563	0.1495	0.438911	0.179182	0.352352
Onygenales_uncl_SH0027759	-0.272502	0.152674	-0.114978	0.552569	0.253668	0.184245	0.077226	0.6905	0.120441	0.53372	0.653304	0.000121869	0.576255	0.00106944	-0.526001	0.00338159	-0.155611	0.420211	-0.388978	0.0370234	-0.0396015	0.838385	0.284805	0.134271	-0.282172	0.138067	0.198988	0.300742	-0.155569	0.420335	-0.393044	0.0349243	0.00909738	0.962643	-0.512245	0.00449919	-0.0406839	0.834028
uncl._Betaproteobacteria_1d20	-0.272502	0.152674	-0.114978	0.552569	0.102586	0.596427	-0.0151519	0.937819	0.247139	0.196184	0.653304	0.000121869	0.352749	0.0605321	-0.475684	0.00910444	0.0204996	0.91594	-0.238045	0.213685	-0.0521808	0.788065	0.196707	0.306432	-0.187804	0.32927	0.211571	0.270567	-0.073703	0.703974	-0.166449	0.388153	0.153956	0.425231	-0.215017	0.262658	0.0918895	0.635444
Venturiales_SH0076133	-0.272502	0.152674	-0.114978	0.552569	0.24714	0.196182	0.0723383	0.709217	0.117313	0.544476	0.64978	0.000136367	0.577323	0.00104149	-0.527864	0.00325029	-0.163065	0.398009	-0.390842	0.0360491	-0.0442605	0.819664	0.26616	0.162838	-0.28124	0.139429	0.198056	0.303058	-0.163499	0.396735	-0.395842	0.0335365	0.010497	0.956901	-0.512245	0.00449919	-0.0448926	0.817131
Venturiales_SH0031196	-0.272502	0.152674	-0.114978	0.552569	0.249938	0.191002	0.0757597	0.696097	0.10897	0.573645	0.629515	0.000253447	0.571982	0.00118788	-0.525069	0.00344892	-0.154679	0.423034	-0.38991	0.0365336	-0.0358743	0.853425	0.302518	0.110694	-0.277978	0.144272	0.203648	0.289329	-0.147639	0.444693	-0.389314	0.0368463	0.00536512	0.977964	-0.509435	0.00476271	-0.0364752	0.850996
uncl._Alphaproteobacteria_abca	-0.272502	0.152674	-0.114978	0.552569	0.236881	0.216	0.0659843	0.733799	0.102714	0.595969	0.622467	0.000311284	0.574119	0.00112731	-0.528796	0.0031863	-0.169588	0.379141	-0.393637	0.0346265	-0.0451923	0.815931	0.265228	0.164371	-0.276114	0.147094	0.201784	0.293861	-0.163499	0.396735	-0.394909	0.0339941	0.00816432	0.966473	-0.509435	0.00476271	-0.0448926	0.817131
Saitozyma_flava	-0.272502	0.152674	-0.114978	0.552569	0.413144	0.0259096	0.205773	0.284218	0.377226	0.0436655	0.602203	0.000547346	0.31216	0.0992333	-0.251586	0.187996	-0.0023295	0.990431	-0.248294	0.194034	0.0642942	0.740382	-0.0235395	0.903529	-0.0922709	0.634035	0.236269	0.217224	-0.0897964	0.643196	-0.128217	0.507431	0.147658	0.444636	-0.375928	0.0444536	0.021511	0.911809
Aliquandostipitaceae_uncl	-0.272502	0.152674	-0.114978	0.552569	0.233151	0.223532	0.0645179	0.739509	0.0912432	0.637833	0.598678	0.000601488	0.569846	0.00125126	-0.527864	0.00325029	-0.168656	0.381804	-0.394569	0.0341625	-0.0414651	0.830886	0.282941	0.136951	-0.27192	0.153588	0.206444	0.282615	-0.155569	0.420335	-0.391179	0.035875	0.00443206	0.981796	-0.506624	0.00503929	-0.0406839	0.834028
Venturiaceae_SH0032797	-0.272502	0.152674	-0.114978	0.552569	0.252269	0.186759	0.207973	0.278988	-0.0604812	0.755299	0.281057	0.139697	0.539938	0.00250101	-0.286994	0.131174	-0.0228291	0.906428	-0.241772	0.206389	0.0575386	0.76687	0.314171	0.09696	-0.0274949	0.887413	0.320618	0.0899366	0.0727701	0.707557	-0.22473	0.241181	0.1164	0.547634	-0.354848	0.058912	-0.0238492	0.902266
Gulbenkiania_mobilis	-0.272502	0.152674	-0.114978	0.552569	0.323614	0.0868076	0.266137	0.162876	0.170234	0.3773	0.253744	0.184109	0.319637	0.0909796	-0.0582375	0.764118	0.0167724	0.931184	-0.132765	0.492359	0.0808336	0.676797	-0.278046	0.144169	0.150756	0.435031	0.329472	0.0809283	0.00396504	0.983714	-0.0256435	0.894952	0.275721	0.147694	-0.235394	0.218982	-0.0348385	0.857614
Fungi_SH0170929	-0.272502	0.152674	-0.114978	0.552569	0.166004	0.389443	0.150297	0.436445	-0.0943716	0.6263	0.253744	0.184109	0.561835	0.00151591	-0.298176	0.116165	-0.122532	0.526589	-0.255747	0.180552	-0.0104827	0.956959	0.00932259	0.961719	-0.00419413	0.982773	0.306172	0.106241	-0.0417495	0.829743	-0.260631	0.172084	0.152556	0.429502	-0.349226	0.0633299	-0.0923572	0.633717
Kodamaea_ohmeri	-0.272502	0.152674	-0.114978	0.552569	-0.0816029	0.673888	-0.11364	0.557234	0.140515	0.467209	0.229956	0.230123	0.440069	0.0168967	-0.339175	0.0718681	-0.206394	0.282737	-0.193325	0.314988	-0.0288858	0.881756	0.125622	0.516133	-0.334832	0.0758219	0.0994941	0.607601	-0.319302	0.091338	-0.403768	0.0298444	0.117799	0.542796	-0.209395	0.275639	0.0666374	0.731259
uncl._Planococcaceae_0b7d	-0.272502	0.152674	-0.114978	0.552569	-0.0825355	0.670367	-0.128792	0.505515	0.0281551	0.884728	0.206167	0.283276	0.265697	0.163599	-0.48174	0.00814287	-0.0535785	0.782521	-0.25994	0.173264	-0.0647601	0.738565	0.186918	0.331598	-0.0901738	0.641795	0.275881	0.14745	-0.0536446	0.782259	-0.114696	0.55355	0.135528	0.483316	-0.124607	0.519557	0.115739	0.549926
Spizellomycetales_SH0188388	-0.272502	0.152674	-0.114978	0.552569	-0.0713442	0.713045	-0.121949	0.528573	0.01877	0.923011	0.206167	0.283276	0.282253	0.137949	-0.485468	0.00759486	-0.0666237	0.731313	-0.27112	0.154849	-0.0638283	0.7422	0.193444	0.314684	-0.0971641	0.616077	0.274949	0.148878	-0.0597088	0.758332	-0.131481	0.496592	0.124797	0.518913	-0.146624	0.447867	0.105918	0.584488
uncl._Pirellulaceae_18c8	-0.272502	0.152674	-0.114978	0.552569	0.283512	0.136126	0.320635	0.089919	0.297453	0.117095	-0.114978	0.552569	-0.25555	0.180902	0.230853	0.228259	0.0941118	0.627255	0.0223604	0.90834	0.065226	0.73675	-0.135411	0.483697	0.345783	0.066161	0.130018	0.501436	-0.0212246	0.912979	0.300728	0.112926	0.261258	0.171016	-0.0789331	0.684003	-0.0378781	0.845333
uncl._Acidobacteriales	-0.272502	0.152674	-0.114978	0.552569	0.285377	0.133457	0.316236	0.0946674	0.315702	0.0952566	-0.114978	0.552569	-0.25555	0.180902	0.225728	0.239041	0.0866574	0.65489	0.0130436	0.946458	0.0633624	0.744019	-0.145665	0.450872	0.341123	0.0701478	0.129086	0.504534	-0.0268223	0.890151	0.296998	0.117684	0.25566	0.180707	-0.0822122	0.671587	-0.0341371	0.860452
Macrophomina_phaseolina	-0.272502	0.152674	-0.114978	0.552569	0.243876	0.202346	0.310126	0.101573	0.292239	0.123967	-0.114978	0.552569	0.0154878	0.936444	0.154213	0.424449	0.0004659	0.998086	-0.0628887	0.74587	0.0225961	0.907378	-0.236328	0.217107	0.323181	0.0872542	0.180814	0.347911	-0.00583093	0.976052	0.145468	0.451491	0.239331	0.211149	-0.118048	0.541938	-0.0638317	0.742186
Nitrosospira_multiformis	-0.272502	0.152674	-0.114978	0.552569	-0.359985	0.0550888	-0.201619	0.294266	0.154853	0.422506	-0.114978	0.552569	-0.25555	0.180902	-0.224564	0.241538	-0.0575386	0.76687	-0.0610254	0.753165	-0.180769	0.348032	-0.0461468	0.812111	-0.0801545	0.679369	-0.0363491	0.851506	-0.152304	0.430274	0.104905	0.588108	0.166319	0.38853	0.20799	0.278948	0.206693	0.282024
Metarhizium_anisopliae	-0.272502	0.152674	-0.114978	0.552569	0.060153	0.756587	0.168871	0.381188	0.0510962	0.792374	-0.114978	0.552569	0.236857	0.216048	-0.112748	0.560351	-0.175178	0.36339	-0.210095	0.274001	-0.100401	0.604313	0.0766783	0.692588	0.140736	0.466499	0.11464	0.553747	-0.0935282	0.629401	-0.110034	0.569889	0.0825762	0.670214	-0.248745	0.193199	-0.132573	0.49299
Acidopila_rosea	-0.272502	0.152674	-0.114978	0.552569	0.126368	0.513624	0.161539	0.402498	0.119659	0.5364	-0.114978	0.552569	-0.25555	0.180902	0.0535785	0.782521	0.273017	0.151869	0.190995	0.320966	0.249256	0.192255	0.0347267	0.858066	0.265628	0.163711	0.330171	0.0802477	0.272888	0.152071	0.297464	0.117081	0.305812	0.106673	0.237736	0.214299	0.12135	0.530613
uncl._Enterobacteriaceae_a4e8	-0.272502	0.152674	-0.114978	0.552569	0.121938	0.52861	-0.148831	0.440984	-0.0961964	0.619612	-0.114978	0.552569	0.0801096	0.679539	-0.157008	0.415997	-0.357112	0.057202	-0.288822	0.128628	-0.346164	0.0658432	0.309044	0.102835	-0.24559	0.199093	-0.1666	0.387717	-0.447816	0.0148489	-0.333598	0.0769747	-0.330305	0.0801182	-0.314093	0.0970479	-0.000467631	0.998079
Bacillus_sp._6d36	-0.272502	0.152674	-0.114978	0.552569	0.174397	0.365568	0.128792	0.505515	-0.272165	0.153202	-0.114978	0.552569	-0.25555	0.180902	0.136043	0.481639	-0.0097839	0.959826	0.176554	0.359574	0.124395	0.520271	0.0491767	0.800014	-0.0726983	0.707833	0.0375142	0.846801	0.19382	0.313725	-0.241748	0.206436	-0.18638	0.333017	-0.145921	0.45007	-0.224931	0.24075
Tetracladium_furcatum	-0.272502	0.152674	-0.114978	0.552569	0.0223825	0.90825	0.0510767	0.792451	0.439792	0.0169738	-0.114978	0.552569	-0.25555	0.180902	-0.0265563	0.891234	0.0377379	0.845898	-0.08292	0.668918	-0.04659	0.810339	-0.0955566	0.621954	0.220891	0.249525	0.122562	0.526487	-0.0564434	0.77119	0.256901	0.178526	0.208307	0.2782	0.0611322	0.752746	0.109192	0.572862
Trichomeriaceae_uncl	-0.272502	0.152674	-0.114978	0.552569	-0.0428998	0.825122	0.0351916	0.856185	-0.145468	0.451493	-0.114978	0.552569	0.272105	0.153296	-0.233416	0.222992	0.0680214	0.725888	-0.119256	0.537784	0.0347095	0.858135	0.195774	0.308776	0.155183	0.421505	0.390986	0.0359744	0.163033	0.398102	0.0237785	0.902554	0.239564	0.210691	-0.00843202	0.965374	0.105451	0.586157
Gibellulopsis_uncl	-0.272502	0.152674	-0.114978	0.552569	-0.0139891	0.942584	0.0300595	0.876987	0.433536	0.0188001	-0.114978	0.552569	-0.25555	0.180902	-0.0461241	0.812202	0.0265563	0.891234	-0.085715	0.658416	-0.069885	0.718676	-0.0745807	0.700609	0.210639	0.272733	0.102989	0.594979	-0.0685718	0.723756	0.246643	0.197111	0.200376	0.297315	0.0705011	0.716297	0.104516	0.589502
Thermomonas_dokdonensis	-0.272502	0.152674	-0.114978	0.552569	-0.00839344	0.965532	0.0251718	0.896874	0.419458	0.0235062	-0.114978	0.552569	-0.25555	0.180902	-0.0489195	0.801039	0.0573057	0.767789	-0.0745348	0.700785	-0.0456582	0.814066	-0.0731823	0.705973	0.217163	0.257809	0.139338	0.470982	-0.037318	0.847593	0.267158	0.161207	0.220437	0.250525	0.092518	0.633123	0.132106	0.49453
Caldimonas_taiwanensis	-0.272502	0.152674	-0.114978	0.552569	0.00233151	0.990423	-0.0229723	0.905843	-0.0258088	0.894278	-0.114978	0.552569	0.00106813	0.995612	-0.20686	0.281627	-0.0710497	0.71418	-0.17143	0.373907	0.0475218	0.806616	-0.0330952	0.864672	-0.113009	0.559439	0.200852	0.296143	-0.051079	0.792442	-0.0167848	0.931133	0.125964	0.514983	-0.0763567	0.693816	0.199679	0.299034
uncl._MVS.65_c8c1	-0.270473	0.155875	-0.153932	0.425304	0.23523	0.219314	0.119356	0.537439	-0.0431385	0.824164	0.474181	0.00935731	0.51094	0.00462	-0.446102	0.0152833	-0.0886964	0.647284	-0.225269	0.240025	0.144459	0.45467	0.133672	0.489381	-0.31014	0.101558	0.23078	0.228411	0.0518971	0.789191	-0.440439	0.0167936	-0.0303551	0.875787	-0.545246	0.00222201	-0.146498	0.448259
Staphylotrichum_sp	-0.266963	0.161524	-0.20577	0.284227	0.301677	0.111738	0.11776	0.542931	0.28378	0.13574	0.301559	0.111886	0.373114	0.0462013	-0.400847	0.0311647	-0.00938019	0.961483	-0.35015	0.0625864	0.0212618	0.912827	0.0372264	0.847963	-0.00093825	0.996146	0.364354	0.0519938	-0.105501	0.585979	-0.0600776	0.756883	0.27897	0.142787	-0.31784	0.0929145	0.0925813	0.63289
uncl._Betaproteobacteria_e630	-0.266928	0.161582	0.0637299	0.742584	0.06426	0.740515	0.234681	0.220421	-0.0065024	0.973295	0.233768	0.222275	0.403457	0.0299826	-0.177652	0.356546	0.223118	0.244662	0.0787208	0.68481	0.301848	0.111525	-0.0882158	0.649074	-0.198763	0.3013	0.392006	0.0354511	0.0911899	0.638031	-0.133156	0.491075	0.495424	0.00628139	-0.0813515	0.674838	0.117951	0.542272
uncl._Xanthobacteraceae_7ae4	-0.266603	0.162113	-0.171693	0.373162	0.123944	0.521797	0.208743	0.277172	0.135083	0.484765	-0.171693	0.373162	0.0474514	0.806897	0.265763	0.163489	0.384035	0.0397107	0.223297	0.244273	0.2355	0.21877	-0.083179	0.667942	0.325327	0.0850555	0.495123	0.00631805	0.145932	0.450034	0.371091	0.0474913	0.637444	0.000199914	0.265467	0.163977	0.236026	0.217713
uncl._Xanthomonadaceae_b03b	0.265779	0.163463	-0.0640809	0.741214	-0.192185	0.317905	-0.189596	0.324591	0.164327	0.394317	-0.0640809	0.741214	-0.142426	0.461111	-0.0225905	0.907401	-0.112952	0.559635	-0.0903508	0.641139	-0.180724	0.348155	0	1	-0.011298	0.953615	-0.135576	0.483157	-0.124401	0.520252	0	1	-0.124416	0.5202	0.272567	0.152572	0.272093	0.153316
Schizopora_oviora	0.265779	0.163463	-0.0640809	0.741214	-0.192185	0.317905	-0.189596	0.324591	0.164327	0.394317	-0.0640809	0.741214	-0.142426	0.461111	-0.0225905	0.907401	-0.112952	0.559635	-0.0903508	0.641139	-0.180724	0.348155	0	1	-0.011298	0.953615	-0.135576	0.483157	-0.124401	0.520252	0	1	-0.124416	0.5202	0.272567	0.152572	0.272093	0.153316
Sigarispora_sp	0.265779	0.163463	-0.0640809	0.741214	-0.192185	0.317905	-0.189596	0.324591	0.164327	0.394317	-0.0640809	0.741214	-0.142426	0.461111	-0.0225905	0.907401	-0.112952	0.559635	-0.0903508	0.641139	-0.180724	0.348155	0	1	-0.011298	0.953615	-0.135576	0.483157	-0.124401	0.520252	0	1	-0.124416	0.5202	0.272567	0.152572	0.272093	0.153316
Clostridium_sp.	0.265779	0.163463	-0.0640809	0.741214	0.0791349	0.683237	-0.189596	0.324591	-0.151686	0.432168	-0.0640809	0.741214	-0.142426	0.461111	0.045181	0.815976	-0.316267	0.0946332	-0.112938	0.559684	-0.248495	0.193661	0.271219	0.154692	-0.11298	0.559538	-0.316345	0.0945475	-0.169638	0.378998	-0.0678216	0.726663	-0.248833	0.193037	-0.136284	0.480856	-0.158721	0.410864
Acinetobacter_sp.	0.265779	0.163463	-0.0640809	0.741214	0.0791349	0.683237	-0.189596	0.324591	-0.151686	0.432168	-0.0640809	0.741214	-0.142426	0.461111	0.045181	0.815976	-0.316267	0.0946332	-0.112938	0.559684	-0.248495	0.193661	0.271219	0.154692	-0.11298	0.559538	-0.316345	0.0945475	-0.169638	0.378998	-0.0678216	0.726663	-0.248833	0.193037	-0.136284	0.480856	-0.158721	0.410864
uncl._Enterobacteriaceae_3a8c	0.26558	0.16379	0.272453	0.15275	-0.317175	0.0936382	-0.0134081	0.944965	0.020479	0.916024	-0.063719	0.742626	-0.33563	0.0750832	0.143782	0.45681	0.0853977	0.659605	0.20156	0.294409	0.0528653	0.785348	0.00261551	0.989257	-0.0444526	0.818894	-0.232142	0.225601	0.00930646	0.961785	0.0380795	0.84452	-0.0788238	0.684419	0.514018	0.00433947	0.229157	0.231792
uncl._Enterobacteriaceae_1523	0.262844	0.168339	-0.114978	0.552569	-0.231752	0.226402	-0.0850464	0.660923	-0.272165	0.153202	-0.114978	0.552569	-0.25555	0.180902	0.0794359	0.682094	-0.0915493	0.636701	0.0722056	0.709728	0.0074544	0.969386	-0.0587323	0.76217	-0.0750284	0.698894	-0.219493	0.252611	-0.0387174	0.841948	0.0144536	0.94068	-0.188946	0.326284	0.00538713	0.977874	-0.133275	0.490684
Phaeotremella_SH0059372	0.255665	0.180698	0.401095	0.0310505	0.167625	0.384763	0.357256	0.0570951	0.0119322	0.951015	0.0707268	0.715426	0.0417437	0.829766	0.351036	0.0618805	0.460775	0.0118855	0.393965	0.0344627	0.435842	0.0181089	-0.329874	0.080537	0.0236269	0.903172	0.308298	0.103711	0.452639	0.0136814	-0.00180572	0.992583	0.26462	0.165377	-0.115287	0.551494	-0.275616	0.147855
uncl._Solibacterales_2ea6	-0.255304	0.181335	-0.153888	0.425437	0.147164	0.446177	-0.0366995	0.850091	0.0569434	0.769217	0.424873	0.0215935	0.497714	0.00600827	-0.631922	0.000235995	-0.0157139	0.935518	-0.361001	0.0543568	0.0269381	0.889679	0.355234	0.0586175	-0.23034	0.229324	0.326143	0.0842304	-0.0318411	0.869756	-0.217536	0.256971	0.154355	0.424017	-0.295117	0.120138	0.158662	0.411042
Rhizophydiales_SH0024964	-0.254802	0.182226	-0.188956	0.326257	0.327441	0.0829317	0.107751	0.577967	0.14891	0.44074	0.371397	0.0472943	0.472447	0.0096564	-0.18015	0.349713	-0.0538154	0.781582	-0.196205	0.307691	0.0211652	0.913221	0.0947158	0.625036	-0.0533363	0.783481	0.315094	0.0959297	-0.151953	0.43135	-0.0311966	0.872371	0.194688	0.31152	-0.318388	0.0923211	-0.0133392	0.945247
uncl._Betaproteobacteria_2ee9	0.254074	0.183521	0.226057	0.238339	0.28862	0.128908	0.229266	0.231563	-0.0579235	0.765354	-0.135168	0.484487	0.312667	0.0986562	0.306445	0.105913	0.207857	0.279262	0.104326	0.59018	0.0854432	0.659435	-0.161107	0.403775	0.39897	0.0320376	0.347609	0.0646473	0.127089	0.511205	0.378201	0.0430802	0.32496	0.0854282	0.204036	0.288391	0.105139	0.587271
Pleosporales_SH0227241	-0.247758	0.195029	-0.153888	0.425437	0.442241	0.0163003	0.163872	0.395646	0.166015	0.38941	0.465909	0.010857	0.531167	0.00302838	-0.473661	0.00944608	-0.0602365	0.756259	-0.394669	0.0341127	0.11748	0.543899	0.177243	0.357673	-0.196659	0.306551	0.326892	0.0834792	-0.0736092	0.704334	-0.245243	0.199748	0.129441	0.503353	-0.489792	0.00699837	0.0717263	0.711573
Archaeorhizomycetes_SH0088070	-0.247758	0.195029	-0.153888	0.425437	0.343008	0.068513	0.167405	0.385397	-0.0540124	0.780802	0.457419	0.0126009	0.747965	3.09845e-06	-0.515939	0.0041719	-0.104011	0.59131	-0.386065	0.0385889	0.0630426	0.745268	0.208124	0.27863	-0.189736	0.324228	0.340364	0.070814	-0.0518823	0.78925	-0.363184	0.0528085	0.145925	0.450055	-0.503335	0.00538021	-0.0148334	0.939124
Spizellomycetaceae_SH0204938	-0.247758	0.195029	-0.153888	0.425437	0.268116	0.159654	0.0839967	0.664865	0.155338	0.421035	0.457419	0.0126009	0.56033	0.0015707	-0.562707	0.00148494	-0.23496	0.219858	-0.460884	0.011863	-0.0632297	0.744537	0.23152	0.226881	-0.26926	0.157811	0.134536	0.48655	-0.243866	0.202365	-0.381905	0.0409155	0.0241648	0.900979	-0.545656	0.00220166	-0.0523865	0.787248
uncl._Acidobacteriaceae_6602	-0.247758	0.195029	-0.153888	0.425437	0.112526	0.561127	-0.0319894	0.869155	-0.230704	0.228567	0.12311	0.524623	0.451824	0.0138732	-0.563829	0.00144587	-0.122157	0.527865	-0.366986	0.050196	0.0205777	0.915621	0.0385554	0.842601	-0.382652	0.0404895	0.200963	0.295873	-0.165387	0.391232	-0.331172	0.0792814	0.0839212	0.665149	-0.35493	0.0588491	0.161854	0.40157
Fungi_SH0130659	0.245878	0.198549	-0.114978	0.552569	0.413144	0.0259096	0.379776	0.042149	-0.272165	0.153202	-0.114978	0.552569	0.445409	0.0154617	0.439809	0.016969	0.372254	0.0467462	0.151399	0.433052	0.20686	0.281627	-0.319299	0.0913415	0.445976	0.0153155	0.528927	0.00317744	0.256095	0.179941	0.29047	0.126364	0.488926	0.00711457	0.0372414	0.847902	-0.0577524	0.766028
uncl._Comamonadaceae_bbea	0.244868	0.200458	0.179448	0.351627	0.029602	0.878846	-0.0168071	0.931042	0.077691	0.688728	-0.135168	0.484487	-0.300424	0.113307	0.116663	0.546723	0.11502	0.552424	0.11747	0.543933	0.0410784	0.83244	0.0160285	0.93423	0.0304055	0.875582	-0.179146	0.352449	0.164517	0.393764	-0.103594	0.592805	-0.142324	0.461433	0.260208	0.172805	0.0791637	0.683127
Zn	0.243656	0.202766	0.142904	0.459592	-0.00111043	0.995439	0.20537	0.285184	0.0357307	0.854005	-0.429877	0.019941	-0.350307	0.0624608	0.475592	0.00911973	0.481632	0.00815926	0.518181	0.00398335	0.366124	0.0507791	-0.364455	0.0519238	0.800493	1.85371e-07	0.318989	0.0916738	0.455196	0.0130942	-	-	0.415504	0.0249887	0.605485	0.000500813	0.0997282	0.606752
uncl._Bacillaceae_6dec	0.243147	0.203741	0.161317	0.403153	-0.151845	0.431682	-0.165638	0.390502	-0.150104	0.437041	0.102592	0.596407	-0.0827736	0.66947	-0.0886712	0.647378	-0.140864	0.466092	-0.186673	0.332244	-0.212512	0.268393	-0.0325662	0.866816	-0.189736	0.324228	-0.379471	0.0423279	-0.077168	0.690721	-0.249923	0.191029	-0.318263	0.0924555	-0.0985603	0.610992	0.0574561	0.767196
Ascomycota_SH0172782	0.242746	0.20451	-0.114978	0.552569	0.497544	0.00602816	0.340186	0.0709716	-0.0258088	0.894278	-0.114978	0.552569	0.193064	0.315653	0.453321	0.0135229	0.383901	0.0397854	0.112734	0.5604	0.246694	0.197016	-0.366611	0.0504493	0.413122	0.0259182	0.50283	0.00543426	0.190322	0.322708	0.407498	0.0282248	0.450204	0.014261	0.0372414	0.847902	0.0346047	0.85856
Scolecobasidium_terreum	0.242746	0.20451	-0.114978	0.552569	0.195381	0.309769	0.129036	0.504701	-0.145468	0.451493	-0.114978	0.552569	0.193064	0.315653	0.264631	0.165358	0.421639	0.0227197	0.137889	0.475652	0.14606	0.449634	-0.171536	0.373608	0.35021	0.0625387	0.490247	0.00693796	0.221809	0.247513	0.407498	0.0282248	0.469098	0.0102566	0.220638	0.250082	0.116674	0.546685
Fungi_SH0163688	0.241812	0.206312	0.253731	0.184133	-0.427302	0.0207779	-0.180606	0.348474	0.426443	0.0210632	-0.189832	0.323979	-0.275939	0.14736	-0.00271304	0.988856	-0.0752251	0.698141	0.150432	0.436031	-0.0472315	0.807775	-0.00542875	0.977703	0.111509	0.564697	-0.264463	0.165637	-0.0576614	0.766387	0.120943	0.532004	-0.260311	0.172629	0.293741	0.121957	0.0708011	0.715139
Nocardiopsis_sp.	-0.241779	0.206376	-0.126639	0.512714	-0.562396	0.00149592	-0.59499	0.00066313	-0.0576716	0.766347	0	1	-0.152896	0.428463	-0.136137	0.481332	-0.40042	0.0313615	-0.00771533	0.968315	-0.353295	0.060107	0.0113044	0.953589	-0.440488	0.0167802	-0.543029	0.00233509	-0.317586	0.0931904	-0.233866	0.222075	-0.410346	0.0270366	0.172348	0.371314	0.10511	0.587375
Inocybe_SH0248323	-0.240723	0.208425	-0.238987	0.211826	0.2646	0.16541	0.159705	0.407932	0.185643	0.334965	0.253821	0.183973	0.431764	0.0193457	-0.352399	0.0608061	-0.0145259	0.940384	-0.292806	0.123205	0.0348622	0.857518	-0.0600216	0.757103	0.132073	0.494638	0.371664	0.0471226	-0.0433406	0.823353	0.0340158	0.860943	0.334259	0.0763556	-0.27122	0.154691	0.102497	0.596751
uncl._Planococcaceae_26f9	0.240397	0.209061	-0.114978	0.552569	-0.320116	0.0904689	0.0909117	0.639061	-0.272165	0.153202	-0.114978	0.552569	-0.25555	0.180902	0.227126	0.236068	0.0740781	0.702535	0.34845	0.0639596	0.300971	0.11262	-0.408563	0.0277757	0.270755	0.155428	-0.0892418	0.645256	0.307407	0.104766	0.174375	0.365628	-0.239098	0.211607	-0.0161614	0.933686	-0.285723	0.132967
Pyxidiophorales_SH0012300	-0.240212	0.209422	-0.153888	0.425437	0.194346	0.312388	-0.013934	0.942809	0.0427075	0.825894	0.460249	0.0119954	0.56033	0.0015707	-0.643895	0.000164009	-0.056121	0.772463	-0.390928	0.0360045	0.0291829	0.880549	0.319299	0.0913415	-0.262524	0.168877	0.311174	0.100363	-0.0674283	0.728189	-0.273699	0.150809	0.134499	0.486674	-0.363582	0.0525301	0.122986	0.525045
Archaeorhizomycetales_uncl_SH0088008	-0.240212	0.209422	-0.153888	0.425437	0.35574	0.0582336	0.175255	0.363178	-0.0581995	0.764267	0.443976	0.0158365	0.743676	3.78348e-06	-0.510701	0.0046424	-0.0868005	0.654355	-0.380828	0.0415362	0.0780082	0.68752	0.245557	0.199155	-0.189736	0.324228	0.343732	0.067893	-0.0312792	0.872035	-0.352701	0.0605699	0.144427	0.454772	-0.497692	0.00601083	-0.00168989	0.993058
Fungi_SH0230167	-0.240212	0.209422	-0.153888	0.425437	0.410786	0.0268568	0.137966	0.475403	0.119958	0.535375	0.438316	0.017391	0.557757	0.00166838	-0.504341	0.00527393	-0.0894195	0.644596	-0.411877	0.0264149	0.103263	0.593996	0.173499	0.368079	-0.211628	0.270434	0.323524	0.0869003	-0.0908409	0.639323	-0.27295	0.151974	0.118576	0.54012	-0.497692	0.00601083	0.0619625	0.749493
Onygenales_uncl_SH0016716	-0.240212	0.209422	-0.153888	0.425437	0.307809	0.10429	0.113435	0.557949	-0.0632239	0.74456	0.438316	0.017391	0.670338	6.93286e-05	-0.653997	0.000119185	-0.168924	0.381036	-0.514753	0.00427468	-0.0183329	0.924799	0.290476	0.126357	-0.4081	0.02797	0.22061	0.250144	-0.235999	0.217766	-0.49292	0.00659213	0.0249141	0.897924	-0.582334	0.000918709	0.0854332	0.659473
Tomentella_SH0147432	-0.240212	0.209422	-0.153888	0.425437	0.168883	0.381154	-0.0296343	0.878714	0.0267969	0.890254	0.416382	0.0246531	0.541889	0.00239519	-0.642398	0.000171786	-0.056121	0.772463	-0.386439	0.038385	0.0269381	0.889679	0.312561	0.0987772	-0.248677	0.193324	0.31791	0.092838	-0.0625585	0.747161	-0.258722	0.17536	0.139369	0.470883	-0.341387	0.0699165	0.130872	0.498604
uncl._Chthonomonadales_d082	-0.240212	0.209422	-0.153888	0.425437	0.307809	0.10429	0.120107	0.534863	-0.0791345	0.683238	0.402939	0.0302142	0.658329	0.000103562	-0.648759	0.000140844	-0.159571	0.408332	-0.515501	0.00420958	-0.0130949	0.946248	0.326411	0.0839612	-0.408474	0.0278127	0.222107	0.246862	-0.22551	0.239508	-0.488801	0.00713144	0.0177958	0.926996	-0.577819	0.00102872	0.100454	0.604122
Sphingomonas_sp._92a6	0.239126	0.211553	0.00177528	0.992708	-0.174448	0.365426	-0.360127	0.054986	0.0161088	0.933901	0.0858054	0.658078	0.0111198	0.954346	-0.0369247	0.849181	-0.398036	0.0324794	-0.239042	0.211716	-0.431206	0.0195204	0.322468	0.0879945	-0.379354	0.0423969	-0.553694	0.00183332	-0.408866	0.0276487	-0.437788	0.0175422	-0.424897	0.0215851	-0.0711067	0.713961	0.0194732	0.920136
uncl._Pseudomonadaceae_dcf9	0.238048	0.213681	0.229956	0.230123	-0.0284444	0.883551	0.192576	0.316901	0.102974	0.595032	-0.114978	0.552569	-0.0237658	0.902606	0.26137	0.170827	0.362004	0.0536409	0.155591	0.420269	0.0799018	0.680327	-0.082738	0.669604	0.234405	0.22098	0.127222	0.510759	0.248631	0.193409	0.28371	0.135841	0.113834	0.556555	0.188315	0.327931	-0.212305	0.26887
Halomonas_sp.	-0.234763	0.220257	0.186081	0.333807	-0.0726458	0.708035	0.0792866	0.682661	0.0575714	0.766741	-0.153888	0.425437	-0.22945	0.231178	-0.0288088	0.882069	0.00205777	0.991547	0.148141	0.443129	0.0407813	0.833636	0.12858	0.506219	-0.0157178	0.935502	-0.140711	0.466579	0.11032	0.568879	-0.0262092	0.892647	-0.210739	0.272498	0.142386	0.461238	-0.0822411	0.671478
Bacillus_coahuilensis	-0.233715	0.222383	-0.153888	0.425437	-0.0917434	0.635984	0.0710439	0.714203	-0.36427	0.0520518	0.102592	0.596407	-0.0827736	0.66947	0.0332985	0.863849	0.0177716	0.927095	0.168716	0.38163	0.135439	0.483606	-0.116228	0.54823	-0.258969	0.174934	-0.0316226	0.870642	0.184679	0.337527	-0.234572	0.220642	-0.0749296	0.699272	-0.132041	0.494744	-0.156596	0.417237
Sporosarcina_aquimarina	0.232566	0.224729	-0.114978	0.552569	-0.0974571	0.615008	0.185489	0.335374	-0.272165	0.153202	0.281057	0.139697	-0.0568778	0.769476	0.270455	0.155904	0.0354084	0.855309	0.181213	0.34683	0.179371	0.351834	0.106044	0.584039	0.1193	0.537633	-0.104154	0.590797	0.229506	0.231062	-0.0526856	0.786061	-0.226035	0.238387	-0.109616	0.571362	-0.423206	0.0221681
uncl._Betaproteobacteria_bc4a	0.232566	0.224729	-0.114978	0.552569	0.0454645	0.814841	-0.113395	0.558087	-0.272165	0.153202	-0.114978	0.552569	-0.0387196	0.841939	0.0997026	0.606845	-0.0645271	0.739473	0.00465842	0.980866	-0.0736122	0.704322	-0.146598	0.447948	-0.0953	0.622894	-0.030291	0.876047	-0.0793007	0.682607	0.0414958	0.830762	0.0951726	0.623361	0.0529344	0.785074	0.063364	0.744012
uncl._Bacillaceae_3c2a	0.229732	0.23059	-0.153888	0.425437	-0.28403	0.13538	-0.0855667	0.658972	-0.163084	0.397952	0.102592	0.596407	-0.213367	0.266425	0.2011	0.295535	-0.0838074	0.665577	0.0950199	0.623921	-0.0463934	0.811125	0.0786081	0.685238	0.0179631	0.926311	-0.365064	0.0515041	0.190298	0.32277	-0.0945403	0.625681	-0.503152	0.0053997	-0.150474	0.435901	-0.561418	0.00153093
Mortierella_ambigua	-0.229382	0.231321	-0.188915	0.326364	0.28928	0.127996	0.242989	0.204044	0.19734	0.304845	0.0322613	0.868052	0.259112	0.174687	-0.0734879	0.7048	0.114825	0.553102	-0.16992	0.378194	0.0605291	0.755111	-0.0105034	0.956875	0.267608	0.160477	0.421019	0.0229413	0.0591256	0.760623	0.117865	0.542571	0.353155	0.0602161	-0.158664	0.411034	0.0540036	0.780837
Sphingomonas_mali	0.228015	0.234189	-0.171693	0.373162	-0.435198	0.0182999	-0.389751	0.036617	-0.279898	0.141406	0.114462	0.554364	-0.137569	0.476688	-0.26298	0.16811	-0.349945	0.0627512	-0.339467	0.071608	-0.445258	0.0155009	-0.0908356	0.639342	-0.280094	0.141116	-0.456502	0.0128025	-0.295347	0.119836	-0.154563	0.423385	-0.344847	0.0669474	0.17383	0.367153	0.388255	0.0374071
uncl._Comamonadaceae_93be	0.227811	0.23462	-0.0640809	0.741214	0.2261	0.238249	0.189596	0.324591	-0.151686	0.432168	-0.0640809	0.741214	0.220113	0.25124	0.316267	0.0946332	0.248495	0.193661	0.0903508	0.641139	0.0790667	0.683496	-0.0904065	0.640932	0.22596	0.238546	0.293749	0.121948	0.0904734	0.640684	0.271286	0.154586	0.271454	0.154322	0.0454279	0.814988	-0.0453489	0.815304
uncl._Solibacterales_7814	0.227811	0.23462	-0.0640809	0.741214	0.2261	0.238249	0.189596	0.324591	-0.151686	0.432168	-0.0640809	0.741214	0.220113	0.25124	0.316267	0.0946332	0.248495	0.193661	0.0903508	0.641139	0.0790667	0.683496	-0.0904065	0.640932	0.22596	0.238546	0.293749	0.121948	0.0904734	0.640684	0.271286	0.154586	0.271454	0.154322	0.0454279	0.814988	-0.0453489	0.815304
uncl._.Pedosphaeraceae._e2ca	0.227811	0.23462	-0.0640809	0.741214	0.2261	0.238249	0.189596	0.324591	-0.151686	0.432168	-0.0640809	0.741214	0.220113	0.25124	0.316267	0.0946332	0.248495	0.193661	0.0903508	0.641139	0.0790667	0.683496	-0.0904065	0.640932	0.22596	0.238546	0.293749	0.121948	0.0904734	0.640684	0.271286	0.154586	0.271454	0.154322	0.0454279	0.814988	-0.0453489	0.815304
Chaetomium_thermophilum	0.227811	0.23462	-0.0640809	0.741214	0.2261	0.238249	0.189596	0.324591	-0.151686	0.432168	-0.0640809	0.741214	0.220113	0.25124	0.316267	0.0946332	0.248495	0.193661	0.0903508	0.641139	0.0790667	0.683496	-0.0904065	0.640932	0.22596	0.238546	0.293749	0.121948	0.0904734	0.640684	0.271286	0.154586	0.271454	0.154322	0.0454279	0.814988	-0.0453489	0.815304
Dothideomycete_SH0024459	0.227811	0.23462	-0.0640809	0.741214	0.2261	0.238249	0.189596	0.324591	-0.151686	0.432168	-0.0640809	0.741214	0.220113	0.25124	0.316267	0.0946332	0.248495	0.193661	0.0903508	0.641139	0.0790667	0.683496	-0.0904065	0.640932	0.22596	0.238546	0.293749	0.121948	0.0904734	0.640684	0.271286	0.154586	0.271454	0.154322	0.0454279	0.814988	-0.0453489	0.815304
Herpotrichiellaceae_uncl_SH0040587	0.227811	0.23462	-0.0640809	0.741214	0.2261	0.238249	0.189596	0.324591	-0.151686	0.432168	-0.0640809	0.741214	0.220113	0.25124	0.316267	0.0946332	0.248495	0.193661	0.0903508	0.641139	0.0790667	0.683496	-0.0904065	0.640932	0.22596	0.238546	0.293749	0.121948	0.0904734	0.640684	0.271286	0.154586	0.271454	0.154322	0.0454279	0.814988	-0.0453489	0.815304
Rozellomycota_SH0087675	0.227811	0.23462	-0.0640809	0.741214	0.2261	0.238249	0.189596	0.324591	-0.151686	0.432168	-0.0640809	0.741214	0.220113	0.25124	0.316267	0.0946332	0.248495	0.193661	0.0903508	0.641139	0.0790667	0.683496	-0.0904065	0.640932	0.22596	0.238546	0.293749	0.121948	0.0904734	0.640684	0.271286	0.154586	0.271454	0.154322	0.0454279	0.814988	-0.0453489	0.815304
Sordariales_SH0058815	0.227811	0.23462	-0.0640809	0.741214	0.2261	0.238249	0.189596	0.324591	-0.151686	0.432168	-0.0640809	0.741214	0.220113	0.25124	0.316267	0.0946332	0.248495	0.193661	0.0903508	0.641139	0.0790667	0.683496	-0.0904065	0.640932	0.22596	0.238546	0.293749	0.121948	0.0904734	0.640684	0.271286	0.154586	0.271454	0.154322	0.0454279	0.814988	-0.0453489	0.815304
Archaeorhizomyces_SH0058864	-0.226257	0.237914	-0.188915	0.326364	0.0779841	0.687612	-0.146103	0.449498	0.049381	0.7992	0.385585	0.0388517	0.536839	0.00267748	-0.585606	0.000845512	-0.210621	0.272773	-0.293915	0.121726	-0.0291983	0.880486	0.303779	0.109141	-0.135363	0.483854	0.174413	0.365524	-0.147978	0.443637	-0.128206	0.507467	0.030552	0.874987	-0.305784	0.106707	0.070962	0.714519
Boeremia_sp	0.225287	0.239986	-0.171693	0.373162	0.460961	0.0118469	0.421135	0.0228996	-0.0576147	0.766571	0.073019	0.7066	0.313419	0.0978063	0.260893	0.171637	0.363859	0.0523372	0.0208689	0.914432	0.353771	0.0597387	-0.151741	0.432002	0.360469	0.0547388	0.518436	0.00396239	0.238228	0.213323	0.242288	0.205392	0.276574	0.146394	-0.195515	0.30943	-0.092874	0.631811
uncl._Moraxellaceae_10be	0.223953	0.242855	-0.114978	0.552569	0.483089	0.00794087	0.30475	0.107958	-0.0604812	0.755299	0.281057	0.139697	0.464635	0.011105	0.203598	0.289451	0.323334	0.0870957	0.0125777	0.948368	0.164696	0.393242	-0.0447484	0.817709	0.167532	0.385029	0.418015	0.0240387	0.132479	0.493301	0.152462	0.429791	0.344068	0.0676074	-0.129057	0.504631	-0.0158995	0.934758
Symbiobacterium_thermophilum	0.222315	0.246409	-0.135168	0.484487	-0.242983	0.204055	-0.225387	0.23977	-0.170552	0.376395	-0.135168	0.484487	-0.152096	0.430912	-0.252222	0.186845	-0.213197	0.266815	-0.300657	0.113015	-0.3352	0.07548	-0.125762	0.515661	-0.0883404	0.64861	-0.331174	0.0792793	-0.266517	0.162253	-0.0587856	0.76196	-0.280124	0.141072	0.205276	0.28541	0.456016	0.0129104
Ca_Xiphinematobacter	-0.220559	0.250255	-0.188915	0.326364	0.386473	0.0383666	0.301671	0.111746	0.147042	0.446559	0.0707268	0.715426	0.43154	0.0194157	-0.11056	0.568034	-0.0488825	0.801187	-0.274561	0.149474	0.0354316	0.855214	-0.139499	0.470466	0.162435	0.399858	0.353912	0.0596304	-0.0975573	0.614643	-0.0131325	0.946094	0.29895	0.115176	-0.354603	0.0590989	-0.0739256	0.70312
uncl._Rhizobiales_a0b3	0.2203	0.250828	0.102592	0.596407	0.313987	0.0971664	0.379751	0.0421636	-0.0177948	0.927	0.143629	0.457294	-0.00664762	0.972698	0.43606	0.0180446	0.322135	0.0883421	0.141782	0.463162	0.25217	0.186938	-0.244995	0.200217	0.324272	0.086131	0.332318	0.0781849	0.293126	0.122778	0.285306	0.133558	0.311894	0.0995368	-0.0519135	0.789126	-0.107965	0.577207
Cu	0.21904	0.253617	0.212246	0.269005	0.20874	0.277179	0.599464	0.000589032	-0.277291	0.145307	-0.181459	0.346165	-0.186056	0.333874	0.552048	0.00190408	0.819192	5.52829e-08	0.677026	5.50061e-05	0.797978	2.16041e-07	-0.419423	0.0235192	0.588823	0.000778581	0.573403	0.0011473	-	-	0.455196	0.0130942	0.398543	0.0322391	0.134922	0.485292	-0.371628	0.0471461
uncl._MS1399_9028	-0.218584	0.25463	-0.0922281	0.634193	0.280529	0.140474	0.105269	0.586808	0.238389	0.213006	0.80143	1.74997e-07	0.502504	0.00546934	-0.421551	0.0227511	-0.0930552	0.631143	-0.291462	0.125016	-0.045967	0.81283	0.141334	0.464589	-0.276991	0.14576	0.114385	0.554633	-0.166134	0.389064	-0.339959	0.071172	0.0398547	0.837365	-0.441327	0.0165489	-0.0545777	0.778564
uncl._Betaproteobacteria_91bb	-0.218584	0.25463	-0.0922281	0.634193	0.280529	0.140474	0.105269	0.586808	0.238389	0.213006	0.80143	1.74997e-07	0.502504	0.00546934	-0.421551	0.0227511	-0.0930552	0.631143	-0.291462	0.125016	-0.045967	0.81283	0.141334	0.464589	-0.276991	0.14576	0.114385	0.554633	-0.166134	0.389064	-0.339959	0.071172	0.0398547	0.837365	-0.441327	0.0165489	-0.0545777	0.778564
Trichoderma_SH0060548	-0.218584	0.25463	-0.0922281	0.634193	0.280529	0.140474	0.105269	0.586808	0.238389	0.213006	0.80143	1.74997e-07	0.502504	0.00546934	-0.421551	0.0227511	-0.0930552	0.631143	-0.291462	0.125016	-0.045967	0.81283	0.141334	0.464589	-0.276991	0.14576	0.114385	0.554633	-0.166134	0.389064	-0.339959	0.071172	0.0398547	0.837365	-0.441327	0.0165489	-0.0545777	0.778564
uncl._Acidobacteria.6_4461	-0.218584	0.25463	-0.0922281	0.634193	0.272674	0.152405	0.0993878	0.607986	0.234625	0.220535	0.79719	2.26554e-07	0.503789	0.00533196	-0.423793	0.0219642	-0.102024	0.598452	-0.293704	0.122007	-0.0515727	0.79048	0.1189	0.539006	-0.27587	0.147466	0.113264	0.558547	-0.175676	0.362007	-0.343325	0.0682414	0.0415388	0.83059	-0.441327	0.0165489	-0.0596416	0.758596
uncl._Rhizobiales_e2b8	-0.218584	0.25463	-0.0922281	0.634193	0.272674	0.152405	0.0993878	0.607986	0.234625	0.220535	0.79719	2.26554e-07	0.503789	0.00533196	-0.423793	0.0219642	-0.102024	0.598452	-0.293704	0.122007	-0.0515727	0.79048	0.1189	0.539006	-0.27587	0.147466	0.113264	0.558547	-0.175676	0.362007	-0.343325	0.0682414	0.0415388	0.83059	-0.441327	0.0165489	-0.0596416	0.758596
uncl._.Pedosphaeraceae._1cc8	-0.218584	0.25463	-0.0922281	0.634193	0.272674	0.152405	0.0993878	0.607986	0.234625	0.220535	0.79719	2.26554e-07	0.503789	0.00533196	-0.423793	0.0219642	-0.102024	0.598452	-0.293704	0.122007	-0.0515727	0.79048	0.1189	0.539006	-0.27587	0.147466	0.113264	0.558547	-0.175676	0.362007	-0.343325	0.0682414	0.0415388	0.83059	-0.441327	0.0165489	-0.0596416	0.758596
Agaricomycetes_SH0216901	-0.218584	0.25463	-0.0922281	0.634193	0.272674	0.152405	0.0993878	0.607986	0.234625	0.220535	0.79719	2.26554e-07	0.503789	0.00533196	-0.423793	0.0219642	-0.102024	0.598452	-0.293704	0.122007	-0.0515727	0.79048	0.1189	0.539006	-0.27587	0.147466	0.113264	0.558547	-0.175676	0.362007	-0.343325	0.0682414	0.0415388	0.83059	-0.441327	0.0165489	-0.0596416	0.758596
Tympanidaceae_SH0217013	-0.218584	0.25463	-0.0922281	0.634193	0.272674	0.152405	0.0993878	0.607986	0.234625	0.220535	0.79719	2.26554e-07	0.503789	0.00533196	-0.423793	0.0219642	-0.102024	0.598452	-0.293704	0.122007	-0.0515727	0.79048	0.1189	0.539006	-0.27587	0.147466	0.113264	0.558547	-0.175676	0.362007	-0.343325	0.0682414	0.0415388	0.83059	-0.441327	0.0165489	-0.0596416	0.758596
uncl._Actinomycetales_cd83	-0.218584	0.25463	-0.0922281	0.634193	0.374786	0.0451561	0.302868	0.110261	0.0451684	0.816027	0.400715	0.0312252	0.151651	0.432278	-0.0213018	0.912663	0.220866	0.24958	0.00672605	0.972376	0.158082	0.412776	0.259113	0.174686	0.0684068	0.724395	0.239985	0.209867	0.124601	0.519577	0.0684406	0.724264	0.228463	0.233246	-0.196709	0.306425	0.016317	0.933048
Fungi_SH0254823	-0.218584	0.25463	-0.0922281	0.634193	0.406206	0.0287776	0.228768	0.232605	0.352565	0.0606762	0.400715	0.0312252	0.151651	0.432278	-0.10763	0.578396	0.0952975	0.622903	-0.150215	0.436699	0.12669	0.512544	0.0863709	0.655961	-0.0100928	0.958559	0.224285	0.242139	0.0303083	0.875977	0.00560988	0.976959	0.134159	0.487786	-0.251946	0.187345	0.0793346	0.682479
Penicillium_olsonii	-0.218584	0.25463	-0.0922281	0.634193	0.406206	0.0287776	0.228768	0.232605	0.352565	0.0606762	0.400715	0.0312252	0.151651	0.432278	-0.10763	0.578396	0.0952975	0.622903	-0.150215	0.436699	0.12669	0.512544	0.0863709	0.655961	-0.0100928	0.958559	0.224285	0.242139	0.0303083	0.875977	0.00560988	0.976959	0.134159	0.487786	-0.251946	0.187345	0.0793346	0.682479
Onygenales_uncl_SH0005515	-0.218584	0.25463	-0.0922281	0.634193	0.21769	0.256626	0.0805688	0.677799	0.0451684	0.816027	0.400715	0.0312252	0.430534	0.019732	-0.405855	0.028929	-0.0773591	0.689992	-0.307156	0.105064	0.0168172	0.931001	0.439706	0.0169979	-0.206342	0.28286	0.192885	0.316112	-0.0325534	0.866868	-0.277128	0.145554	-0.0230147	0.90567	-0.393982	0.034454	0.016317	0.933048
Fungi_SH0083951	-0.218584	0.25463	-0.0922281	0.634193	0.029175	0.880581	-0.0346975	0.858184	0.203258	0.290275	0.400715	0.0312252	0.151651	0.432278	-0.343071	0.0684591	0.142386	0.461239	-0.118827	0.539257	0.00112115	0.995395	0.32978	0.0806286	-0.0885924	0.647671	0.208585	0.277544	0.0695969	0.71979	0.00560988	0.976959	0.157735	0.413815	-0.0231091	0.905285	0.181738	0.34541
uncl._Pirellulaceae_3f2c	-0.218584	0.25463	-0.0922281	0.634193	-0.00224423	0.990782	-0.0346975	0.858184	0.0451684	0.816027	0.400715	0.0312252	0.151651	0.432278	-0.311679	0.0997835	-0.038119	0.844361	-0.134521	0.486601	-0.030271	0.876128	0.117778	0.542868	-0.355491	0.0584221	0.0201856	0.917224	-0.103273	0.59396	-0.182882	0.34233	0.0712895	0.713256	-0.1178	0.542794	0.165984	0.389501
uncl._Myxococcales_7da5	-0.218584	0.25463	-0.0922281	0.634193	0.205347	0.285239	0.0729236	0.706967	0.0276029	0.886974	0.367852	0.0496154	0.426679	0.0209847	-0.406976	0.0284468	-0.0852071	0.66032	-0.310519	0.101118	0.0156961	0.935591	0.438585	0.0173144	-0.200174	0.297812	0.19737	0.304769	-0.0325534	0.866868	-0.276006	0.147258	-0.0258214	0.894227	-0.3906	0.0361743	0.016317	0.933048
uncl._Beijerinckiaceae_0d74	-0.218584	0.25463	-0.0922281	0.634193	0.205347	0.285239	0.0729236	0.706967	0.0276029	0.886974	0.367852	0.0496154	0.426679	0.0209847	-0.406976	0.0284468	-0.0852071	0.66032	-0.310519	0.101118	0.0156961	0.935591	0.438585	0.0173144	-0.200174	0.297812	0.19737	0.304769	-0.0325534	0.866868	-0.276006	0.147258	-0.0258214	0.894227	-0.3906	0.0361743	0.016317	0.933048
uncl._Rhodospirillaceae_1d48	-0.218584	0.25463	-0.0922281	0.634193	0.205347	0.285239	0.0729236	0.706967	0.0276029	0.886974	0.367852	0.0496154	0.426679	0.0209847	-0.406976	0.0284468	-0.0852071	0.66032	-0.310519	0.101118	0.0156961	0.935591	0.438585	0.0173144	-0.200174	0.297812	0.19737	0.304769	-0.0325534	0.866868	-0.276006	0.147258	-0.0258214	0.894227	-0.3906	0.0361743	0.016317	0.933048
uncl._Rhodospirillaceae_01d2	-0.218584	0.25463	-0.0922281	0.634193	-0.0886471	0.647468	-0.122912	0.525298	0.146797	0.447323	0.33711	0.0737279	0.170929	0.375327	-0.376705	0.0439801	0.00784803	0.967771	-0.152457	0.429805	-0.0829649	0.668749	-0.0067302	0.972359	-0.0717711	0.711401	0.191763	0.318987	-0.0735257	0.704654	-0.044879	0.817186	0.182995	0.342027	-0.0231091	0.905285	0.105779	0.584984
uncl._B10.SB3A_3949	-0.218584	0.25463	-0.0922281	0.634193	-0.0179538	0.926349	-0.122912	0.525298	-0.0112921	0.95364	0.33711	0.0737279	0.170929	0.375327	-0.282529	0.137547	-0.0235441	0.90351	-0.0582924	0.763901	0.0112115	0.95397	-0.305102	0.10753	-0.24447	0.201214	0.0740139	0.702781	-0.0735257	0.704654	-0.0920021	0.635028	0.143702	0.457064	-0.0862364	0.656464	0.0585163	0.76302
uncl._Streptomycetaceae_01d9	-0.218584	0.25463	-0.0922281	0.634193	0.0527394	0.785848	0.049988	0.796783	0.340018	0.0711197	0.33711	0.0737279	0.170929	0.375327	-0.235441	0.218888	-0.274681	0.14929	-0.262316	0.169227	-0.224229	0.242258	-0.140212	0.468176	-0.087471	0.651851	-0.106535	0.58229	-0.356403	0.057733	-0.217663	0.256686	0.00224534	0.990777	-0.322964	0.0874793	-0.177799	0.356141
uncl._Actinomycetales_5e0b	-0.218584	0.25463	-0.0922281	0.634193	0.0998682	0.606244	-0.00764522	0.968603	-0.0112921	0.95364	0.33711	0.0737279	0.449812	0.0143561	-0.43949	0.0170587	-0.211897	0.269812	-0.340787	0.0704424	-0.0672688	0.728808	0.103196	0.594234	-0.18952	0.324787	0.176063	0.360932	-0.175676	0.362007	-0.327617	0.0827562	0.00224534	0.990777	-0.393982	0.034454	-0.0596416	0.758596
Chthonomonas_sp.	-0.218584	0.25463	-0.0922281	0.634193	0.0998682	0.606244	-0.00764522	0.968603	-0.0112921	0.95364	0.33711	0.0737279	0.449812	0.0143561	-0.43949	0.0170587	-0.211897	0.269812	-0.340787	0.0704424	-0.0672688	0.728808	0.103196	0.594234	-0.18952	0.324787	0.176063	0.360932	-0.175676	0.362007	-0.327617	0.0827562	0.00224534	0.990777	-0.393982	0.034454	-0.0596416	0.758596
Hydropus_SH0208021	-0.218584	0.25463	-0.0922281	0.634193	0.0998682	0.606244	-0.00764522	0.968603	-0.0112921	0.95364	0.33711	0.0737279	0.449812	0.0143561	-0.43949	0.0170587	-0.211897	0.269812	-0.340787	0.0704424	-0.0672688	0.728808	0.103196	0.594234	-0.18952	0.324787	0.176063	0.360932	-0.175676	0.362007	-0.327617	0.0827562	0.00224534	0.990777	-0.393982	0.034454	-0.0596416	0.758596
Rhizophydiaceae_SH0008758	-0.218584	0.25463	-0.0922281	0.634193	0.0998682	0.606244	-0.00764522	0.968603	-0.0112921	0.95364	0.33711	0.0737279	0.449812	0.0143561	-0.43949	0.0170587	-0.211897	0.269812	-0.340787	0.0704424	-0.0672688	0.728808	0.103196	0.594234	-0.18952	0.324787	0.176063	0.360932	-0.175676	0.362007	-0.327617	0.0827562	0.00224534	0.990777	-0.393982	0.034454	-0.0596416	0.758596
Acidisphaera_rubrifaciens	-0.218584	0.25463	-0.0922281	0.634193	0.19637	0.307277	-0.132909	0.491885	-0.0250936	0.897192	0.308487	0.103489	0.145868	0.450237	-0.303831	0.109078	-0.294862	0.120474	-0.392353	0.0352742	-0.298225	0.116102	0.0572067	0.768179	-0.310634	0.100985	-0.0285963	0.882933	-0.334514	0.0761173	-0.415692	0.0249166	-0.204326	0.287694	-0.3906	0.0361743	-0.0123784	0.949185
uncl._Actinobacteria_2568	-0.218584	0.25463	-0.0922281	0.634193	-0.140264	0.46801	-0.132909	0.491885	0.30426	0.108554	0.308487	0.103489	0.329005	0.0813855	-0.169293	0.379981	-0.143507	0.457681	-0.0224202	0.908097	-0.0291498	0.880683	-0.0689845	0.722158	-0.361098	0.0542869	-0.0285963	0.882933	-0.385028	0.0391588	-0.356788	0.0574441	0.191415	0.319884	-0.0439637	0.820854	0.0888997	0.646528
uncl._Actinomycetales_c555	-0.218584	0.25463	-0.0922281	0.634193	0.0448846	0.817163	0.0523403	0.787431	0.35131	0.0616632	0.308487	0.103489	0.145868	0.450237	-0.219745	0.252053	-0.278044	0.144172	-0.257832	0.176902	-0.230956	0.228046	-0.136286	0.480847	-0.0751353	0.698485	-0.121114	0.531421	-0.359771	0.0552443	-0.205322	0.285299	-0.00224534	0.990777	-0.314509	0.0965819	-0.181175	0.346931
uncl._Comamonadaceae_8873	-0.218584	0.25463	-0.0922281	0.634193	0.273796	0.150658	0.399904	0.0316009	-0.218314	0.255232	-0.0922281	0.634193	0.132373	0.493649	0.264591	0.165425	0.271317	0.154537	0.174877	0.364228	0.200125	0.297933	-0.0605718	0.754944	0.413244	0.0258698	0.374555	0.0452994	0.276142	0.14705	0.236737	0.216288	0.405283	0.0291774	0.0062	0.974536	-0.0427619	0.825676
uncl._Rhizobiales_7416	-0.218584	0.25463	-0.0922281	0.634193	0.391618	0.0356494	0.346975	0.0651697	0.111039	0.566348	-0.0922281	0.634193	-0.204986	0.286105	0.281408	0.139183	0.288135	0.129581	0.124432	0.520147	0.258985	0.174906	-0.136286	0.480847	0.371191	0.0474267	0.340913	0.0703319	0.191953	0.318501	0.388204	0.0374345	0.354763	0.0589764	0.0062	0.974536	0.0838358	0.66547
uncl._Betaproteobacteria_5f8c	-0.218584	0.25463	-0.0922281	0.634193	0.391618	0.0356494	0.346975	0.0651697	0.111039	0.566348	-0.0922281	0.634193	-0.204986	0.286105	0.281408	0.139183	0.288135	0.129581	0.124432	0.520147	0.258985	0.174906	-0.136286	0.480847	0.371191	0.0474267	0.340913	0.0703319	0.191953	0.318501	0.388204	0.0374345	0.354763	0.0589764	0.0062	0.974536	0.0838358	0.66547
Curvularia_lunata	-0.218584	0.25463	-0.0922281	0.634193	0.391618	0.0356494	0.346975	0.0651697	0.111039	0.566348	-0.0922281	0.634193	-0.204986	0.286105	0.281408	0.139183	0.288135	0.129581	0.124432	0.520147	0.258985	0.174906	-0.136286	0.480847	0.371191	0.0474267	0.340913	0.0703319	0.191953	0.318501	0.388204	0.0374345	0.354763	0.0589764	0.0062	0.974536	0.0838358	0.66547
Leptodiscella_africana	-0.218584	0.25463	-0.0922281	0.634193	0.305215	0.107393	0.325804	0.0845728	0.0890822	0.645849	-0.0922281	0.634193	0.132373	0.493649	0.178262	0.354869	0.145749	0.450609	0.0179361	0.926422	0.168733	0.381584	-0.233314	0.2232	0.334745	0.0759025	0.358855	0.0559124	0.18185	0.345108	0.173906	0.366939	0.310979	0.100587	-0.0490364	0.800573	0.0202556	0.916937
Rozellomycota_SH0141799	-0.218584	0.25463	-0.0922281	0.634193	0.305215	0.107393	0.325804	0.0845728	0.0890822	0.645849	-0.0922281	0.634193	0.132373	0.493649	0.178262	0.354869	0.145749	0.450609	0.0179361	0.926422	0.168733	0.381584	-0.233314	0.2232	0.334745	0.0759025	0.358855	0.0559124	0.18185	0.345108	0.173906	0.366939	0.310979	0.100587	-0.0490364	0.800573	0.0202556	0.916937
Sordariales_SH0028621	-0.218584	0.25463	-0.0922281	0.634193	0.305215	0.107393	0.325804	0.0845728	0.0890822	0.645849	-0.0922281	0.634193	0.132373	0.493649	0.178262	0.354869	0.145749	0.450609	0.0179361	0.926422	0.168733	0.381584	-0.233314	0.2232	0.334745	0.0759025	0.358855	0.0559124	0.18185	0.345108	0.173906	0.366939	0.310979	0.100587	-0.0490364	0.800573	0.0202556	0.916937
Tubeufiaceae_H0046367	-0.218584	0.25463	-0.0922281	0.634193	0.305215	0.107393	0.325804	0.0845728	0.0890822	0.645849	-0.0922281	0.634193	0.132373	0.493649	0.178262	0.354869	0.145749	0.450609	0.0179361	0.926422	0.168733	0.381584	-0.233314	0.2232	0.334745	0.0759025	0.358855	0.0559124	0.18185	0.345108	0.173906	0.366939	0.310979	0.100587	-0.0490364	0.800573	0.0202556	0.916937
Pseudomonas_sp.	-0.218584	0.25463	-0.0922281	0.634193	0.31307	0.0982	0.322275	0.0881951	0.111039	0.566348	-0.0922281	0.634193	0.109883	0.570422	0.179383	0.351802	0.14687	0.447095	0.0145731	0.940191	0.172657	0.370446	-0.238361	0.213061	0.331941	0.0785442	0.356613	0.0575759	0.176237	0.360451	0.184004	0.339326	0.307611	0.104523	-0.0490364	0.800573	0.0286955	0.88253
Fungi_SH0132174	-0.218584	0.25463	-0.0922281	0.634193	0.31307	0.0982	0.322275	0.0881951	0.111039	0.566348	-0.0922281	0.634193	0.109883	0.570422	0.179383	0.351802	0.14687	0.447095	0.0145731	0.940191	0.172657	0.370446	-0.238361	0.213061	0.331941	0.0785442	0.356613	0.0575759	0.176237	0.360451	0.184004	0.339326	0.307611	0.104523	-0.0490364	0.800573	0.0286955	0.88253
Oliveonia_SH0112544	-0.218584	0.25463	-0.0922281	0.634193	0.31307	0.0982	0.322275	0.0881951	0.111039	0.566348	-0.0922281	0.634193	0.109883	0.570422	0.179383	0.351802	0.14687	0.447095	0.0145731	0.940191	0.172657	0.370446	-0.238361	0.213061	0.331941	0.0785442	0.356613	0.0575759	0.176237	0.360451	0.184004	0.339326	0.307611	0.104523	-0.0490364	0.800573	0.0286955	0.88253
Poaceascoma_SH0046126	-0.218584	0.25463	-0.0922281	0.634193	0.31307	0.0982	0.322275	0.0881951	0.111039	0.566348	-0.0922281	0.634193	0.109883	0.570422	0.179383	0.351802	0.14687	0.447095	0.0145731	0.940191	0.172657	0.370446	-0.238361	0.213061	0.331941	0.0785442	0.356613	0.0575759	0.176237	0.360451	0.184004	0.339326	0.307611	0.104523	-0.0490364	0.800573	0.0286955	0.88253
Rozellomycota_SH0076299	-0.218584	0.25463	-0.0922281	0.634193	0.31307	0.0982	0.322275	0.0881951	0.111039	0.566348	-0.0922281	0.634193	0.109883	0.570422	0.179383	0.351802	0.14687	0.447095	0.0145731	0.940191	0.172657	0.370446	-0.238361	0.213061	0.331941	0.0785442	0.356613	0.0575759	0.176237	0.360451	0.184004	0.339326	0.307611	0.104523	-0.0490364	0.800573	0.0286955	0.88253
Setophaeohaeria_microspora	-0.218584	0.25463	-0.0922281	0.634193	0.31307	0.0982	0.322275	0.0881951	0.111039	0.566348	-0.0922281	0.634193	0.109883	0.570422	0.179383	0.351802	0.14687	0.447095	0.0145731	0.940191	0.172657	0.370446	-0.238361	0.213061	0.331941	0.0785442	0.356613	0.0575759	0.176237	0.360451	0.184004	0.339326	0.307611	0.104523	-0.0490364	0.800573	0.0286955	0.88253
Spizellomycetales_SH0168645	-0.218584	0.25463	-0.0922281	0.634193	0.31307	0.0982	0.322275	0.0881951	0.111039	0.566348	-0.0922281	0.634193	0.109883	0.570422	0.179383	0.351802	0.14687	0.447095	0.0145731	0.940191	0.172657	0.370446	-0.238361	0.213061	0.331941	0.0785442	0.356613	0.0575759	0.176237	0.360451	0.184004	0.339326	0.307611	0.104523	-0.0490364	0.800573	0.0286955	0.88253
Thermoflavimicrobium_dichotomicum	-0.218584	0.25463	-0.0922281	0.634193	0.105479	0.586058	0.276404	0.146652	-0.218314	0.255232	-0.0922281	0.634193	-0.204986	0.286105	0.298225	0.116102	0.2545	0.182761	0.359844	0.0551914	0.309436	0.102376	-0.169937	0.378144	0.186156	0.333608	0.197931	0.30337	0.37717	0.0436989	0.1021	0.59818	0.127423	0.510087	-0.0698909	0.718653	-0.211559	0.270595
Tympanidaceae_SH0217165	-0.218584	0.25463	-0.0922281	0.634193	-0.375908	0.0444654	-0.272875	0.15209	0.383304	0.0401208	-0.0922281	0.634193	-0.021848	0.910433	-0.0123326	0.949373	-0.00224229	0.990789	0.0874387	0.651972	-0.10763	0.578396	0.135165	0.484499	-0.204099	0.28824	-0.248395	0.193846	-0.204301	0.287754	-0.11332	0.558351	0.00280667	0.988471	0.295346	0.119838	0.0416366	0.830196
uncl._Rhizobiales_922d	-0.218584	0.25463	-0.0922281	0.634193	-0.341123	0.0701477	-0.272875	0.15209	0.231488	0.226946	-0.0922281	0.634193	-0.204986	0.286105	-0.208533	0.277665	0.159203	0.409427	-0.0347513	0.857967	-0.167051	0.386416	0.212001	0.269571	0.0964424	0.618713	-0.0437355	0.821769	0.120111	0.534851	0.21598	0.260473	-0.0190854	0.921721	0.340437	0.0707502	0.0551403	0.776338
uncl._Acidobacteria.6_791e	-0.218584	0.25463	-0.0922281	0.634193	-0.108845	0.574089	-0.272875	0.15209	0.111039	0.566348	-0.0922281	0.634193	-0.021848	0.910433	-0.0280287	0.885242	-0.206291	0.282981	-0.0851967	0.660359	-0.18611	0.333729	0.166572	0.387797	-0.408198	0.0279288	-0.146346	0.448737	-0.408601	0.0277596	-0.38035	0.0418137	-0.0600628	0.756941	0.00338182	0.986109	0.19918	0.300266
uncl._AD3_ed59	-0.218584	0.25463	-0.0922281	0.634193	-0.0751817	0.698308	-0.272875	0.15209	-0.0489325	0.800988	-0.0922281	0.634193	-0.204986	0.286105	-0.229835	0.230375	-0.038119	0.844361	-0.202903	0.291137	-0.236562	0.216638	0.242287	0.205394	-0.105414	0.58629	0.0807425	0.677142	-0.0802609	0.678966	-0.0437571	0.821682	-0.0600628	0.756941	0.0541091	0.780419	0.23294	0.223964
uncl._B07_WMSP1	-0.218584	0.25463	-0.0922281	0.634193	0.120066	0.535003	0.261702	0.170265	0.132996	0.4916	-0.0922281	0.634193	-0.204986	0.286105	0.134538	0.486547	-0.0392401	0.839841	0.141247	0.464867	0.0616631	0.750666	0.044868	0.81723	0.164849	0.392795	-0.0644818	0.73965	-0.00280633	0.988473	0.0179516	0.926359	0.0527654	0.785744	-0.0101455	0.958343	-0.228439	0.233298
uncl._Comamonadaceae_0dc2	-0.218584	0.25463	-0.0922281	0.634193	0.0605942	0.754856	0.22524	0.240087	0.158089	0.412753	-0.0922281	0.634193	0.109883	0.570422	0.0784803	0.685724	-0.105388	0.586383	-0.0695025	0.720154	-0.113236	0.558644	-0.120583	0.533236	0.231013	0.227928	0.0201856	0.917224	-0.084751	0.662031	-0.00112198	0.995391	0.139211	0.471392	-0.125127	0.5178	-0.165421	0.391133
uncl._Acidobacteriaceae_d92f	-0.218584	0.25463	-0.0922281	0.634193	0.187393	0.330348	0.182309	0.343871	0.462349	0.011562	-0.0922281	0.634193	-0.204986	0.286105	0.100903	0.602498	-0.0728745	0.707155	-0.11098	0.566556	-0.0392401	0.839841	-0.199102	0.300461	0.198492	0.301974	0.0112142	0.953959	-0.145929	0.450044	0.152589	0.429403	0.103286	0.593914	-0.120055	0.535043	-0.034322	0.859704
uncl._Ktedonobacteraceae_1f63	-0.218584	0.25463	-0.0922281	0.634193	0.1167	0.546595	0.177604	0.356677	-0.218314	0.255232	-0.0922281	0.634193	0.411257	0.0266655	-0.119963	0.535358	-0.0269075	0.889804	-0.139005	0.472054	0.0588602	0.761667	0.120022	0.535156	0.138496	0.473695	0.327456	0.0829168	0.118988	0.538703	-0.108832	0.574136	0.153806	0.425688	-0.191073	0.320766	-0.0427619	0.825676
Ascomycota_SH0106733	-0.218584	0.25463	-0.0922281	0.634193	0.170561	0.376369	0.17584	0.361552	0.465486	0.010939	-0.0922281	0.634193	-0.204986	0.286105	0.0941763	0.627017	-0.0896917	0.643584	-0.116585	0.546993	-0.0582996	0.763873	-0.19125	0.32031	0.191763	0.318987	-0.0112142	0.953959	-0.163328	0.397237	0.140247	0.468066	0.0920589	0.634818	-0.125127	0.5178	-0.0472631	0.807649
GS11_SH0034602	-0.218584	0.25463	-0.0922281	0.634193	0.170561	0.376369	0.17584	0.361552	0.465486	0.010939	-0.0922281	0.634193	-0.204986	0.286105	0.0941763	0.627017	-0.0896917	0.643584	-0.116585	0.546993	-0.0582996	0.763873	-0.19125	0.32031	0.191763	0.318987	-0.0112142	0.953959	-0.163328	0.397237	0.140247	0.468066	0.0920589	0.634818	-0.125127	0.5178	-0.0472631	0.807649
Meripilaceae_uncl_SH0209735	-0.218584	0.25463	-0.0922281	0.634193	0.170561	0.376369	0.17584	0.361552	0.465486	0.010939	-0.0922281	0.634193	-0.204986	0.286105	0.0941763	0.627017	-0.0896917	0.643584	-0.116585	0.546993	-0.0582996	0.763873	-0.19125	0.32031	0.191763	0.318987	-0.0112142	0.953959	-0.163328	0.397237	0.140247	0.468066	0.0920589	0.634818	-0.125127	0.5178	-0.0472631	0.807649
Russulaceae_uncl	-0.218584	0.25463	-0.0922281	0.634193	-0.0936966	0.628781	-0.157609	0.414192	-0.218314	0.255232	-0.0922281	0.634193	0.0738977	0.703227	-0.2545	0.182761	0.00672688	0.972373	-0.0549294	0.777172	0.084086	0.664529	-0.0145821	0.940154	-0.172699	0.370326	0.150831	0.434798	0.0768933	0.691768	-0.00785383	0.967747	0.0864455	0.655682	-0.0135273	0.944476	0.142915	0.459558
Cristinia_sp	-0.218584	0.25463	-0.0922281	0.634193	0.234522	0.220744	0.124676	0.519323	0.111039	0.566348	-0.0922281	0.634193	0.0738977	0.703227	-0.103145	0.594417	-0.0100903	0.958569	-0.18945	0.32497	0.11772	0.543069	0.0443071	0.819477	0.0964424	0.618713	0.293813	0.121862	0.0347984	0.857776	0.0426351	0.826185	0.103286	0.593914	-0.191073	0.320766	0.0838358	0.66547
Dothideomycete_SH0042461	-0.218584	0.25463	-0.0922281	0.634193	0.234522	0.220744	0.124676	0.519323	0.111039	0.566348	-0.0922281	0.634193	0.0738977	0.703227	-0.103145	0.594417	-0.0100903	0.958569	-0.18945	0.32497	0.11772	0.543069	0.0443071	0.819477	0.0964424	0.618713	0.293813	0.121862	0.0347984	0.857776	0.0426351	0.826185	0.103286	0.593914	-0.191073	0.320766	0.0838358	0.66547
uncl._WD2101_d459	-0.218584	0.25463	-0.0922281	0.634193	-0.250232	0.190464	-0.0999759	0.605854	0.462349	0.011562	-0.0922281	0.634193	-0.021848	0.910433	0.0504516	0.794937	-0.190595	0.322001	0.0403563	0.835346	-0.123326	0.523891	-0.0140212	0.942452	-0.188399	0.327712	-0.232695	0.224464	-0.432174	0.0192183	-0.184004	0.339326	0.128546	0.506335	0.0744	0.701301	0.0416366	0.830196
Trametes_hirsuta	-0.218584	0.25463	-0.0922281	0.634193	-0.140825	0.466214	-0.0999759	0.605854	0.132996	0.4916	-0.0922281	0.634193	-0.204986	0.286105	-0.0504516	0.794937	-0.0560573	0.772714	0.0235412	0.903522	-0.0728745	0.707155	-0.257991	0.176626	-0.0706496	0.715723	-0.131767	0.495647	-0.103834	0.591945	0.1021	0.59818	0.0864455	0.655682	0.0574909	0.767058	0.0247569	0.898565
Fungi_SH0071623	-0.218584	0.25463	-0.0922281	0.634193	0.0763038	0.694018	-0.087626	0.651273	0.158089	0.412753	-0.0922281	0.634193	-0.204986	0.286105	-0.0784803	0.685724	-0.340829	0.0704055	-0.320608	0.0899468	-0.387917	0.0375878	0.0992704	0.608412	-0.122235	0.527598	-0.238863	0.21207	-0.383344	0.0400984	-0.228883	0.232364	-0.253723	0.184147	-0.267164	0.161198	-0.0708947	0.714778
GS10_SH0043724	-0.218584	0.25463	-0.0922281	0.634193	-0.0415182	0.830672	-0.087626	0.651273	0.377658	0.0434052	-0.0922281	0.634193	0.010924	0.955149	0.0627842	0.746278	-0.356525	0.0576419	-0.00672605	0.972376	-0.246652	0.197094	0.130678	0.499248	0.144664	0.454025	-0.278113	0.144069	-0.359771	0.0552443	0.0381472	0.844247	-0.159419	0.408783	-0.125127	0.5178	-0.291456	0.125024
Aspergillus_ochraceus	-0.218584	0.25463	-0.0922281	0.634193	-0.247987	0.194603	-0.075276	0.697947	-0.0489325	0.800988	-0.0922281	0.634193	-0.204986	0.286105	-0.0414824	0.830816	0.181626	0.345714	0.220839	0.24964	0.140143	0.468398	-0.0796407	0.681317	0.0358855	0.853379	0.174942	0.364048	0.312625	0.0987048	0.0583428	0.763703	0.0735348	0.704619	0.125127	0.5178	-0.0191303	0.921538
GS11_SH0034569	-0.218584	0.25463	-0.0922281	0.634193	-0.0123433	0.949329	0.0646903	0.738837	-0.0489325	0.800988	-0.0922281	0.634193	-0.204986	0.286105	0.0291498	0.880683	0.338586	0.0723945	0.158062	0.412834	0.124447	0.520096	0.124509	0.519888	0.287084	0.131048	0.324091	0.0863165	0.234048	0.221706	0.388204	0.0374345	0.380023	0.0420042	0.251382	0.188366	0.193554	0.314403
uncl._Bacillales_b020	-0.218584	0.25463	-0.0922281	0.634193	-0.0718153	0.71123	0.0623379	0.748024	-0.0602246	0.756306	-0.0922281	0.634193	0.132373	0.493649	-0.0571785	0.76829	0.192837	0.316233	0.0493244	0.799426	0.0431641	0.824061	0.0100953	0.958549	0.256245	0.179676	0.343155	0.0683865	0.221138	0.248982	0.173906	0.366939	0.334555	0.0760788	0.1798	0.350666	0.122659	0.526156
uncl._Actinomycetales_bc5c	-0.218584	0.25463	-0.0922281	0.634193	-0.0460067	0.812672	0.0482237	0.803814	-0.218314	0.255232	-0.0922281	0.634193	0.0938179	0.628335	-0.108751	0.574421	-0.053815	0.781584	0.0190571	0.921837	0.156961	0.41614	0.0381378	0.844285	-0.0902746	0.641422	0.158121	0.412659	0.203178	0.290469	-0.244591	0.200985	-0.120126	0.5348	-0.272236	0.153091	-0.196367	0.307284
Ascomycota_SH0242084	-0.218584	0.25463	-0.0922281	0.634193	-0.0908913	0.639136	0.0399904	0.836819	-0.0489325	0.800988	-0.0922281	0.634193	0.109883	0.570422	-0.0728745	0.707155	0.197322	0.304891	0.0482034	0.803895	0.038119	0.844361	0.022434	0.90804	0.247834	0.194887	0.339791	0.0713204	0.218332	0.255192	0.184004	0.339326	0.332871	0.0776601	0.196146	0.307841	0.138413	0.47396
uncl._Sphingomonadaceae_5034	-0.218584	0.25463	-0.0922281	0.634193	0.0190759	0.92176	-0.0094095	0.961363	0.258464	0.175806	-0.0922281	0.634193	-0.204986	0.286105	-0.0571785	0.76829	0.213018	0.267227	0.00112101	0.995395	0.0930552	0.631143	-0.0482331	0.803777	0.208585	0.277544	0.308391	0.103602	0.139755	0.469644	0.325373	0.0850088	0.285719	0.132971	0.196146	0.307841	0.256571	0.179103
Arachnion_album	-0.218584	0.25463	-0.0922281	0.634193	0.0190759	0.92176	-0.0094095	0.961363	0.258464	0.175806	-0.0922281	0.634193	-0.204986	0.286105	-0.0571785	0.76829	0.213018	0.267227	0.00112101	0.995395	0.0930552	0.631143	-0.0482331	0.803777	0.208585	0.277544	0.308391	0.103602	0.139755	0.469644	0.325373	0.0850088	0.285719	0.132971	0.196146	0.307841	0.256571	0.179103
Ascomycota_SH0200814	-0.218584	0.25463	-0.0922281	0.634193	0.0190759	0.92176	-0.0094095	0.961363	0.258464	0.175806	-0.0922281	0.634193	-0.204986	0.286105	-0.0571785	0.76829	0.213018	0.267227	0.00112101	0.995395	0.0930552	0.631143	-0.0482331	0.803777	0.208585	0.277544	0.308391	0.103602	0.139755	0.469644	0.325373	0.0850088	0.285719	0.132971	0.196146	0.307841	0.256571	0.179103
Leptodiscella_chlamydospora	-0.218584	0.25463	-0.0922281	0.634193	0.0190759	0.92176	-0.0094095	0.961363	0.258464	0.175806	-0.0922281	0.634193	-0.204986	0.286105	-0.0571785	0.76829	0.213018	0.267227	0.00112101	0.995395	0.0930552	0.631143	-0.0482331	0.803777	0.208585	0.277544	0.308391	0.103602	0.139755	0.469644	0.325373	0.0850088	0.285719	0.132971	0.196146	0.307841	0.256571	0.179103
Penicillium_dodgei	-0.218584	0.25463	-0.0922281	0.634193	0.0190759	0.92176	-0.0094095	0.961363	0.258464	0.175806	-0.0922281	0.634193	-0.204986	0.286105	-0.0571785	0.76829	0.213018	0.267227	0.00112101	0.995395	0.0930552	0.631143	-0.0482331	0.803777	0.208585	0.277544	0.308391	0.103602	0.139755	0.469644	0.325373	0.0850088	0.285719	0.132971	0.196146	0.307841	0.256571	0.179103
Ganoderma_eickeri	-0.216148	0.260094	-0.188915	0.326364	0.60253	0.000542545	0.503187	0.00539604	0.190365	0.322597	0.282597	0.137449	0.312514	0.0988308	0.15567	0.420032	0.234243	0.22131	-0.0449402	0.816941	0.187492	0.330087	-0.225332	0.23989	0.352435	0.0607777	0.465975	0.0108443	0.0916447	0.636349	0.167112	0.386241	0.479798	0.00844145	-0.267189	0.161156	-0.0500521	0.796527
Na	-0.215977	0.26048	-0.0442823	0.819577	0.0648822	0.738089	-0.327244	0.0831278	0.142474	0.460958	0.261965	0.16982	0.207816	0.27936	-0.41262	0.0261175	-0.492112	0.00669503	-0.467036	0.0106416	-0.485827	0.0075437	-	-	-0.329265	0.0811308	-0.321006	0.0895267	-0.419423	0.0235192	-0.364455	0.0519238	-0.42762	0.0206732	-0.243126	0.203781	-0.0106384	0.956321
uncl._AD3_93f4	0.213569	0.265962	0.586506	0.000826303	-0.14801	0.443538	0.00603332	0.975221	0.0891838	0.645472	-0.135168	0.484487	-0.0828757	0.669085	-0.15692	0.416263	0.0357383	0.853975	0.0394305	0.839074	0.108447	0.575498	-0.0604151	0.755558	-0.12984	0.502027	0.0123266	0.949398	0.0312582	0.872121	0.121682	0.529481	0.0575879	0.766676	0.232122	0.22564	0.227596	0.235074
uncl._Acidobacteriaceae_77f0	-0.213391	0.26637	-0.188915	0.326364	0.0638649	0.742057	0.126313	0.513809	-0.141351	0.464535	0.300589	0.1131	0.210223	0.273702	-0.137134	0.478098	-0.230962	0.228034	-0.0918485	0.635595	0.0449457	0.816919	0.127682	0.509218	-0.160302	0.406159	-0.00803972	0.966984	0.0453296	0.815381	-0.371323	0.047342	-0.131078	0.497924	-0.420741	0.023041	-0.377696	0.0433828
uncl._JG30.KF.AS9_e454	-0.212649	0.268077	-0.135168	0.484487	0.301776	0.111615	0.0659355	0.733988	0.0220661	0.909542	0.537566	0.00263517	0.658297	0.000103671	-0.599745	0.000584621	-0.154455	0.423713	-0.433735	0.0187395	0.0230039	0.905714	0.285225	0.133673	-0.315971	0.0949589	0.242833	0.204342	-0.138194	0.474669	-0.402867	0.0302468	0.0394889	0.838839	-0.52909	0.00316632	0.0074216	0.969521
Penicillium_SH0115780	0.211424	0.270907	-0.114978	0.552569	0.401952	0.0306595	0.385641	0.0388208	-0.272165	0.153202	-0.114978	0.552569	0.452886	0.0136238	0.423969	0.0219036	0.358277	0.0563378	0.14674	0.447501	0.202666	0.291711	-0.311841	0.0995983	0.447374	0.0149599	0.526131	0.00337231	0.260759	0.171864	0.273686	0.150829	0.486127	0.00750126	0.0306832	0.874455	-0.0619611	0.749499
Rozellomycota_SH0224343	0.211424	0.270907	-0.114978	0.552569	0.401952	0.0306595	0.385641	0.0388208	-0.272165	0.153202	-0.114978	0.552569	0.452886	0.0136238	0.423969	0.0219036	0.358277	0.0563378	0.14674	0.447501	0.202666	0.291711	-0.311841	0.0995983	0.447374	0.0149599	0.526131	0.00337231	0.260759	0.171864	0.273686	0.150829	0.486127	0.00750126	0.0306832	0.874455	-0.0619611	0.749499
uncl._Cytophagales_affe	0.211424	0.270907	-0.114978	0.552569	0.50314	0.00540102	0.340186	0.0709716	0.0106885	0.956115	-0.114978	0.552569	0.163156	0.39774	0.438412	0.0173636	0.37272	0.0464504	0.103417	0.593442	0.253217	0.185054	-0.376866	0.0438829	0.411258	0.026665	0.497238	0.00606425	0.188456	0.327563	0.403768	0.0298444	0.442739	0.0161659	0.0306832	0.874455	0.0467631	0.809647
Oceanobacillus_caeni	0.210917	0.272084	0.367488	0.049859	-0.177082	0.358117	-0.0525636	0.786545	-0.028425	0.88363	-0.171736	0.373043	-0.381699	0.0410338	0.144396	0.454868	0.196588	0.30673	0.292584	0.123503	0.224075	0.24259	-0.291024	0.12561	0.00870072	0.964271	-0.205511	0.284845	0.337573	0.0733075	0.00487481	0.979978	-0.27699	0.145762	0.163377	0.397093	-0.0953415	0.622742
Nostocoida_limicola	0.210695	0.272602	0.29526	0.11995	0.299316	0.11471	0.276425	0.14662	0.0964371	0.618732	0.196345	0.307339	0.410564	0.0269473	-0.196277	0.307511	-0.074274	0.701784	-0.133101	0.491253	0.156786	0.416664	0.0684234	0.724331	0.112616	0.560814	0.19541	0.309695	0.0496208	0.798245	-0.074329	0.701573	0.0779103	0.687893	-0.283468	0.136189	-0.122063	0.528185
uncl._.Kouleothrixaceae._fb05	-0.210476	0.273112	-0.171693	0.373162	0.344676	0.0670912	0.25217	0.186938	0.114451	0.554404	0.395355	0.0337745	0.596133	0.000643454	-0.250458	0.190051	-0.0946173	0.625398	-0.310251	0.101429	-0.0354815	0.855013	-0.00382832	0.984275	0.024356	0.900199	0.292968	0.122988	-0.12817	0.50759	-0.236718	0.216326	0.203773	0.289028	-0.456785	0.0127401	-0.130931	0.498409
Rhodomicrobium_vannielii	0.209306	0.275847	-0.171693	0.373162	0.296282	0.118613	0.0748117	0.699724	-0.151433	0.432946	0.0947274	0.624994	0.562638	0.00148736	-0.187843	0.329167	0.01948	0.920108	-0.266426	0.162402	0.0598315	0.757849	-0.0341069	0.860575	-0.000695887	0.997141	0.377867	0.0432803	-0.0480636	0.804453	-0.0863325	0.656105	0.207953	0.279035	-0.18817	0.328311	0.111379	0.565152
uncl._Gemmataceae_2d37	-0.208578	0.277561	-0.135215	0.484336	0.300234	0.113547	0.0638026	0.7423	0.0156355	0.935839	0.525705	0.00340284	0.65758	0.000106125	-0.59954	0.000587836	-0.154919	0.422305	-0.433473	0.0188193	0.0250664	0.897303	0.281211	0.13947	-0.314846	0.0962058	0.243533	0.203001	-0.137418	0.477176	-0.400949	0.0311179	0.0405311	0.834642	-0.526173	0.00336928	0.00907395	0.962739
uncl._Actinomycetales_bb6d	-0.208578	0.277561	-0.135215	0.484336	0.271856	0.153688	0.188606	0.327171	0.0331105	0.86461	-0.135215	0.484336	-0.0906764	0.639932	0.0032874	0.986497	0.321344	0.0891711	0.039444	0.83902	0.260116	0.172963	0.0135672	0.944312	0.272922	0.152018	0.428906	0.0202533	0.227728	0.234795	0.374219	0.0455088	0.421976	0.0226002	0.0859395	0.657576	0.234892	0.219996
Talaromyces	0.208292	0.278235	-0.114978	0.552569	0.49941	0.00581258	0.340186	0.0709716	0.0106885	0.956115	-0.114978	0.552569	0.163156	0.39774	0.439344	0.0170997	0.371788	0.0470435	0.102485	0.596791	0.249023	0.192684	-0.367543	0.049822	0.40986	0.0272365	0.496306	0.00617505	0.185657	0.334929	0.407498	0.0282248	0.441806	0.0164182	0.0306832	0.874455	0.044425	0.819005
uncl._Betaproteobacteria_b186	-0.207513	0.280075	-0.153888	0.425437	0.426888	0.0209151	0.485925	0.00752987	0.103629	0.592682	-0.153888	0.425437	0.0257327	0.894588	0.39266	0.0351185	0.257782	0.176988	0.0905307	0.640472	0.160506	0.405554	-0.216921	0.258352	0.522241	0.00366039	0.401925	0.0306717	0.139539	0.470337	0.399128	0.0319632	0.47318	0.00952887	-0.0537944	0.781665	-0.0608359	0.753908
Pseudoburkholderia_malthae	-0.207513	0.280075	-0.153888	0.425437	0.223554	0.243716	0.194488	0.312029	0.120795	0.532509	0.12311	0.524623	0.253253	0.184989	-0.0119725	0.95085	0.22411	0.242516	-0.0501286	0.796223	0.093535	0.629376	-0.189221	0.325567	0.276745	0.146135	0.502594	0.00545967	0.118	0.542106	0.231764	0.226377	0.455759	0.0129677	0.000188092	0.999227	0.095948	0.620521
Skermanella_xinjiangensis	0.206996	0.281302	0.18841	0.327682	-0.144487	0.454581	0.0316918	0.870362	-0.115398	0.55111	-0.238946	0.211906	0.0945623	0.6256	-0.120835	0.532373	0.157724	0.413846	0.0116173	0.952306	0.0775551	0.689246	-0.236558	0.216646	0.138588	0.473399	0.281824	0.138574	0.109351	0.5723	0.25522	0.181484	0.326639	0.0837323	0.344334	0.0673814	0.420704	0.0230544
Micrococcus_sp.	0.206465	0.282567	-0.114978	0.552569	-0.282113	0.138153	-0.0850464	0.660923	0.0106885	0.956115	-0.114978	0.552569	-0.0982677	0.612056	0.0980719	0.612769	0.0936459	0.628968	0.0871125	0.653189	0.0545103	0.778831	-0.0922937	0.633951	-0.0706012	0.71591	-0.22858	0.233	-0.111254	0.565591	-0.132647	0.492749	-0.128296	0.507167	0.263969	0.166458	0.117375	0.54426
uncl._JG30.KF.AS9_18f3	-0.204364	0.287602	-0.135168	0.484487	0.167745	0.384418	-0.0159452	0.934571	0.141591	0.46377	0.522806	0.00361726	0.434627	0.0184705	-0.5447	0.00224941	0.0369706	0.848996	-0.280121	0.141077	0.0271118	0.888972	0.240016	0.209805	-0.223522	0.243787	0.258858	0.175125	-0.0353711	0.855459	-0.169368	0.379766	0.179757	0.350784	-0.231709	0.22649	0.15173	0.432033
uncl._Betaproteobacteria_ba32	-0.204364	0.287602	-0.135168	0.484487	0.127453	0.509985	0.0448189	0.817426	-0.15814	0.412601	0.200422	0.297201	0.429918	0.0199281	-0.395996	0.0334611	-0.133916	0.488582	-0.208653	0.277384	0.123235	0.524199	0.00452086	0.981431	-0.238725	0.212343	0.217359	0.257369	0.0238549	0.902242	-0.377379	0.0435729	-0.0226238	0.907265	-0.442354	0.0162696	-0.134001	0.488302
uncl._Acidobacteriaceae_d9e7	-0.204364	0.287602	-0.135168	0.484487	0.0131565	0.945996	-0.111616	0.564318	-0.0560846	0.772607	0.137499	0.476915	0.374824	0.0451326	-0.554559	0.00179707	-0.0435432	0.82254	-0.309693	0.102077	0.0131451	0.946042	0.221111	0.249042	-0.145043	0.452831	0.312273	0.0991047	-0.0300243	0.87713	-0.141414	0.464332	0.15631	0.418099	-0.172646	0.370475	0.160389	0.405901
Corynebacterium_sp._4cf7	-0.202273	0.292668	-0.153888	0.425437	0.00449356	0.981543	-0.0788941	0.684152	-0.36427	0.0520518	0.164147	0.394841	-0.0609008	0.753653	-0.0864263	0.655754	-0.138993	0.472093	-0.118214	0.541368	-0.127956	0.508304	0.124276	0.520676	-0.350656	0.0621829	-0.113205	0.558751	-0.077168	0.690721	-0.28231	0.137865	-0.155666	0.420042	-0.161571	0.402403	0.00563296	0.976864
Curvularia_coicis	-0.200681	0.296563	0.177894	0.355881	0.315755	0.0951976	0.0892069	0.645386	0.490051	0.00696398	0.564755	0.00141431	0.253807	0.183997	-0.325341	0.0850411	-0.111733	0.563908	-0.261227	0.17107	-0.0303981	0.875612	0.0863073	0.656199	-0.102721	0.595942	0.108474	0.575403	-0.176033	0.361017	-0.0443976	0.819115	0.0378435	0.845472	-0.21271	0.267935	0.148432	0.442225
Nitrospira_calida	0.197419	0.304649	-0.0490484	0.800526	-0.0794115	0.682187	0.00187655	0.992292	-0.00457548	0.981207	0.174448	0.365425	0.145581	0.451138	0.00830482	0.965896	0.0113712	0.953315	-0.0337262	0.862116	0.00574949	0.976386	-0.203888	0.28875	0.0424289	0.827013	0.173933	0.366864	-0.0480995	0.80431	0.210971	0.27196	0.353882	0.0596532	-0.0378971	0.845256	0.0294955	0.879278
Ascomycota_SH0074443	-0.196079	0.308009	-0.135168	0.484487	0.313288	0.0979536	0.0685212	0.723952	0.0220661	0.909542	0.537566	0.00263517	0.66018	9.74611e-05	-0.596459	0.000637942	-0.144596	0.454238	-0.427163	0.0208238	0.0328628	0.865614	0.270429	0.155944	-0.32008	0.0905076	0.238725	0.212343	-0.134904	0.485351	-0.396289	0.0333186	0.0477157	0.805842	-0.521656	0.0037055	0.0140186	0.942463
uncl._Hyphomicrobiaceae_2b35	-0.196079	0.308009	-0.135168	0.484487	0.150477	0.435891	-0.0193928	0.920464	-0.00643594	0.973567	0.250139	0.190633	0.415791	0.0248786	-0.538949	0.00255621	0.0295765	0.878949	-0.307229	0.104977	0.0764059	0.693628	0.447154	0.0150154	-0.189829	0.323985	0.308575	0.103385	0.0464759	0.810795	-0.152925	0.428375	0.122169	0.527824	-0.234601	0.220585	0.185952	0.334147
uncl._Thermoanaerobacterales_9e87	-0.196079	0.308009	-0.135168	0.484487	0.0304243	0.875506	-0.0909307	0.63899	0.0308006	0.873978	0.158473	0.411605	0.539634	0.00251789	-0.435432	0.0182304	-0.180745	0.348097	-0.260405	0.172468	0.0492941	0.799546	0.167272	0.385779	-0.361579	0.053943	0.159424	0.408769	-0.259936	0.173271	-0.399578	0.0317527	0.135332	0.483955	-0.261861	0.169996	0.112561	0.561006
Pleosporales_SH0107043	-0.196079	0.308009	-0.135168	0.484487	0.357691	0.0567712	0.229266	0.231563	-0.0947003	0.625093	-0.135168	0.484487	0.166222	0.38881	-0.15199	0.431236	0.053402	0.78322	-0.0928259	0.631988	0.2933	0.122545	0.164395	0.394119	0.0583458	0.763691	0.346788	0.065325	0.156702	0.416918	-0.0180879	0.925801	0.15631	0.418099	-0.176777	0.358959	0.0391695	0.840125
Fungi_SH0118571	-0.194937	0.310891	-0.153888	0.425437	0.18798	0.328807	0.258074	0.176482	0.181507	0.346035	-0.153888	0.425437	0.0677629	0.726891	0.175098	0.363615	0.211763	0.270121	0.00823007	0.966203	0.0553727	0.775419	-0.170692	0.375998	0.418953	0.0236915	0.39968	0.0317051	0.116876	0.545987	0.348956	0.0635482	0.434779	0.0184248	0.0695941	0.7198	0.0490067	0.800692
Rhodobium_orientis	-0.194177	0.312817	-0.188998	0.326149	0.114974	0.552582	0.0948622	0.624499	0.165104	0.392054	-0.188998	0.326149	-0.0886031	0.647632	-0.004595	0.981127	0.270777	0.155393	-0.0255976	0.895139	0.0871409	0.653083	0.0316883	0.870376	0.331086	0.0793642	0.283483	0.136167	0.220175	0.251102	0.353748	0.0597565	0.280018	0.141229	0.233975	0.221852	0.200625	0.296701
Blumeria_graminis	-0.193583	0.314329	-0.188956	0.326257	0.187038	0.331281	0.0734978	0.704761	-0.0354372	0.855192	0.317409	0.0933824	0.268008	0.159828	-0.218543	0.254722	-0.111897	0.563335	-0.222781	0.245393	0.0439711	0.820824	0.242289	0.205391	-0.0889485	0.646346	0.0961694	0.61971	0.0599599	0.757345	-0.190628	0.321916	-0.051424	0.791071	-0.279455	0.142063	-0.18329	0.341237
Holophaga_foetida	0.192553	0.31696	0.0171509	0.929635	0.253691	0.184205	0.213913	0.265174	0.117419	0.544109	0.0875285	0.651636	0.0759999	0.695179	0.174506	0.365263	0.487554	0.00730197	0.144153	0.455637	0.2824	0.137735	-0.314141	0.0969943	0.202859	0.291244	0.499874	0.00575997	0.296525	0.118297	0.3862	0.0385149	0.484145	0.00778569	0.199986	0.298274	0.229773	0.230505
uncl._Gammaproteobacteria_8af9	-0.190238	0.322926	-0.20577	0.284227	-0.131123	0.497775	-0.158763	0.410739	0.04024	0.835814	0.244795	0.200597	0.32186	0.0886291	-0.442745	0.0161644	-0.174471	0.36536	-0.186955	0.3315	0.0193857	0.920493	0.0772683	0.690338	-0.503215	0.00539304	0.0641137	0.741086	-0.185331	0.335794	-0.431808	0.0193321	0.0441467	0.82012	-0.139585	0.470188	0.229413	0.231255
Actinomadura_sp._caeb	0.189691	0.324345	0.400715	0.0312252	-0.288383	0.129236	-0.272875	0.15209	0.139269	0.471204	-0.0922281	0.634193	-0.204986	0.286105	-0.132295	0.493905	-0.276923	0.145864	0.0134521	0.944784	-0.149113	0.440112	-0.0459897	0.81274	0.142421	0.461127	-0.276991	0.14576	-0.142	0.462466	0.372496	0.0465922	-0.19759	0.304222	0.331418	0.0790446	0.313962	0.0971944
Vishniacozyma_heimaeyensis	0.189691	0.324345	0.400715	0.0312252	-0.0920134	0.634986	-0.272875	0.15209	0.139269	0.471204	-0.0922281	0.634193	-0.204986	0.286105	-0.226472	0.237457	-0.167051	0.386416	-0.237654	0.214462	-0.321769	0.0887243	0.1189	0.539006	-0.0381284	0.844323	-0.355491	0.0584221	-0.181289	0.346625	0.0819043	0.67275	-0.331187	0.0792664	0.410327	0.0270443	0.439997	0.0169165
Fungi_SH0197976	0.188648	0.32706	-0.153888	0.425437	0.558324	0.0016464	0.401732	0.0307598	-0.181088	0.347167	-0.153888	0.425437	0.450108	0.0142841	0.310162	0.101532	0.362916	0.052997	0.0430208	0.824636	0.305298	0.107293	-0.315368	0.0956255	0.393318	0.0347865	0.59821	0.000609023	0.252856	0.185702	0.29841	0.115865	0.518887	0.00392545	-0.0466469	0.810112	0.0437493	0.821714
uncl._Betaproteobacteria_90a1	-0.187794	0.329297	-0.135168	0.484487	0.401272	0.0309697	0.219785	0.251964	0.0119525	0.950932	0.516592	0.00411625	0.467589	0.0105373	-0.369706	0.0483905	0	1	-0.157722	0.413854	0.179924	0.350329	0.193164	0.315398	-0.206265	0.283044	0.214071	0.264812	0.00740325	0.969596	-0.282829	0.137113	0.123403	0.523632	-0.34901	0.0635051	-0.0593728	0.759652
Onygenales_uncl_SH0010886	-0.187794	0.329297	-0.135168	0.484487	0.315755	0.0951976	0.0685212	0.723952	0.0119525	0.950932	0.516592	0.00411625	0.657355	0.000106906	-0.593994	0.000680683	-0.138845	0.472569	-0.424699	0.0216529	0.0410784	0.83244	0.278649	0.143266	-0.318436	0.0922687	0.240779	0.208316	-0.126266	0.513965	-0.389712	0.0366374	0.0485384	0.802559	-0.51546	0.00421312	0.0210279	0.913782
Tubeufiaceae_SH0046426	-0.187794	0.329297	-0.135168	0.484487	0.413606	0.0257271	0.163331	0.39723	0.098378	0.611655	0.226057	0.238339	0.39931	0.0318779	-0.362312	0.0534228	0.00575098	0.97638	-0.319551	0.0910716	0.171708	0.373121	0.254812	0.182207	-0.123677	0.522703	0.322134	0.0883422	0.0246775	0.898888	-0.134015	0.488257	0.11641	0.547599	-0.376683	0.0439938	0.122869	0.525444
Entorrhiza_cypericola	-0.187794	0.329297	-0.135168	0.484487	0.0871615	0.653006	0.0374928	0.846888	-0.204111	0.288211	-0.135168	0.484487	0.167164	0.38609	-0.322877	0.0875697	0.0928373	0.631946	-0.0665389	0.731642	0.206214	0.283165	0.335365	0.0753271	-0.00123266	0.994937	0.333228	0.0773228	0.187138	0.33102	-0.0147992	0.939264	0.1777	0.356414	-0.00536938	0.977947	0.117509	0.5438
uncl._Bacteroidales_221a	0.18553	0.335264	0.0763082	0.694001	0.376707	0.0439791	0.527331	0.0032874	0.123015	0.524947	-0.171693	0.373162	0.159899	0.407355	0.470999	0.00991212	0.337422	0.0734443	0.137039	0.478404	0.208367	0.278058	-0.441301	0.0165561	0.500343	0.00570721	0.437017	0.017765	0.192603	0.316833	0.341153	0.0701215	0.475122	0.00919825	-0.018887	0.922533	-0.153626	0.426235
Herpotrichiellaceae_uncl_SH0029397	-0.184928	0.336864	-0.153932	0.425304	0.116117	0.548616	-0.1064	0.582772	0.229932	0.230172	0.479489	0.00848982	0.504076	0.00530173	-0.42477	0.0216287	-0.310624	0.100996	-0.318444	0.0922601	-0.165043	0.392232	0.335864	0.0748668	-0.183613	0.340371	0.0467923	0.80953	-0.28609	0.132447	-0.304862	0.107821	-0.124606	0.51956	-0.334711	0.0759337	-0.0285484	0.883128
Glomeraceae_uncl_SH0077854	-0.184928	0.336864	-0.153932	0.425304	0.179419	0.351705	0.0875541	0.651541	0.0938157	0.628343	0.479489	0.00848982	0.565423	0.00139192	-0.415039	0.025168	-0.154938	0.422247	-0.357361	0.0570164	-0.0823342	0.671127	0.180101	0.349846	-0.130083	0.501221	0.231716	0.226477	-0.115597	0.550416	-0.329206	0.0811889	0.0605228	0.755136	-0.334711	0.0759337	0.0495841	0.798391
Cladosporium_cladosporioides	0.184491	0.338028	0.112887	0.559864	-0.393532	0.0346792	-0.111275	0.565517	0.298685	0.115513	-0.255395	0.181175	-0.139118	0.471692	-0.102985	0.594995	-0.0129502	0.946841	0.0535208	0.782749	-0.0180069	0.926132	0.094768	0.624845	0.0328152	0.865807	-0.213299	0.266582	-0.067918	0.726289	-0.00308566	0.987325	-0.256021	0.180071	0.186758	0.332021	0.0209211	0.914218
Glomus_SH0015198	0.183756	0.339989	-0.114978	0.552569	0.0340401	0.860845	-0.129036	0.504701	0.17623	0.360472	-0.114978	0.552569	-0.25555	0.180902	-0.0470559	0.808477	-0.0228291	0.906428	-0.245965	0.198386	-0.203132	0.290579	-0.13308	0.491324	0.0587178	0.762227	-0.136542	0.480016	-0.0890967	0.645795	0.05152	0.790689	-0.147891	0.443909	0.304724	0.107989	0.420634	0.0230794
Cystobacter_sp._ce89	-0.18236	0.343733	-0.153888	0.425437	0.151283	0.433408	0.13934	0.470976	-0.212281	0.268923	0.161317	0.403153	0.314154	0.0969796	-0.156391	0.417856	0.00130949	0.994621	-0.0662146	0.732903	0.0918514	0.635585	0.0136628	0.94392	-0.0817697	0.673258	0.29845	0.115814	-0.0207904	0.914752	-0.10933	0.572375	0.219918	0.251669	-0.151602	0.432427	-0.0426227	0.826235
uncl._Thermogemmatisporaceae_4f47	0.17958	0.351266	-0.114978	0.552569	-0.174863	0.364267	-0.228012	0.234195	0.0716911	0.711709	0.602203	0.000547346	0.224307	0.242091	-0.175178	0.36339	-0.343368	0.0682042	-0.309785	0.10197	-0.331721	0.0787549	0.0689872	0.722148	-0.251881	0.187462	-0.216697	0.258857	-0.244666	0.200842	-0.310053	0.101659	-0.23	0.23003	-0.160208	0.406436	-0.0327342	0.866135
Aspergillus_tardicrescens	0.17958	0.351266	-0.114978	0.552569	-0.225224	0.240121	-0.247808	0.194937	-0.0831617	0.668007	0.281057	0.139697	0.166628	0.387637	-0.162599	0.399376	-0.330789	0.0796502	-0.322363	0.0881038	-0.281403	0.139189	0.308112	0.103931	-0.19526	0.310073	-0.153785	0.425751	-0.13761	0.476555	-0.259698	0.173679	-0.280386	0.140685	-0.122264	0.527498	0.024083	0.901312
uncl._Gemmataceae_b0e3	0.17958	0.351266	0.253744	0.184109	0.110514	0.568197	-0.0887122	0.647226	-0.0216377	0.911291	-0.114978	0.552569	-0.0320438	0.868934	0.0079203	0.967474	-0.134645	0.486196	-0.032609	0.866643	0.0102498	0.957915	0.2897	0.127419	-0.118834	0.539234	-0.117436	0.544051	0.0522452	0.787809	-0.220767	0.249798	-0.166785	0.387182	-0.301445	0.112028	-0.262575	0.168791
Cladosporium_herbarum	0.179015	0.352807	0.252401	0.186521	-0.474124	0.00936694	-0.183745	0.340017	0.37619	0.0442936	-0.274451	0.149644	-0.299594	0.114357	-0.0406857	0.83402	-0.100474	0.604051	0.0692067	0.721298	-0.127887	0.508534	0.0814115	0.674611	-0.0239459	0.901871	-0.309808	0.101943	-0.191633	0.319324	0.00794454	0.967375	-0.270033	0.156576	0.264281	0.16594	0.125748	0.51571
uncl._Rhizobiales_82ed	-0.176486	0.359762	-0.188956	0.326257	0.250589	0.189811	0.114464	0.554359	0.221253	0.24873	0.0121006	0.950324	0.215159	0.262335	-0.214933	0.262847	0.0265795	0.891139	-0.253295	0.184914	0.0426585	0.826091	-0.104401	0.589913	0.140808	0.46627	0.356122	0.0579446	-0.0643953	0.739987	0.0778273	0.688209	0.30608	0.106351	-0.181465	0.346149	0.0937035	0.628756
Tetraploa_yunnanensis	0.176187	0.360591	-0.114978	0.552569	0.270222	0.156274	0.129036	0.504701	0.0106885	0.956115	0.229956	0.230123	0.134317	0.487268	0.274881	0.148982	0.0708168	0.715079	-0.0600937	0.75682	0.0582375	0.764118	-0.200669	0.296594	0.15961	0.408215	0.182678	0.342879	0.0939947	0.627685	0.11423	0.555174	0.134128	0.487887	-0.127417	0.510106	-0.0542452	0.77988
uncl._Thermoactinomycetaceae_5921	0.174446	0.365432	0.137499	0.476915	-0.114708	0.553509	-0.107738	0.578014	-0.134695	0.486032	-0.135168	0.484487	-0.152096	0.430912	-0.134737	0.485894	-0.0636716	0.742811	-0.129792	0.502187	-0.132273	0.49398	-0.152476	0.429747	-0.0883404	0.64861	-0.288442	0.129155	-0.084726	0.662125	-0.117571	0.543583	-0.215955	0.260531	0.0119778	0.950828	0.198734	0.301373
Hyphomicrobium_sulfonivorans	0.173686	0.367555	-0.222409	0.246203	-0.281724	0.13872	-0.205008	0.286052	-0.144728	0.453822	0	1	-0.0563025	0.771746	-0.153658	0.426138	-0.055425	0.775213	-0.0672827	0.728753	-0.0823113	0.671213	-0.0554523	0.775105	0.126803	0.512165	-0.0949518	0.62417	0.0165427	0.932124	0.162189	0.400582	-0.138224	0.474571	0.04425	0.819706	-0.114277	0.555009
Mn	-0.173318	0.368587	-0.0282252	0.884442	0.325926	0.0844495	0.538846	0.00256201	-0.0150465	0.938251	-0.136694	0.479523	0.244617	0.200935	0.319477	0.0911504	0.68188	4.63296e-05	0.45634	0.0128384	0.633774	0.000223303	-0.42762	0.0206732	0.344849	0.0669454	0.823443	4.11853e-08	0.398543	0.0322391	0.415504	0.0249887	-	-	0.192982	0.315863	0.164789	0.392969
Basidiomycota_SH0129599	-0.173177	0.368984	-0.188956	0.326257	0.387871	0.0376124	0.116185	0.548378	0.0727106	0.707786	0.35216	0.0609932	0.54448	0.00226057	-0.452508	0.013712	0.0833482	0.667305	-0.335648	0.0750658	0.150289	0.43647	0.140186	0.468261	-0.0776248	0.68898	0.487904	0.00725374	0.027598	0.886994	-0.108039	0.576946	0.286857	0.131366	-0.33109	0.0793596	0.161552	0.40246
Alkanindiges_illinoisensis	-0.172036	0.372194	-0.188915	0.326364	-0.1407	0.466616	-0.311996	0.0994204	-0.0822405	0.67148	0.107951	0.577256	-0.075966	0.695308	-0.0518352	0.789437	-0.206028	0.283608	-0.065278	0.736547	-0.265081	0.164613	0.405203	0.0292124	-0.179335	0.351934	-0.22462	0.241418	-0.169329	0.379878	-0.218493	0.254834	-0.219449	0.252708	0.137388	0.477273	0.0536743	0.782141
Polyporales_SH0209731	-0.168381	0.382593	-0.171693	0.373162	0.531289	0.0030204	0.344864	0.0669331	0.0712398	0.713447	0.418379	0.0239034	0.622052	0.000315025	-0.132882	0.491976	0.108532	0.575199	-0.217036	0.258093	0.157927	0.413238	-0.112413	0.561522	0.117257	0.544669	0.514956	0.00425693	0.0633882	0.743918	-0.0995609	0.607358	0.344498	0.0672419	-0.385434	0.0389348	-0.0178067	0.926952
Herpotrichiellaceae_uncl_SH0225821	-0.168381	0.382593	-0.171693	0.373162	0.560534	0.00156317	0.338295	0.0726562	0.0541111	0.780411	0.382857	0.0403737	0.445006	0.0155663	-0.10227	0.597566	0.171146	0.374711	-0.178081	0.355366	0.20454	0.287177	-0.00661255	0.972842	0.12352	0.523234	0.507997	0.00490249	0.0710505	0.714177	0.00208869	0.99142	0.345892	0.06607	-0.364448	0.0519283	0.0226948	0.906976
Rhizophydiales_SH0207898	-0.168381	0.382593	-0.171693	0.373162	0.208198	0.278455	0.201809	0.2938	0.130022	0.501421	-0.171693	0.373162	0.136373	0.480566	0.0361772	0.852201	0.154449	0.423732	-0.0848668	0.661597	0.0765287	0.693159	-0.141648	0.463588	0.363949	0.0522748	0.43145	0.0194438	0.100655	0.603396	0.22906	0.231995	0.390826	0.0360572	-0.0164387	0.93255	0.078908	0.684099
Apiotrichum_brassicae	-0.168381	0.382593	-0.171693	0.373162	0.215858	0.26075	0.153638	0.4262	0.00272502	0.988807	0.076966	0.691491	0.0259188	0.89383	0.0330465	0.864869	0.314463	0.0966331	0.0577373	0.766088	0.176712	0.359139	-0.290256	0.126656	0.22164	0.247883	0.475291	0.00917	0.126776	0.512253	0.309126	0.102739	0.531552	0.00300337	0.103179	0.594297	0.219616	0.252339
B	0.168339	0.382711	0.181757	0.345359	-0.482093	0.00808971	-0.283392	0.136299	0.1533	0.427228	-0.509435	0.00476271	-0.513531	0.00438286	0.152962	0.42826	0.268396	0.1592	0.366321	0.0506453	0.0372807	0.847744	-0.243126	0.203781	0.264622	0.165373	-0.0913045	0.637607	0.134922	0.485292	0.605485	0.000500813	0.192982	0.315863	-	-	0.524242	0.00350962
Cystobacter_fuscus	0.167816	0.384214	-0.20577	0.284227	0.444066	0.0158128	0.323431	0.0869963	-0.181955	0.344826	-0.0301559	0.876596	0.37849	0.0429082	0.0756668	0.696452	0.104433	0.589799	-0.108171	0.576475	0.260769	0.171848	-0.180188	0.349609	0.274282	0.149906	0.400007	0.0315528	0.15152	0.432678	0.055697	0.774138	0.206018	0.283633	-0.302121	0.111187	-0.135577	0.483156
Bacillus_megaterium	0.166386	0.388336	-0.339909	0.0712159	-0.0706926	0.715558	0.0531022	0.784409	-0.42441	0.0217517	-0.0920587	0.634819	-0.125519	0.516481	0.234621	0.220543	0	1	0.067137	0.729319	-0.0209183	0.91423	-0.156319	0.418072	-0.0758154	0.695884	-0.115854	0.549526	0.0716238	0.711968	-0.117591	0.543515	-0.0818474	0.672964	0.0989313	0.609644	-0.0412145	0.831893
Cyphellophora_fusarioides	-0.165066	0.392163	-0.135215	0.484336	0.11742	0.544104	-0.0482831	0.803577	0.215678	0.261158	0.169018	0.380767	-0.147908	0.443854	0.0295866	0.878908	-0.336137	0.0746165	-0.346367	0.0656736	-0.333671	0.0769058	0.0608469	0.753864	-0.0826163	0.670063	-0.191333	0.320096	-0.28862	0.128908	-0.161819	0.401673	-0.221995	0.247106	-0.332189	0.0783076	-0.114662	0.55367
uncl._Rhodobacteraceae_e1ab	0.16453	0.393724	-0.0640809	0.741214	-0.192185	0.317905	-0.189596	0.324591	-0.151686	0.432168	0.555367	0.00176376	0.168321	0.382762	0.0225905	0.907401	-0.293676	0.122044	-0.203289	0.290199	-0.271086	0.154903	0.226016	0.238427	-0.22596	0.238546	-0.271153	0.154798	-0.0791643	0.683125	-0.248679	0.193321	-0.282764	0.137206	-0.238496	0.212794	-0.226744	0.236878
Agaricales_uncl_SH0224038	0.16453	0.393724	-0.0640809	0.741214	-0.192185	0.317905	-0.189596	0.324591	-0.151686	0.432168	0.555367	0.00176376	0.168321	0.382762	0.0225905	0.907401	-0.293676	0.122044	-0.203289	0.290199	-0.271086	0.154903	0.226016	0.238427	-0.22596	0.238546	-0.271153	0.154798	-0.0791643	0.683125	-0.248679	0.193321	-0.282764	0.137206	-0.238496	0.212794	-0.226744	0.236878
Fungi_SH0239640	0.16453	0.393724	-0.0640809	0.741214	-0.192185	0.317905	-0.189596	0.324591	-0.151686	0.432168	0.555367	0.00176376	0.168321	0.382762	0.0225905	0.907401	-0.293676	0.122044	-0.203289	0.290199	-0.271086	0.154903	0.226016	0.238427	-0.22596	0.238546	-0.271153	0.154798	-0.0791643	0.683125	-0.248679	0.193321	-0.282764	0.137206	-0.238496	0.212794	-0.226744	0.236878
Knufia_petricola	0.16453	0.393724	-0.0640809	0.741214	-0.192185	0.317905	-0.189596	0.324591	-0.151686	0.432168	0.555367	0.00176376	0.168321	0.382762	0.0225905	0.907401	-0.293676	0.122044	-0.203289	0.290199	-0.271086	0.154903	0.226016	0.238427	-0.22596	0.238546	-0.271153	0.154798	-0.0791643	0.683125	-0.248679	0.193321	-0.282764	0.137206	-0.238496	0.212794	-0.226744	0.236878
Erythrobasidium_hasegawae	0.16453	0.393724	-0.0640809	0.741214	-0.29393	0.121707	-0.189596	0.324591	-0.151686	0.432168	-0.0640809	0.741214	-0.142426	0.461111	-0.045181	0.815976	-0.180724	0.348155	0.0677631	0.72689	-0.045181	0.815976	-0.259919	0.173301	0.180768	0.348034	-0.180768	0.348034	-0.0226184	0.907288	0.293894	0.121755	-0.0904846	0.640643	0.136284	0.480856	0.136047	0.481626
Schizophyllum_commune	0.16453	0.393724	-0.0640809	0.741214	-0.29393	0.121707	-0.189596	0.324591	-0.151686	0.432168	-0.0640809	0.741214	-0.142426	0.461111	-0.045181	0.815976	-0.180724	0.348155	0.0677631	0.72689	-0.045181	0.815976	-0.259919	0.173301	0.180768	0.348034	-0.180768	0.348034	-0.0226184	0.907288	0.293894	0.121755	-0.0904846	0.640643	0.136284	0.480856	0.136047	0.481626
Omphalotus_japonicus	0.16453	0.393724	-0.0640809	0.741214	-0.011305	0.953587	-0.189596	0.324591	-0.151686	0.432168	-0.0640809	0.741214	-0.142426	0.461111	-0.180724	0.348155	-0.0225905	0.907401	-0.29364	0.122092	-0.293676	0.122044	-0.0226016	0.907356	-0.0790862	0.683422	-0.293749	0.121948	-0.0791643	0.683125	-0.12434	0.52046	-0.282764	0.137206	0.249853	0.191158	0.317442	0.0933468
Agaricomycetes_SH0192187	0.16453	0.393724	0.512647	0.00446259	0.0791349	0.683237	0.0592488	0.760139	0.24017	0.209504	-0.0640809	0.741214	-0.142426	0.461111	0.225905	0.238665	0.203314	0.290138	0.271052	0.154956	0.248495	0.193661	-0.056504	0.770951	-0.011298	0.953615	-0.0451921	0.815932	0.260111	0.172971	-0.12434	0.52046	0.0113106	0.953564	-0.136284	0.480856	-0.272093	0.153316
Aspergillus_ruber	0.16453	0.393724	0.512647	0.00446259	0.0791349	0.683237	0.0592488	0.760139	0.24017	0.209504	-0.0640809	0.741214	-0.142426	0.461111	0.225905	0.238665	0.203314	0.290138	0.271052	0.154956	0.248495	0.193661	-0.056504	0.770951	-0.011298	0.953615	-0.0451921	0.815932	0.260111	0.172971	-0.12434	0.52046	0.0113106	0.953564	-0.136284	0.480856	-0.272093	0.153316
Helicotylenchus	-0.163114	0.397864	0.404338	0.0295921	-0.140319	0.467835	-0.136957	0.478669	-	-	0.10897	0.573645	-0.105718	0.585205	-0.0766471	0.692708	-0.116625	0.546855	0.0143351	0.941166	-0.12462	0.51951	0.142474	0.460958	-0.0245441	0.899432	-0.219932	0.251639	-0.277291	0.145307	0.0357307	0.854005	-0.0150465	0.938251	0.1533	0.427228	0.0294721	0.879373
Alternaria_prunicola	-0.15938	0.4089	-0.0733613	0.705286	-0.224747	0.241145	-0.353235	0.0601541	0.129128	0.504396	0.175879	0.361444	0.020239	0.917005	-0.167358	0.385532	-0.193966	0.313354	-0.148689	0.441426	-0.274536	0.149513	0.269198	0.157911	-0.310422	0.101231	-0.356189	0.0578941	-0.144409	0.454828	-0.319534	0.0910898	-0.495783	0.00623796	-0.023003	0.905718	-0.0589052	0.76149
K	0.15514	0.421635	0.172383	0.371217	0.284305	0.134986	0.678331	5.25422e-05	-0.116625	0.546855	-0.249256	0.192255	-0.0987026	0.610475	0.535107	0.00278071	-	-	0.629142	0.000256258	0.810544	9.83369e-08	-0.492112	0.00669503	0.536718	0.00268462	0.722277	9.70153e-06	0.819192	5.52829e-08	0.481632	0.00815926	0.68188	4.63296e-05	0.268396	0.1592	-0.101385	0.600756
uncl._Hyphomicrobiaceae	-0.15408	0.424852	-0.0774267	0.689735	0.512653	0.00446205	0.532025	0.0029729	0.175536	0.362397	0.218664	0.254453	0.318336	0.0923768	0.121276	0.530867	0.435407	0.0182376	-0.00254097	0.989563	0.265847	0.163352	-0.107634	0.578381	0.42224	0.0225069	0.695919	2.76837e-05	0.247516	0.19548	0.323265	0.0871676	0.635902	0.000209465	-0.148342	0.442504	0.0144541	0.940678
Marmoricola_aequoreus	0.153478	0.426686	-0.114978	0.552569	-0.275351	0.14826	-0.340186	0.0709716	-0.126698	0.512517	-0.114978	0.552569	-0.25555	0.180902	-0.128122	0.507747	-0.174247	0.365988	-0.0153728	0.936915	-0.188224	0.328171	0.10418	0.590705	0.0908729	0.639204	-0.159843	0.407522	-0.0345191	0.858906	0.267624	0.160449	-0.0618155	0.750069	0.183162	0.341579	0.140289	0.46793
uncl._Methylobacteriaceae_882d	0.153478	0.426686	-0.114978	0.552569	-0.260896	0.171632	-0.340186	0.0709716	-0.0216377	0.911291	-0.114978	0.552569	-0.25555	0.180902	-0.055908	0.773304	-0.260904	0.171618	-0.0731373	0.706146	-0.303767	0.109157	0.11863	0.539935	0.0619799	0.749425	-0.448772	0.0146111	-0.0851316	0.660603	0.173676	0.367584	-0.343834	0.0678059	0.110553	0.568058	-0.120649	0.533009
Clostridium_disporicum	0.153478	0.426686	-0.114978	0.552569	0.0554899	0.774956	-0.234122	0.221555	-0.272165	0.153202	-0.114978	0.552569	0.00106813	0.995612	-0.26137	0.170827	-0.288392	0.129224	-0.38991	0.0365336	-0.312153	0.0992418	0.337478	0.0733937	-0.162173	0.400629	-0.237201	0.215362	-0.160001	0.407053	-0.225429	0.239681	-0.335204	0.0754769	-0.0948603	0.624506	0.0890837	0.645844
Anaerosinus_glycerini	0.153478	0.426686	-0.114978	0.552569	-0.174164	0.366219	-0.158362	0.411936	-0.272165	0.153202	-0.114978	0.552569	-0.25555	0.180902	0.102964	0.59507	-0.246461	0.197453	0.157921	0.413258	-0.0293517	0.879863	-0.148695	0.441406	0.00419413	0.982773	-0.268191	0.159531	0.088397	0.648399	0.0219135	0.910165	-0.278753	0.14311	-0.0927523	0.63226	-0.207628	0.279803
Gracilibacillus_dipsosauri	0.153289	0.427264	0.128425	0.506737	-0.396488	0.0332225	-0.118569	0.540145	-0.216983	0.258214	0.0899595	0.64259	-0.181266	0.346687	0.0126307	0.948151	-0.154357	0.42401	0.112186	0.562318	0.0209965	0.91391	-0.190539	0.322146	-0.0705526	0.716098	-0.270069	0.156518	0.0693084	0.720905	0.030369	0.87573	-0.352498	0.0607284	-0.00346357	0.985773	-0.0727731	0.707545
uncl._Gammaproteobacteria_8ad4	0.152035	0.431098	0.109216	0.572776	-0.12004	0.535095	-0.177462	0.357069	0.0536149	0.782377	-0.188956	0.326257	-0.26199	0.169778	0.140445	0.467431	-0.172275	0.371521	0.270684	0.15554	0.0124694	0.948812	0.173673	0.367593	0.14688	0.447065	-0.261594	0.170447	-0.0376187	0.846379	0.254006	0.183642	-0.251206	0.188687	0.313934	0.0972264	-0.0530273	0.784706
Corticiales_uncl	-0.151874	0.431593	-0.0640809	0.741214	0.27132	0.154534	0.130347	0.500343	0.202249	0.292728	0.598088	0.000611003	0.336643	0.0741533	-0.271086	0.154903	0.0225905	0.907401	-0.180702	0.348215	0.0225905	0.907401	0.316423	0.0944618	-0.203364	0.290017	0.0903842	0.641015	-0.0226184	0.907288	-0.203465	0.289774	0.0113106	0.953564	-0.306638	0.105682	0.0113372	0.953455
Kondoa_aeria	-0.151874	0.431593	-0.0640809	0.741214	0.27132	0.154534	0.130347	0.500343	0.202249	0.292728	0.598088	0.000611003	0.336643	0.0741533	-0.271086	0.154903	0.0225905	0.907401	-0.180702	0.348215	0.0225905	0.907401	0.316423	0.0944618	-0.203364	0.290017	0.0903842	0.641015	-0.0226184	0.907288	-0.203465	0.289774	0.0113106	0.953564	-0.306638	0.105682	0.0113372	0.953455
Venturiales_SH0025871	-0.151874	0.431593	-0.0640809	0.741214	0.27132	0.154534	0.130347	0.500343	0.202249	0.292728	0.598088	0.000611003	0.336643	0.0741533	-0.271086	0.154903	0.0225905	0.907401	-0.180702	0.348215	0.0225905	0.907401	0.316423	0.0944618	-0.203364	0.290017	0.0903842	0.641015	-0.0226184	0.907288	-0.203465	0.289774	0.0113106	0.953564	-0.306638	0.105682	0.0113372	0.953455
Alternaria_sp	-0.151874	0.431593	-0.0640809	0.741214	0.11305	0.559294	0.0118498	0.951353	0.126405	0.513499	0.512647	0.00446259	0.362538	0.0532628	-0.316267	0.0946332	-0.158133	0.412621	-0.225877	0.238724	-0.0903619	0.641098	-0.13561	0.483048	-0.180768	0.348034	0.0677881	0.726793	-0.214874	0.262981	-0.271286	0.154586	0.0452423	0.815731	-0.306638	0.105682	-0.0906977	0.639853
Archaeorhizomyces_SH0087250	-0.151874	0.431593	-0.0640809	0.741214	0.11305	0.559294	0.0118498	0.951353	0.126405	0.513499	0.512647	0.00446259	0.362538	0.0532628	-0.316267	0.0946332	-0.158133	0.412621	-0.225877	0.238724	-0.0903619	0.641098	-0.13561	0.483048	-0.180768	0.348034	0.0677881	0.726793	-0.214874	0.262981	-0.271286	0.154586	0.0452423	0.815731	-0.306638	0.105682	-0.0906977	0.639853
Archaeorhizomycetes_SH0088069	-0.151874	0.431593	-0.0640809	0.741214	0.11305	0.559294	0.0118498	0.951353	0.126405	0.513499	0.512647	0.00446259	0.362538	0.0532628	-0.316267	0.0946332	-0.158133	0.412621	-0.225877	0.238724	-0.0903619	0.641098	-0.13561	0.483048	-0.180768	0.348034	0.0677881	0.726793	-0.214874	0.262981	-0.271286	0.154586	0.0452423	0.815731	-0.306638	0.105682	-0.0906977	0.639853
Ascomycota_SH0014892	-0.151874	0.431593	-0.0640809	0.741214	0.11305	0.559294	0.0118498	0.951353	0.126405	0.513499	0.512647	0.00446259	0.362538	0.0532628	-0.316267	0.0946332	-0.158133	0.412621	-0.225877	0.238724	-0.0903619	0.641098	-0.13561	0.483048	-0.180768	0.348034	0.0677881	0.726793	-0.214874	0.262981	-0.271286	0.154586	0.0452423	0.815731	-0.306638	0.105682	-0.0906977	0.639853
Clavaria_sp	-0.151874	0.431593	-0.0640809	0.741214	0.11305	0.559294	0.0118498	0.951353	0.126405	0.513499	0.512647	0.00446259	0.362538	0.0532628	-0.316267	0.0946332	-0.158133	0.412621	-0.225877	0.238724	-0.0903619	0.641098	-0.13561	0.483048	-0.180768	0.348034	0.0677881	0.726793	-0.214874	0.262981	-0.271286	0.154586	0.0452423	0.815731	-0.306638	0.105682	-0.0906977	0.639853
Fungi_SH0089871	-0.151874	0.431593	-0.0640809	0.741214	0.11305	0.559294	0.0118498	0.951353	0.126405	0.513499	0.512647	0.00446259	0.362538	0.0532628	-0.316267	0.0946332	-0.158133	0.412621	-0.225877	0.238724	-0.0903619	0.641098	-0.13561	0.483048	-0.180768	0.348034	0.0677881	0.726793	-0.214874	0.262981	-0.271286	0.154586	0.0452423	0.815731	-0.306638	0.105682	-0.0906977	0.639853
Leotialeuncl	-0.151874	0.431593	-0.0640809	0.741214	0.11305	0.559294	0.0118498	0.951353	0.126405	0.513499	0.512647	0.00446259	0.362538	0.0532628	-0.316267	0.0946332	-0.158133	0.412621	-0.225877	0.238724	-0.0903619	0.641098	-0.13561	0.483048	-0.180768	0.348034	0.0677881	0.726793	-0.214874	0.262981	-0.271286	0.154586	0.0452423	0.815731	-0.306638	0.105682	-0.0906977	0.639853
Rhizophagus_sp	-0.151874	0.431593	-0.0640809	0.741214	0.11305	0.559294	0.0118498	0.951353	0.126405	0.513499	0.512647	0.00446259	0.362538	0.0532628	-0.316267	0.0946332	-0.158133	0.412621	-0.225877	0.238724	-0.0903619	0.641098	-0.13561	0.483048	-0.180768	0.348034	0.0677881	0.726793	-0.214874	0.262981	-0.271286	0.154586	0.0452423	0.815731	-0.306638	0.105682	-0.0906977	0.639853
Rozellomycota_SH0226043	-0.151874	0.431593	-0.0640809	0.741214	0.11305	0.559294	0.0118498	0.951353	0.126405	0.513499	0.512647	0.00446259	0.362538	0.0532628	-0.316267	0.0946332	-0.158133	0.412621	-0.225877	0.238724	-0.0903619	0.641098	-0.13561	0.483048	-0.180768	0.348034	0.0677881	0.726793	-0.214874	0.262981	-0.271286	0.154586	0.0452423	0.815731	-0.306638	0.105682	-0.0906977	0.639853
Venturiales_SH0045710	-0.151874	0.431593	-0.0640809	0.741214	0.11305	0.559294	0.0118498	0.951353	0.126405	0.513499	0.512647	0.00446259	0.362538	0.0532628	-0.316267	0.0946332	-0.158133	0.412621	-0.225877	0.238724	-0.0903619	0.641098	-0.13561	0.483048	-0.180768	0.348034	0.0677881	0.726793	-0.214874	0.262981	-0.271286	0.154586	0.0452423	0.815731	-0.306638	0.105682	-0.0906977	0.639853
Rubritalea_sp.	-0.151874	0.431593	-0.0640809	0.741214	0.20349	0.289713	0.296244	0.118663	-0.151686	0.432168	-0.0640809	0.741214	-0.142426	0.461111	0.180724	0.348155	0.158133	0.412621	0.316228	0.0946761	0.293676	0.122044	0.113008	0.55944	0.158172	0.412505	0.124278	0.520667	0.260111	0.172971	0.0452144	0.815843	0.113106	0.559099	0.11357	0.557478	-0.158721	0.410864
Nostoc_sp.	-0.151874	0.431593	-0.0640809	0.741214	0.13566	0.482885	0.260695	0.171975	-0.151686	0.432168	-0.0640809	0.741214	0.310747	0.100855	0.112952	0.559635	0.0903619	0.641098	0.0451754	0.815999	0.0790667	0.683496	-0.113008	0.55944	0.259855	0.173411	0.271153	0.154798	0.180947	0.34755	0.0226072	0.907333	0.248833	0.193037	-0.0340709	0.86072	-0.0680233	0.725881
Agaricomycetes_SH0206271	-0.151874	0.431593	-0.0640809	0.741214	0.13566	0.482885	0.260695	0.171975	-0.151686	0.432168	-0.0640809	0.741214	0.310747	0.100855	0.112952	0.559635	0.0903619	0.641098	0.0451754	0.815999	0.0790667	0.683496	-0.113008	0.55944	0.259855	0.173411	0.271153	0.154798	0.180947	0.34755	0.0226072	0.907333	0.248833	0.193037	-0.0340709	0.86072	-0.0680233	0.725881
Fungi_SH0091711	-0.151874	0.431593	-0.0640809	0.741214	0.13566	0.482885	0.260695	0.171975	-0.151686	0.432168	-0.0640809	0.741214	0.310747	0.100855	0.112952	0.559635	0.0903619	0.641098	0.0451754	0.815999	0.0790667	0.683496	-0.113008	0.55944	0.259855	0.173411	0.271153	0.154798	0.180947	0.34755	0.0226072	0.907333	0.248833	0.193037	-0.0340709	0.86072	-0.0680233	0.725881
Magnaporthe_SH0049068	-0.151874	0.431593	-0.0640809	0.741214	0.13566	0.482885	0.260695	0.171975	-0.151686	0.432168	-0.0640809	0.741214	0.310747	0.100855	0.112952	0.559635	0.0903619	0.641098	0.0451754	0.815999	0.0790667	0.683496	-0.113008	0.55944	0.259855	0.173411	0.271153	0.154798	0.180947	0.34755	0.0226072	0.907333	0.248833	0.193037	-0.0340709	0.86072	-0.0680233	0.725881
Microbotryomycetes_uncl	-0.151874	0.431593	-0.0640809	0.741214	0.13566	0.482885	0.260695	0.171975	-0.151686	0.432168	-0.0640809	0.741214	0.310747	0.100855	0.112952	0.559635	0.0903619	0.641098	0.0451754	0.815999	0.0790667	0.683496	-0.113008	0.55944	0.259855	0.173411	0.271153	0.154798	0.180947	0.34755	0.0226072	0.907333	0.248833	0.193037	-0.0340709	0.86072	-0.0680233	0.725881
Pezizellaceae_SH0040118	-0.151874	0.431593	-0.0640809	0.741214	0.13566	0.482885	0.260695	0.171975	-0.151686	0.432168	-0.0640809	0.741214	0.310747	0.100855	0.112952	0.559635	0.0903619	0.641098	0.0451754	0.815999	0.0790667	0.683496	-0.113008	0.55944	0.259855	0.173411	0.271153	0.154798	0.180947	0.34755	0.0226072	0.907333	0.248833	0.193037	-0.0340709	0.86072	-0.0680233	0.725881
Pleosporales_SH0082656	-0.151874	0.431593	-0.0640809	0.741214	0.13566	0.482885	0.260695	0.171975	-0.151686	0.432168	-0.0640809	0.741214	0.310747	0.100855	0.112952	0.559635	0.0903619	0.641098	0.0451754	0.815999	0.0790667	0.683496	-0.113008	0.55944	0.259855	0.173411	0.271153	0.154798	0.180947	0.34755	0.0226072	0.907333	0.248833	0.193037	-0.0340709	0.86072	-0.0680233	0.725881
uncl._Planococcaceae_e108	-0.151874	0.431593	-0.0640809	0.741214	0.29393	0.121707	0.189596	0.324591	0.290732	0.126007	-0.0640809	0.741214	-0.142426	0.461111	0.135543	0.483266	0.112952	0.559635	-0.0225877	0.907413	0.158133	0.412621	-0.214715	0.263343	0.203364	0.290017	0.22596	0.238546	0.0678551	0.726533	0.226072	0.238308	0.180969	0.34749	-0.0340709	0.86072	0.102035	0.598414
Ascomycota_SH0027485	-0.151874	0.431593	-0.0640809	0.741214	0.29393	0.121707	0.189596	0.324591	0.290732	0.126007	-0.0640809	0.741214	-0.142426	0.461111	0.135543	0.483266	0.112952	0.559635	-0.0225877	0.907413	0.158133	0.412621	-0.214715	0.263343	0.203364	0.290017	0.22596	0.238546	0.0678551	0.726533	0.226072	0.238308	0.180969	0.34749	-0.0340709	0.86072	0.102035	0.598414
Cyphellophora_oxyora	-0.151874	0.431593	-0.0640809	0.741214	0.29393	0.121707	0.189596	0.324591	0.290732	0.126007	-0.0640809	0.741214	-0.142426	0.461111	0.135543	0.483266	0.112952	0.559635	-0.0225877	0.907413	0.158133	0.412621	-0.214715	0.263343	0.203364	0.290017	0.22596	0.238546	0.0678551	0.726533	0.226072	0.238308	0.180969	0.34749	-0.0340709	0.86072	0.102035	0.598414
Fungi_SH0062047	-0.151874	0.431593	-0.0640809	0.741214	0.29393	0.121707	0.189596	0.324591	0.290732	0.126007	-0.0640809	0.741214	-0.142426	0.461111	0.135543	0.483266	0.112952	0.559635	-0.0225877	0.907413	0.158133	0.412621	-0.214715	0.263343	0.203364	0.290017	0.22596	0.238546	0.0678551	0.726533	0.226072	0.238308	0.180969	0.34749	-0.0340709	0.86072	0.102035	0.598414
Fungi_SH0091747	-0.151874	0.431593	-0.0640809	0.741214	0.29393	0.121707	0.189596	0.324591	0.290732	0.126007	-0.0640809	0.741214	-0.142426	0.461111	0.135543	0.483266	0.112952	0.559635	-0.0225877	0.907413	0.158133	0.412621	-0.214715	0.263343	0.203364	0.290017	0.22596	0.238546	0.0678551	0.726533	0.226072	0.238308	0.180969	0.34749	-0.0340709	0.86072	0.102035	0.598414
Fungi_SH0186267	-0.151874	0.431593	-0.0640809	0.741214	0.29393	0.121707	0.189596	0.324591	0.290732	0.126007	-0.0640809	0.741214	-0.142426	0.461111	0.135543	0.483266	0.112952	0.559635	-0.0225877	0.907413	0.158133	0.412621	-0.214715	0.263343	0.203364	0.290017	0.22596	0.238546	0.0678551	0.726533	0.226072	0.238308	0.180969	0.34749	-0.0340709	0.86072	0.102035	0.598414
GS11_SH0034571	-0.151874	0.431593	-0.0640809	0.741214	0.29393	0.121707	0.189596	0.324591	0.290732	0.126007	-0.0640809	0.741214	-0.142426	0.461111	0.135543	0.483266	0.112952	0.559635	-0.0225877	0.907413	0.158133	0.412621	-0.214715	0.263343	0.203364	0.290017	0.22596	0.238546	0.0678551	0.726533	0.226072	0.238308	0.180969	0.34749	-0.0340709	0.86072	0.102035	0.598414
Herpotrichiellaceae_uncl_SH0161168	-0.151874	0.431593	-0.0640809	0.741214	0.29393	0.121707	0.189596	0.324591	0.290732	0.126007	-0.0640809	0.741214	-0.142426	0.461111	0.135543	0.483266	0.112952	0.559635	-0.0225877	0.907413	0.158133	0.412621	-0.214715	0.263343	0.203364	0.290017	0.22596	0.238546	0.0678551	0.726533	0.226072	0.238308	0.180969	0.34749	-0.0340709	0.86072	0.102035	0.598414
Orbiliales_uncl_SH0004094	-0.151874	0.431593	-0.0640809	0.741214	0.29393	0.121707	0.189596	0.324591	0.290732	0.126007	-0.0640809	0.741214	-0.142426	0.461111	0.135543	0.483266	0.112952	0.559635	-0.0225877	0.907413	0.158133	0.412621	-0.214715	0.263343	0.203364	0.290017	0.22596	0.238546	0.0678551	0.726533	0.226072	0.238308	0.180969	0.34749	-0.0340709	0.86072	0.102035	0.598414
Pezizomycotina_SH0062049	-0.151874	0.431593	-0.0640809	0.741214	0.29393	0.121707	0.189596	0.324591	0.290732	0.126007	-0.0640809	0.741214	-0.142426	0.461111	0.135543	0.483266	0.112952	0.559635	-0.0225877	0.907413	0.158133	0.412621	-0.214715	0.263343	0.203364	0.290017	0.22596	0.238546	0.0678551	0.726533	0.226072	0.238308	0.180969	0.34749	-0.0340709	0.86072	0.102035	0.598414
Pleosporales_SH0055588	-0.151874	0.431593	-0.0640809	0.741214	0.29393	0.121707	0.189596	0.324591	0.290732	0.126007	-0.0640809	0.741214	-0.142426	0.461111	0.135543	0.483266	0.112952	0.559635	-0.0225877	0.907413	0.158133	0.412621	-0.214715	0.263343	0.203364	0.290017	0.22596	0.238546	0.0678551	0.726533	0.226072	0.238308	0.180969	0.34749	-0.0340709	0.86072	0.102035	0.598414
Podospora_SH0058814	-0.151874	0.431593	-0.0640809	0.741214	0.29393	0.121707	0.189596	0.324591	0.290732	0.126007	-0.0640809	0.741214	-0.142426	0.461111	0.135543	0.483266	0.112952	0.559635	-0.0225877	0.907413	0.158133	0.412621	-0.214715	0.263343	0.203364	0.290017	0.22596	0.238546	0.0678551	0.726533	0.226072	0.238308	0.180969	0.34749	-0.0340709	0.86072	0.102035	0.598414
Pseudorobillarda_phragmitis	-0.151874	0.431593	-0.0640809	0.741214	0.29393	0.121707	0.189596	0.324591	0.290732	0.126007	-0.0640809	0.741214	-0.142426	0.461111	0.135543	0.483266	0.112952	0.559635	-0.0225877	0.907413	0.158133	0.412621	-0.214715	0.263343	0.203364	0.290017	0.22596	0.238546	0.0678551	0.726533	0.226072	0.238308	0.180969	0.34749	-0.0340709	0.86072	0.102035	0.598414
Scytalidium_sp	-0.151874	0.431593	-0.0640809	0.741214	0.29393	0.121707	0.189596	0.324591	0.290732	0.126007	-0.0640809	0.741214	-0.142426	0.461111	0.135543	0.483266	0.112952	0.559635	-0.0225877	0.907413	0.158133	0.412621	-0.214715	0.263343	0.203364	0.290017	0.22596	0.238546	0.0678551	0.726533	0.226072	0.238308	0.180969	0.34749	-0.0340709	0.86072	0.102035	0.598414
Septoglomus_SH0029088	-0.151874	0.431593	-0.0640809	0.741214	0.29393	0.121707	0.189596	0.324591	0.290732	0.126007	-0.0640809	0.741214	-0.142426	0.461111	0.135543	0.483266	0.112952	0.559635	-0.0225877	0.907413	0.158133	0.412621	-0.214715	0.263343	0.203364	0.290017	0.22596	0.238546	0.0678551	0.726533	0.226072	0.238308	0.180969	0.34749	-0.0340709	0.86072	0.102035	0.598414
Sporidesmiaceae_SH0087616	-0.151874	0.431593	-0.0640809	0.741214	0.29393	0.121707	0.189596	0.324591	0.290732	0.126007	-0.0640809	0.741214	-0.142426	0.461111	0.135543	0.483266	0.112952	0.559635	-0.0225877	0.907413	0.158133	0.412621	-0.214715	0.263343	0.203364	0.290017	0.22596	0.238546	0.0678551	0.726533	0.226072	0.238308	0.180969	0.34749	-0.0340709	0.86072	0.102035	0.598414
Sulcosporium_thailandicum	-0.151874	0.431593	-0.0640809	0.741214	0.29393	0.121707	0.189596	0.324591	0.290732	0.126007	-0.0640809	0.741214	-0.142426	0.461111	0.135543	0.483266	0.112952	0.559635	-0.0225877	0.907413	0.158133	0.412621	-0.214715	0.263343	0.203364	0.290017	0.22596	0.238546	0.0678551	0.726533	0.226072	0.238308	0.180969	0.34749	-0.0340709	0.86072	0.102035	0.598414
Tetraploa_thrayabahubeeja	-0.151874	0.431593	-0.0640809	0.741214	0.29393	0.121707	0.189596	0.324591	0.290732	0.126007	-0.0640809	0.741214	-0.142426	0.461111	0.135543	0.483266	0.112952	0.559635	-0.0225877	0.907413	0.158133	0.412621	-0.214715	0.263343	0.203364	0.290017	0.22596	0.238546	0.0678551	0.726533	0.226072	0.238308	0.180969	0.34749	-0.0340709	0.86072	0.102035	0.598414
Tubeufiaceae_SH0046435	-0.151874	0.431593	-0.0640809	0.741214	0.29393	0.121707	0.189596	0.324591	0.290732	0.126007	-0.0640809	0.741214	-0.142426	0.461111	0.135543	0.483266	0.112952	0.559635	-0.0225877	0.907413	0.158133	0.412621	-0.214715	0.263343	0.203364	0.290017	0.22596	0.238546	0.0678551	0.726533	0.226072	0.238308	0.180969	0.34749	-0.0340709	0.86072	0.102035	0.598414
Tumularia_sp	-0.151874	0.431593	-0.0640809	0.741214	0.29393	0.121707	0.189596	0.324591	0.290732	0.126007	-0.0640809	0.741214	-0.142426	0.461111	0.135543	0.483266	0.112952	0.559635	-0.0225877	0.907413	0.158133	0.412621	-0.214715	0.263343	0.203364	0.290017	0.22596	0.238546	0.0678551	0.726533	0.226072	0.238308	0.180969	0.34749	-0.0340709	0.86072	0.102035	0.598414
Zospopagomycota_SH0131556	-0.151874	0.431593	-0.0640809	0.741214	0.29393	0.121707	0.189596	0.324591	0.290732	0.126007	-0.0640809	0.741214	-0.142426	0.461111	0.135543	0.483266	0.112952	0.559635	-0.0225877	0.907413	0.158133	0.412621	-0.214715	0.263343	0.203364	0.290017	0.22596	0.238546	0.0678551	0.726533	0.226072	0.238308	0.180969	0.34749	-0.0340709	0.86072	0.102035	0.598414
uncl._Rhodobacteraceae_0e1b	-0.151874	0.431593	-0.0640809	0.741214	-0.29393	0.121707	-0.189596	0.324591	0.290732	0.126007	-0.0640809	0.741214	0.103582	0.592848	0.0677714	0.726858	-0.045181	0.815976	0.180702	0.348215	0.045181	0.815976	0.0339024	0.861402	-0.316345	0.0945475	-0.101682	0.599686	-0.316657	0.0942045	-0.226072	0.238308	0.214901	0.262921	0.227139	0.23604	0.20407	0.288311
Aspergillus_fumigatus	-0.151874	0.431593	-0.0640809	0.741214	-0.29393	0.121707	-0.189596	0.324591	0.290732	0.126007	-0.0640809	0.741214	0.103582	0.592848	0.0677714	0.726858	-0.045181	0.815976	0.180702	0.348215	0.045181	0.815976	0.0339024	0.861402	-0.316345	0.0945475	-0.101682	0.599686	-0.316657	0.0942045	-0.226072	0.238308	0.214901	0.262921	0.227139	0.23604	0.20407	0.288311
uncl._Acidobacteriaceae_d467	-0.151874	0.431593	-0.0640809	0.741214	-0.24871	0.193264	-0.189596	0.324591	0.0758432	0.695778	-0.0640809	0.741214	-0.142426	0.461111	-0.203314	0.290138	0.180724	0.348155	0.0225877	0.907413	-0.0225905	0.907401	0.13561	0.483048	0.0903842	0.641015	0.203364	0.290017	0.124401	0.520252	0.226072	0.238308	0.214901	0.262921	0.295281	0.119923	0.249419	0.191956
Cistella_sp	-0.151874	0.431593	-0.0640809	0.741214	-0.24871	0.193264	-0.189596	0.324591	0.0758432	0.695778	-0.0640809	0.741214	-0.142426	0.461111	-0.203314	0.290138	0.180724	0.348155	0.0225877	0.907413	-0.0225905	0.907401	0.13561	0.483048	0.0903842	0.641015	0.203364	0.290017	0.124401	0.520252	0.226072	0.238308	0.214901	0.262921	0.295281	0.119923	0.249419	0.191956
Fungi_SH0088866	-0.151874	0.431593	-0.0640809	0.741214	-0.24871	0.193264	-0.189596	0.324591	0.0758432	0.695778	-0.0640809	0.741214	-0.142426	0.461111	-0.203314	0.290138	0.180724	0.348155	0.0225877	0.907413	-0.0225905	0.907401	0.13561	0.483048	0.0903842	0.641015	0.203364	0.290017	0.124401	0.520252	0.226072	0.238308	0.214901	0.262921	0.295281	0.119923	0.249419	0.191956
GS04_SH0182002	-0.151874	0.431593	-0.0640809	0.741214	-0.24871	0.193264	-0.189596	0.324591	0.0758432	0.695778	-0.0640809	0.741214	-0.142426	0.461111	-0.203314	0.290138	0.180724	0.348155	0.0225877	0.907413	-0.0225905	0.907401	0.13561	0.483048	0.0903842	0.641015	0.203364	0.290017	0.124401	0.520252	0.226072	0.238308	0.214901	0.262921	0.295281	0.119923	0.249419	0.191956
GS07_SH0150974	-0.151874	0.431593	-0.0640809	0.741214	-0.24871	0.193264	-0.189596	0.324591	0.0758432	0.695778	-0.0640809	0.741214	-0.142426	0.461111	-0.203314	0.290138	0.180724	0.348155	0.0225877	0.907413	-0.0225905	0.907401	0.13561	0.483048	0.0903842	0.641015	0.203364	0.290017	0.124401	0.520252	0.226072	0.238308	0.214901	0.262921	0.295281	0.119923	0.249419	0.191956
Helotiales_uncl	-0.151874	0.431593	-0.0640809	0.741214	-0.24871	0.193264	-0.189596	0.324591	0.0758432	0.695778	-0.0640809	0.741214	-0.142426	0.461111	-0.203314	0.290138	0.180724	0.348155	0.0225877	0.907413	-0.0225905	0.907401	0.13561	0.483048	0.0903842	0.641015	0.203364	0.290017	0.124401	0.520252	0.226072	0.238308	0.214901	0.262921	0.295281	0.119923	0.249419	0.191956
Lithohypha_aloicola	-0.151874	0.431593	-0.0640809	0.741214	-0.24871	0.193264	-0.189596	0.324591	0.0758432	0.695778	-0.0640809	0.741214	-0.142426	0.461111	-0.203314	0.290138	0.180724	0.348155	0.0225877	0.907413	-0.0225905	0.907401	0.13561	0.483048	0.0903842	0.641015	0.203364	0.290017	0.124401	0.520252	0.226072	0.238308	0.214901	0.262921	0.295281	0.119923	0.249419	0.191956
Pleosporales_SH0054472	-0.151874	0.431593	-0.0640809	0.741214	-0.24871	0.193264	-0.189596	0.324591	0.0758432	0.695778	-0.0640809	0.741214	-0.142426	0.461111	-0.203314	0.290138	0.180724	0.348155	0.0225877	0.907413	-0.0225905	0.907401	0.13561	0.483048	0.0903842	0.641015	0.203364	0.290017	0.124401	0.520252	0.226072	0.238308	0.214901	0.262921	0.295281	0.119923	0.249419	0.191956
Rigidoporus_sp	-0.151874	0.431593	-0.0640809	0.741214	-0.24871	0.193264	-0.189596	0.324591	0.0758432	0.695778	-0.0640809	0.741214	-0.142426	0.461111	-0.203314	0.290138	0.180724	0.348155	0.0225877	0.907413	-0.0225905	0.907401	0.13561	0.483048	0.0903842	0.641015	0.203364	0.290017	0.124401	0.520252	0.226072	0.238308	0.214901	0.262921	0.295281	0.119923	0.249419	0.191956
Rozellomycota_SH0087567	-0.151874	0.431593	-0.0640809	0.741214	-0.24871	0.193264	-0.189596	0.324591	0.0758432	0.695778	-0.0640809	0.741214	-0.142426	0.461111	-0.203314	0.290138	0.180724	0.348155	0.0225877	0.907413	-0.0225905	0.907401	0.13561	0.483048	0.0903842	0.641015	0.203364	0.290017	0.124401	0.520252	0.226072	0.238308	0.214901	0.262921	0.295281	0.119923	0.249419	0.191956
Sebacinales_uncl	-0.151874	0.431593	-0.0640809	0.741214	-0.24871	0.193264	-0.189596	0.324591	0.0758432	0.695778	-0.0640809	0.741214	-0.142426	0.461111	-0.203314	0.290138	0.180724	0.348155	0.0225877	0.907413	-0.0225905	0.907401	0.13561	0.483048	0.0903842	0.641015	0.203364	0.290017	0.124401	0.520252	0.226072	0.238308	0.214901	0.262921	0.295281	0.119923	0.249419	0.191956
Atheliales_uncl	-0.151874	0.431593	-0.0640809	0.741214	-0.2261	0.238249	-0.189596	0.324591	0.24017	0.209504	-0.0640809	0.741214	-0.142426	0.461111	-0.0903619	0.641098	0.045181	0.815976	-0.0677631	0.72689	-0.203314	0.290138	0.158211	0.412388	0.0451921	0.815932	-0.248557	0.193547	0.0452367	0.815753	0.0791252	0.683274	-0.226212	0.238011	0.181711	0.345482	-0.158721	0.410864
Microstroma_bacarum	-0.151874	0.431593	-0.0640809	0.741214	-0.2261	0.238249	-0.189596	0.324591	0.24017	0.209504	-0.0640809	0.741214	-0.142426	0.461111	-0.0903619	0.641098	0.045181	0.815976	-0.0677631	0.72689	-0.203314	0.290138	0.158211	0.412388	0.0451921	0.815932	-0.248557	0.193547	0.0452367	0.815753	0.0791252	0.683274	-0.226212	0.238011	0.181711	0.345482	-0.158721	0.410864
Serendipita_SH0232028	-0.151874	0.431593	-0.0640809	0.741214	-0.2261	0.238249	-0.189596	0.324591	0.24017	0.209504	-0.0640809	0.741214	-0.142426	0.461111	-0.0903619	0.641098	0.045181	0.815976	-0.0677631	0.72689	-0.203314	0.290138	0.158211	0.412388	0.0451921	0.815932	-0.248557	0.193547	0.0452367	0.815753	0.0791252	0.683274	-0.226212	0.238011	0.181711	0.345482	-0.158721	0.410864
Subulicystidium_brachyorum	-0.151874	0.431593	-0.0640809	0.741214	-0.2261	0.238249	-0.189596	0.324591	0.24017	0.209504	-0.0640809	0.741214	-0.142426	0.461111	-0.0903619	0.641098	0.045181	0.815976	-0.0677631	0.72689	-0.203314	0.290138	0.158211	0.412388	0.0451921	0.815932	-0.248557	0.193547	0.0452367	0.815753	0.0791252	0.683274	-0.226212	0.238011	0.181711	0.345482	-0.158721	0.410864
Malassezia_globosa_SH0095855	-0.151874	0.431593	-0.0640809	0.741214	0.15827	0.412213	-0.189596	0.324591	-0.151686	0.432168	-0.0640809	0.741214	-0.142426	0.461111	-0.112952	0.559635	-0.248495	0.193661	-0.316228	0.0946761	-0.316267	0.0946332	0.203415	0.289895	-0.248557	0.193547	-0.101682	0.599686	-0.248802	0.193094	-0.305197	0.107415	-0.316696	0.0941617	-0.238496	0.212794	0.0680233	0.725881
uncl._MVP.21_0f8f	-0.151874	0.431593	-0.0640809	0.741214	-0.011305	0.953587	-0.189596	0.324591	0.164327	0.394317	-0.0640809	0.741214	0.168321	0.382762	0.0903619	0.641098	-0.271086	0.154903	0.135526	0.48332	-0.112952	0.559635	0.248618	0.193434	0.135576	0.483157	-0.158172	0.412505	-0.214874	0.262981	0.0791252	0.683274	-0.180969	0.34749	-0.0340709	0.86072	-0.249419	0.191956
uncl._ABY1	-0.151874	0.431593	-0.0640809	0.741214	-0.011305	0.953587	-0.189596	0.324591	0.164327	0.394317	-0.0640809	0.741214	0.168321	0.382762	0.0903619	0.641098	-0.271086	0.154903	0.135526	0.48332	-0.112952	0.559635	0.248618	0.193434	0.135576	0.483157	-0.158172	0.412505	-0.214874	0.262981	0.0791252	0.683274	-0.180969	0.34749	-0.0340709	0.86072	-0.249419	0.191956
Psychrilyobacter_sp.	-0.151874	0.431593	-0.0640809	0.741214	0.04522	0.81582	0.130347	0.500343	-0.151686	0.432168	-0.0640809	0.741214	0.129478	0.50323	-0.225905	0.238665	-0.0790667	0.683496	-0.271052	0.154956	-0.135543	0.483266	0.0678049	0.726728	-0.271153	0.154798	-0.022596	0.907379	-0.282729	0.137257	-0.305197	0.107415	-0.0452423	0.815731	-0.238496	0.212794	0.158721	0.410864
uncl._Rhodobacteraceae_5e33	-0.151874	0.431593	-0.0640809	0.741214	0.04522	0.81582	0.130347	0.500343	-0.151686	0.432168	-0.0640809	0.741214	0.129478	0.50323	-0.225905	0.238665	-0.0790667	0.683496	-0.271052	0.154956	-0.135543	0.483266	0.0678049	0.726728	-0.271153	0.154798	-0.022596	0.907379	-0.282729	0.137257	-0.305197	0.107415	-0.0452423	0.815731	-0.238496	0.212794	0.158721	0.410864
Aspergillus_insuetus	-0.151874	0.431593	-0.0640809	0.741214	-0.0904399	0.640808	0.0947981	0.624734	-0.151686	0.432168	-0.0640809	0.741214	-0.142426	0.461111	0.158133	0.412621	0.0677714	0.726858	0.29364	0.122092	0.225905	0.238665	-0.259919	0.173301	-0.0451921	0.815932	0.0338941	0.861436	0.316657	0.0942045	-0.15825	0.412271	-0.124416	0.5202	-0.136284	0.480856	-0.294768	0.120598
uncl._Betaproteobacteria_62e1	-0.151874	0.431593	-0.0640809	0.741214	-0.04522	0.81582	0.0592488	0.760139	0.353935	0.0596124	-0.0640809	0.741214	-0.142426	0.461111	0	1	-0.225905	0.238665	-0.135526	0.48332	-0.225905	0.238665	-0.056504	0.770951	0.0677881	0.726793	-0.22596	0.238546	-0.282729	0.137257	-0.0226072	0.907333	-0.0452423	0.815731	-0.136284	0.480856	-0.158721	0.410864
Apiotrichum_dehospogii	-0.151874	0.431593	-0.0640809	0.741214	-0.04522	0.81582	0.0592488	0.760139	0.353935	0.0596124	-0.0640809	0.741214	-0.142426	0.461111	0	1	-0.225905	0.238665	-0.135526	0.48332	-0.225905	0.238665	-0.056504	0.770951	0.0677881	0.726793	-0.22596	0.238546	-0.282729	0.137257	-0.0226072	0.907333	-0.0452423	0.815731	-0.136284	0.480856	-0.158721	0.410864
Eurotiomycetes_uncl	-0.151874	0.431593	-0.0640809	0.741214	-0.04522	0.81582	0.0592488	0.760139	0.353935	0.0596124	-0.0640809	0.741214	-0.142426	0.461111	0	1	-0.225905	0.238665	-0.135526	0.48332	-0.225905	0.238665	-0.056504	0.770951	0.0677881	0.726793	-0.22596	0.238546	-0.282729	0.137257	-0.0226072	0.907333	-0.0452423	0.815731	-0.136284	0.480856	-0.158721	0.410864
Fungi_SH0091499	-0.151874	0.431593	-0.0640809	0.741214	-0.04522	0.81582	0.0592488	0.760139	0.353935	0.0596124	-0.0640809	0.741214	-0.142426	0.461111	0	1	-0.225905	0.238665	-0.135526	0.48332	-0.225905	0.238665	-0.056504	0.770951	0.0677881	0.726793	-0.22596	0.238546	-0.282729	0.137257	-0.0226072	0.907333	-0.0452423	0.815731	-0.136284	0.480856	-0.158721	0.410864
Fungi_SH0121743	-0.151874	0.431593	-0.0640809	0.741214	-0.04522	0.81582	0.0592488	0.760139	0.353935	0.0596124	-0.0640809	0.741214	-0.142426	0.461111	0	1	-0.225905	0.238665	-0.135526	0.48332	-0.225905	0.238665	-0.056504	0.770951	0.0677881	0.726793	-0.22596	0.238546	-0.282729	0.137257	-0.0226072	0.907333	-0.0452423	0.815731	-0.136284	0.480856	-0.158721	0.410864
Fungi_SH0178664	-0.151874	0.431593	-0.0640809	0.741214	-0.04522	0.81582	0.0592488	0.760139	0.353935	0.0596124	-0.0640809	0.741214	-0.142426	0.461111	0	1	-0.225905	0.238665	-0.135526	0.48332	-0.225905	0.238665	-0.056504	0.770951	0.0677881	0.726793	-0.22596	0.238546	-0.282729	0.137257	-0.0226072	0.907333	-0.0452423	0.815731	-0.136284	0.480856	-0.158721	0.410864
Paraphaeosphaeria_sp	-0.151874	0.431593	-0.0640809	0.741214	-0.04522	0.81582	0.0592488	0.760139	0.353935	0.0596124	-0.0640809	0.741214	-0.142426	0.461111	0	1	-0.225905	0.238665	-0.135526	0.48332	-0.225905	0.238665	-0.056504	0.770951	0.0677881	0.726793	-0.22596	0.238546	-0.282729	0.137257	-0.0226072	0.907333	-0.0452423	0.815731	-0.136284	0.480856	-0.158721	0.410864
Penicillium_simplicissimum	-0.151874	0.431593	-0.0640809	0.741214	-0.04522	0.81582	0.0592488	0.760139	0.353935	0.0596124	-0.0640809	0.741214	-0.142426	0.461111	0	1	-0.225905	0.238665	-0.135526	0.48332	-0.225905	0.238665	-0.056504	0.770951	0.0677881	0.726793	-0.22596	0.238546	-0.282729	0.137257	-0.0226072	0.907333	-0.0452423	0.815731	-0.136284	0.480856	-0.158721	0.410864
Rhizophydiaceae_SH0004879	-0.151874	0.431593	-0.0640809	0.741214	-0.04522	0.81582	0.0592488	0.760139	0.353935	0.0596124	-0.0640809	0.741214	-0.142426	0.461111	0	1	-0.225905	0.238665	-0.135526	0.48332	-0.225905	0.238665	-0.056504	0.770951	0.0677881	0.726793	-0.22596	0.238546	-0.282729	0.137257	-0.0226072	0.907333	-0.0452423	0.815731	-0.136284	0.480856	-0.158721	0.410864
Rozellomycota_SH0080636	-0.151874	0.431593	-0.0640809	0.741214	-0.04522	0.81582	0.0592488	0.760139	0.353935	0.0596124	-0.0640809	0.741214	-0.142426	0.461111	0	1	-0.225905	0.238665	-0.135526	0.48332	-0.225905	0.238665	-0.056504	0.770951	0.0677881	0.726793	-0.22596	0.238546	-0.282729	0.137257	-0.0226072	0.907333	-0.0452423	0.815731	-0.136284	0.480856	-0.158721	0.410864
Trichocomaceae_uncl	-0.151874	0.431593	-0.0640809	0.741214	-0.04522	0.81582	0.0592488	0.760139	0.353935	0.0596124	-0.0640809	0.741214	-0.142426	0.461111	0	1	-0.225905	0.238665	-0.135526	0.48332	-0.225905	0.238665	-0.056504	0.770951	0.0677881	0.726793	-0.22596	0.238546	-0.282729	0.137257	-0.0226072	0.907333	-0.0452423	0.815731	-0.136284	0.480856	-0.158721	0.410864
Actinomadura_sp._7155	-0.151874	0.431593	-0.0640809	0.741214	0.02261	0.907322	-0.0236995	0.902876	-0.151686	0.432168	-0.0640809	0.741214	0.258956	0.174956	-0.293676	0.122044	-0.135543	0.483266	-0.248465	0.193717	0	1	0.293821	0.121851	-0.0790862	0.683422	0.180768	0.348034	-0.0226184	0.907288	-0.180858	0.347792	-0.0452423	0.815731	-0.238496	0.212794	0.0113372	0.953455
GS11_SH0037318	-0.151874	0.431593	-0.0640809	0.741214	0.02261	0.907322	-0.0236995	0.902876	-0.151686	0.432168	-0.0640809	0.741214	0.258956	0.174956	-0.293676	0.122044	-0.135543	0.483266	-0.248465	0.193717	0	1	0.293821	0.121851	-0.0790862	0.683422	0.180768	0.348034	-0.0226184	0.907288	-0.180858	0.347792	-0.0452423	0.815731	-0.238496	0.212794	0.0113372	0.953455
GS11_SH0073936	-0.151874	0.431593	-0.0640809	0.741214	0.02261	0.907322	-0.0236995	0.902876	-0.151686	0.432168	-0.0640809	0.741214	0.258956	0.174956	-0.293676	0.122044	-0.135543	0.483266	-0.248465	0.193717	0	1	0.293821	0.121851	-0.0790862	0.683422	0.180768	0.348034	-0.0226184	0.907288	-0.180858	0.347792	-0.0452423	0.815731	-0.238496	0.212794	0.0113372	0.953455
Rozellomycota_SH0088831	-0.151874	0.431593	-0.0640809	0.741214	0.02261	0.907322	-0.0236995	0.902876	-0.151686	0.432168	-0.0640809	0.741214	0.258956	0.174956	-0.293676	0.122044	-0.135543	0.483266	-0.248465	0.193717	0	1	0.293821	0.121851	-0.0790862	0.683422	0.180768	0.348034	-0.0226184	0.907288	-0.180858	0.347792	-0.0452423	0.815731	-0.238496	0.212794	0.0113372	0.953455
Tomentella_SH0146140	-0.151874	0.431593	-0.0640809	0.741214	0.02261	0.907322	-0.0236995	0.902876	-0.151686	0.432168	-0.0640809	0.741214	0.258956	0.174956	-0.293676	0.122044	-0.135543	0.483266	-0.248465	0.193717	0	1	0.293821	0.121851	-0.0790862	0.683422	0.180768	0.348034	-0.0226184	0.907288	-0.180858	0.347792	-0.0452423	0.815731	-0.238496	0.212794	0.0113372	0.953455
Dioszegia_hungarica	0.151457	0.432874	-0.115029	0.552393	-0.425455	0.0213957	-0.340336	0.0708393	0.16092	0.404329	-0.115029	0.552393	-0.255662	0.180703	-0.0969499	0.616859	-0.140764	0.466411	-0.0563918	0.771394	-0.260553	0.172217	-0.0489652	0.800857	0.126812	0.512134	-0.341739	0.0696099	-0.0560017	0.772934	0.220398	0.250611	-0.268841	0.158484	0.352426	0.0607843	0.134269	0.487424
Gemmata_obscuriglobus	-0.149661	0.438412	0.12311	0.524623	-0.256882	0.17856	0.0433721	0.823227	0.0311932	0.872384	-0.153888	0.425437	-0.342031	0.0693566	0.024132	0.901112	0.357865	0.0566423	0.199018	0.300668	0.0905419	0.640431	-0.0323791	0.867575	0.13173	0.49577	0.136595	0.479845	0.252107	0.187053	0.331921	0.0785639	0.260568	0.172191	0.356623	0.0575681	0.0786736	0.684989
uncl._Gemmata_b703	0.14913	0.440057	-0.135168	0.484487	0.295198	0.120032	0.257278	0.177867	-0.204111	0.288211	-0.135168	0.484487	0.108303	0.576007	0.363544	0.0525567	0.523339	0.00357697	0.221796	0.247541	0.229218	0.231664	-0.140147	0.468388	0.468821	0.0103078	0.564557	0.00142101	0.298598	0.115625	0.52126	0.00373628	0.577525	0.00103629	0.223036	0.24484	0.112149	0.562451
Archaeorhizomyces_SH0088445	-0.147954	0.443712	-0.171736	0.373043	0.0990753	0.609121	-0.0777503	0.688502	0.207931	0.279087	0.459278	0.0122004	0.582519	0.00091441	-0.523306	0.00357945	-0.189629	0.324505	-0.354162	0.0594372	-0.0264437	0.891692	0.286672	0.131626	-0.416765	0.0245081	0.126508	0.513152	-0.288278	0.129382	-0.449875	0.0143407	0.0714252	0.712733	-0.288272	0.129391	0.193826	0.31371
uncl._Thermogemmatisporaceae_b05e	-0.147749	0.44435	-0.135168	0.484487	-0.201047	0.295666	-0.213752	0.265543	0.294674	0.120721	0.58806	0.000794032	0.264166	0.16613	-0.159384	0.408886	-0.145418	0.45165	-0.165115	0.392022	-0.216894	0.258412	0.404	0.0297413	-0.368154	0.0494146	-0.269952	0.156705	-0.183025	0.341948	-0.320649	0.0899039	-0.161246	0.403363	-0.108627	0.574862	-0.101429	0.600601
Aspergillus_penicillioideSH0197102	-0.147749	0.44435	-0.135168	0.484487	-0.428818	0.0202818	-0.255123	0.181656	0.122743	0.525872	0.202752	0.291502	0.012243	0.94974	0.089551	0.644107	-0.130629	0.499408	0.11172	0.563956	-0.102696	0.596033	0.0854853	0.659277	-0.308986	0.102903	-0.307343	0.104842	-0.0448308	0.817379	-0.310372	0.101289	-0.199501	0.299473	0.0185863	0.923762	-0.23007	0.229886
Fungi_SH0002216	-0.147749	0.44435	-0.135168	0.484487	-0.154588	0.423308	-0.170226	0.377323	-0.319958	0.0906372	-0.135168	0.484487	-0.300424	0.113307	-0.0887295	0.647161	-0.196355	0.307314	0.0254655	0.895677	-0.0862647	0.656358	-0.0834304	0.666996	-0.124087	0.521312	-0.131073	0.497942	-0.0884277	0.648285	0	1	-0.104481	0.589626	0.099127	0.608933	0.165749	0.390181
Trichoderma_SH0097788	0.146012	0.449782	0.0381991	0.844038	-0.361933	0.0536913	-0.176249	0.360419	-0.203448	0.289814	-0.329351	0.0810473	-0.594402	0.00067345	0.230324	0.229357	0.099027	0.609296	0.39803	0.0324824	0.120458	0.533662	-0.176463	0.359825	-0.0615991	0.750916	-0.334853	0.0758021	0.161302	0.403197	0.152595	0.429384	-0.171929	0.372496	0.265763	0.16349	-0.122389	0.527073
Aspergillus_felis	-0.14593	0.450042	-0.153932	0.425304	0.221371	0.248473	0.255791	0.180475	0.327727	0.0826472	-0.153932	0.425304	0.133205	0.490914	0.293035	0.122899	0.0954328	0.622407	0.0696012	0.719773	0.110777	0.56727	-0.332495	0.0780172	0.246502	0.197376	0.232464	0.224938	-0.090492	0.640615	0.111233	0.565664	0.416727	0.0245223	0.0163687	0.932837	0.038315	0.84357
Fungi_SH0148037	-0.145888	0.450172	-0.153888	0.425437	0.572554	0.0011714	0.586014	0.000836762	-0.137125	0.478127	-0.153888	0.425437	0.0797715	0.680821	0.463372	0.0113555	0.434377	0.0185456	0.289175	0.128142	0.423714	0.0219919	-0.262027	0.169715	0.578189	0.00101931	0.57875	0.00100514	0.408503	0.0278006	0.37554	0.0446912	0.5586	0.00163581	0.053042	0.784647	-0.039994	0.836805
Purpureocillium_lavendulum	-0.145888	0.450172	-0.153888	0.425437	0.187232	0.330773	0.218823	0.254098	0.226727	0.236915	-0.153888	0.425437	0.0197284	0.919092	0.144044	0.455982	0.187444	0.330214	0.000374094	0.998463	0.0551856	0.776159	-0.256038	0.180041	0.40679	0.0285263	0.346165	0.0658422	0.0906536	0.640016	0.301031	0.112545	0.410802	0.0268505	0.0695941	0.7198	0.0642157	0.740688
Herpotrichiellaceae_uncl_SH0015435	-0.145648	0.450928	-0.114978	0.552569	0.335271	0.0754142	0.0921336	0.634542	0.117313	0.544476	0.64978	0.000136367	0.591743	0.000721902	-0.502706	0.00544759	-0.0875892	0.65141	-0.340531	0.0706672	0.0312153	0.872295	0.15289	0.42848	-0.312696	0.098624	0.1666	0.387717	-0.13831	0.474295	-0.345487	0.0664086	0.0734789	0.704834	-0.455329	0.0130642	0.00561157	0.976952
Lophiostomataceae_uncl_SH0042881	-0.145648	0.450928	-0.114978	0.552569	0.287708	0.130175	0.0757597	0.696097	-0.0458823	0.813169	0.30837	0.103627	0.528723	0.00319128	-0.487331	0.00733275	-0.0666237	0.731313	-0.352177	0.0609799	0.0899187	0.642742	0.428373	0.0204264	-0.252813	0.185779	0.235104	0.219566	-0.0153937	0.936829	-0.288605	0.128928	0.0179615	0.926318	-0.414574	0.0253482	0.0708461	0.714965
Mycena_sp	-0.145648	0.450928	-0.114978	0.552569	0.450914	0.0140899	0.205773	0.284218	0.222373	0.246282	0.281057	0.139697	0.268901	0.158388	-0.213848	0.265323	0.0857256	0.658377	-0.210561	0.272914	0.190087	0.323316	0.102315	0.597403	-0.0671061	0.729439	0.267725	0.160286	0.0424492	0.826931	-0.0275084	0.887358	0.160254	0.406302	-0.281067	0.139682	0.128832	0.505379
uncl._Flavobacteriaceae_a5dc	-0.145648	0.450928	-0.114978	0.552569	0.139424	0.470706	0.0515655	0.790508	0.21742	0.257233	0.229956	0.230123	0.284389	0.134866	-0.327528	0.0828451	-0.239007	0.211787	-0.309785	0.10197	-0.122998	0.525006	-0.0668896	0.73028	-0.14027	0.467991	-0.0347181	0.858101	-0.296678	0.118098	-0.227061	0.236205	0.035923	0.853228	-0.346416	0.0656335	-0.098904	0.609743
Fungi_SH0089279	-0.145648	0.450928	-0.114978	0.552569	0.18279	0.342577	-0.00146632	0.993977	-0.105842	0.58476	0.229956	0.230123	0.541007	0.00244256	-0.515285	0.00422831	-0.181235	0.34677	-0.381991	0.0408665	0.0214314	0.912134	0.157086	0.415764	-0.234172	0.221453	0.225318	0.239919	-0.13038	0.500236	-0.328236	0.0821428	0.035923	0.853228	-0.411764	0.0264606	0.00982025	0.959677
uncl._Acidobacteria.6_fb9b	-0.145648	0.450928	-0.114978	0.552569	0.142922	0.459536	0.0826025	0.670115	-0.272165	0.153202	-0.114978	0.552569	-0.0176241	0.927699	-0.0633624	0.744019	0.182167	0.344254	0.208697	0.277279	0.330789	0.0796502	-0.0531388	0.784264	-0.0689702	0.722214	0.16893	0.381018	0.253296	0.184912	0.0732004	0.705903	0.204808	0.286533	0.118985	0.538713	0.0638317	0.742186
uncl._Thermogemmatisporaceae_5cfd	-0.144897	0.45329	0.0656464	0.735113	0.0546194	0.778399	-0.0346133	0.858525	-0.0223989	0.908183	0.571301	0.00120778	0.394877	0.0340101	-0.364962	0.0515742	-0.1326	0.492903	-0.189181	0.32567	0.0769328	0.691618	0.162702	0.399073	-0.480479	0.0083357	0.0444193	0.819027	0.0407057	0.83394	-0.527661	0.00326439	-0.0718701	0.711019	-0.536127	0.00271954	-0.191791	0.318916
Brevibacterium_casei	0.144117	0.455752	-0.135215	0.484336	-0.205023	0.286016	0.107775	0.577883	0.0627719	0.746326	-0.135215	0.484336	-0.170754	0.375822	0.267307	0.160965	0.133962	0.488432	0.355817	0.0581749	0.276142	0.147051	-0.00575579	0.97636	0.0748068	0.699742	-0.0454184	0.815026	0.0448461	0.817317	-0.0213839	0.912328	0.0248947	0.898003	0.296863	0.117858	-0.0235098	0.90365
Clostridium_paraputrificum	0.142226	0.461746	-0.135168	0.484487	0.319455	0.0911741	-0.0948093	0.624693	-0.319958	0.0906372	-0.135168	0.484487	0.114896	0.552855	-0.0188961	0.922495	-0.196355	0.307314	-0.286692	0.131598	-0.184853	0.337063	0.204672	0.286861	-0.0780683	0.687292	0.0710832	0.714051	-0.135315	0.484009	-0.185401	0.335608	-0.142324	0.461433	-0.289533	0.127647	-0.0255633	0.895278
Entoloma_SH0124968	-0.141732	0.463318	-0.27204	0.1534	0.437725	0.0175602	0.235047	0.219682	0.173323	0.368573	0.128724	0.505741	0.454897	0.0131618	-0.121256	0.530935	0.0992093	0.608634	-0.276099	0.147117	0.0132279	0.945703	-0.052662	0.786155	0.242847	0.204316	0.439936	0.0169335	0.00800173	0.96714	0.110038	0.569873	0.377783	0.0433302	-0.250764	0.189491	-0.039278	0.839688
Ascobolus_sp	0.140547	0.467106	0.0503363	0.795396	0.431996	0.0192735	0.335458	0.0752417	0.0469208	0.809017	-0.171736	0.373043	-0.013162	0.945973	0.471637	0.00979876	0.585936	0.000838426	0.285626	0.133103	0.370907	0.0476096	-0.259694	0.173687	0.497855	0.00599175	0.58086	0.000953428	0.391048	0.0359425	0.504369	0.00527102	0.59039	0.000747695	0.122795	0.525693	0.0378921	0.845276
uncl._WD2101_c3df	0.139442	0.470651	0.368912	0.0489119	0.122311	0.527341	0.452832	0.0136364	-0.0301123	0.876773	-0.0922281	0.634193	-0.204986	0.286105	0.331859	0.0786223	0.43949	0.0170587	0.326214	0.0841598	0.343071	0.0684591	-0.136286	0.480847	0.303906	0.108987	0.290449	0.126394	0.360332	0.0548378	0.304056	0.108803	0.321083	0.0894451	0.0992	0.608668	-0.110281	0.569018
Aspergillus_destruens	0.139423	0.470708	0.441019	0.0166337	-0.0541703	0.780176	-0.0501006	0.796334	0.182303	0.343886	0.256383	0.179434	-0.221405	0.248396	-0.163697	0.396156	0.160248	0.406318	-0.16182	0.401669	-0.0695117	0.720119	0.0512304	0.79184	-0.224509	0.241656	-0.188418	0.327663	0.113694	0.557045	-0.194352	0.312374	-0.313493	0.0977224	-0.0650898	0.73728	-0.0149127	0.9388
uncl._Polyangiaceae_c6f5	0.139004	0.472057	0.225281	0.24	0.354402	0.0592532	0.536965	0.00267011	0.0684968	0.724046	-0.135168	0.484487	-0.129022	0.504746	0.474045	0.00938039	0.512659	0.00446148	0.278478	0.143522	0.384905	0.0392267	-0.267553	0.160566	0.444578	0.0156781	0.480736	0.00829609	0.354533	0.0591526	0.478507	0.00864496	0.467285	0.0105946	0.0788886	0.684173	-0.0523635	0.787339
Nectriaceae_uncl	-0.138737	0.472918	-0.20577	0.284227	0.341108	0.070161	0.285708	0.132987	0.0930769	0.631063	-0.0301559	0.876596	0.330104	0.0803134	0.0694134	0.720499	0.223248	0.244379	-0.100043	0.605611	0.109123	0.573106	-0.219605	0.252363	0.393439	0.0347255	0.585468	0.000848503	0.105188	0.587097	0.258459	0.175815	0.51254	0.00447227	-0.0789098	0.684092	0.0511551	0.79214
uncl._Bacteroidales_2ad3	0.138084	0.475025	-0.135168	0.484487	0.512279	0.00449609	0.438708	0.0172793	-0.11079	0.567223	-0.135168	0.484487	0.342333	0.0690948	0.457614	0.0125584	0.386959	0.0381029	0.125685	0.515922	0.263313	0.167554	-0.393315	0.0347882	0.504157	0.00529323	0.588388	0.000787351	0.268985	0.158253	0.36258	0.0532335	0.530632	0.00306343	0.0148691	0.938978	-0.00536004	0.977985
Malassezia_restricta	0.137473	0.476999	-0.120202	0.534538	-0.394033	0.0344286	-0.298393	0.115887	0.0402535	0.83576	-0.027721	0.886493	-0.252617	0.186133	0.152747	0.428919	-0.180586	0.348528	0.160857	0.404513	-0.116531	0.547179	0.177225	0.357723	-0.042139	0.828177	-0.495564	0.00626439	-0.0664776	0.731881	-0.0983728	0.611674	-0.437647	0.0175828	0.0712173	0.713534	-0.215506	0.261547
uncl._WD2101_ee3c	-0.136251	0.480962	-0.114978	0.552569	0.0419672	0.828868	-0.0909117	0.639061	0.0323262	0.867789	0.253744	0.184109	0.322842	0.0876061	-0.464036	0.0112233	-0.0004659	0.998086	-0.226399	0.237611	0.0107157	0.956004	0.0428839	0.825186	-0.146329	0.448791	0.23091	0.228141	-0.0545776	0.778564	-0.101641	0.599833	0.189179	0.325676	-0.11313	0.559015	0.141926	0.462701
Ascomycota_SH0037353	-0.136251	0.480962	-0.114978	0.552569	0.273719	0.150777	0.0645179	0.739509	-0.0750801	0.698696	0.253744	0.184109	0.523382	0.00357374	-0.487331	0.00733275	-0.0740781	0.702535	-0.35404	0.0595313	0.0936459	0.628968	0.418118	0.0240003	-0.244891	0.200415	0.240231	0.209386	-0.0135278	0.944474	-0.28301	0.13685	0.0179615	0.926318	-0.404737	0.0294164	0.0745872	0.700584
Rhizophydiales_SH0023610	-0.136251	0.480962	-0.114978	0.552569	0.273719	0.150777	0.0645179	0.739509	-0.0750801	0.698696	0.253744	0.184109	0.523382	0.00357374	-0.487331	0.00733275	-0.0740781	0.702535	-0.35404	0.0595313	0.0936459	0.628968	0.418118	0.0240003	-0.244891	0.200415	0.240231	0.209386	-0.0135278	0.944474	-0.28301	0.13685	0.0179615	0.926318	-0.404737	0.0294164	0.0745872	0.700584
uncl._Bradyrhizobiaceae_bf79	-0.136251	0.480962	-0.114978	0.552569	0.193049	0.315692	0.00146632	0.993977	-0.0943716	0.6263	0.253744	0.184109	0.546347	0.00216763	-0.514353	0.00430982	-0.176576	0.359513	-0.377332	0.0436011	0.023295	0.904526	0.130982	0.49824	-0.240697	0.208477	0.218328	0.255201	-0.136444	0.480335	-0.328236	0.0821428	0.0443206	0.819423	-0.410358	0.0270316	0.00935262	0.961596
uncl._Gemmataceae_acd0	-0.136251	0.480962	-0.114978	0.552569	0.185588	0.335111	-0.00146632	0.993977	-0.117313	0.544476	0.206167	0.283276	0.537802	0.00262154	-0.51249	0.00447688	-0.174712	0.364688	-0.379196	0.0424903	0.0307494	0.874186	0.166408	0.388272	-0.232308	0.225258	0.227648	0.234963	-0.120584	0.533232	-0.320776	0.0897693	0.0368561	0.849458	-0.404737	0.0294164	0.01777	0.927102
uncl._Cyanobacteria_0ac7	-0.136251	0.480962	-0.114978	0.552569	0.147818	0.444137	0.0645179	0.739509	-0.272165	0.153202	-0.114978	0.552569	0.408025	0.0280018	-0.462173	0.0115979	-0.130685	0.499225	-0.404351	0.0295862	0.0055908	0.977038	0.279678	0.141733	-0.282638	0.137389	0.177319	0.357464	-0.158368	0.411919	-0.339659	0.0714375	-0.0135294	0.944467	-0.366793	0.0503262	0.156656	0.417055
uncl._Solibacterales_cd96	-0.136251	0.480962	-0.114978	0.552569	0.0876648	0.651128	0.0508323	0.793423	-0.126698	0.512517	-0.114978	0.552569	0	1	-0.133946	0.488482	0.279074	0.142631	0.0330748	0.864755	0.179837	0.350564	0.159649	0.408098	0.152853	0.428595	0.342754	0.0687318	0.206415	0.282685	0.266692	0.161967	0.354331	0.0593074	0.13257	0.493	0.226801	0.236757
uncl._Bacillaceae_78eb	0.135322	0.483986	-0.135168	0.484487	-0.152121	0.430834	0.228404	0.23337	-0.319958	0.0906372	0.180224	0.349511	0.105007	0.587743	0.299051	0.115047	0.0632608	0.744416	0.191402	0.319918	0.195944	0.308348	-0.168094	0.383416	0.17627	0.36036	0.0258858	0.893964	0.339727	0.0713776	-0.110172	0.569402	-0.172352	0.371303	-0.224275	0.24216	-0.476632	0.00894795
uncl._ZB2_7132	0.13316	0.49106	-0.0922281	0.634193	-0.211519	0.270688	0.0235237	0.903593	-0.218314	0.255232	-0.0922281	0.634193	-0.204986	0.286105	0.130053	0.50132	0.257864	0.176847	0.274647	0.149342	0.303831	0.109078	-0.33651	0.0742748	0.0863496	0.656041	0.025232	0.896628	0.249763	0.191323	0.212054	0.26945	-0.00785868	0.967727	0.128509	0.506457	-0.0855238	0.659133
Ca	0.132488	0.493272	0.270654	0.155587	-0.0788955	0.684146	0.406768	0.0285361	0.0143351	0.941166	-0.362891	0.0530143	-0.312873	0.0984233	0.75699	2.00865e-06	0.629142	0.000256258	-	-	0.782362	5.34113e-07	-0.467036	0.0106416	0.521621	0.00370818	0.330418	0.080009	0.677026	5.50061e-05	0.518181	0.00398335	0.45634	0.0128384	0.366321	0.0506453	-0.367662	0.0497422
Rozellomycota_SH0044499	-0.132309	0.493862	-0.22245	0.246114	0.215316	0.261978	-0.0160758	0.934036	0.148285	0.442682	0.257678	0.17717	0.375935	0.0444491	-0.417942	0.024066	-0.130701	0.499172	-0.449134	0.0145218	-0.190643	0.321877	0.265889	0.163282	-0.146812	0.447278	0.206318	0.282918	-0.244125	0.20187	-0.177704	0.356403	0.0881547	0.649301	-0.302556	0.110646	0.121084	0.531524
Fungi_SH0151539	-0.130796	0.498856	-0.153888	0.425437	0.396182	0.0333708	0.31067	0.100944	0.100698	0.603242	0.142214	0.461785	0.306005	0.106441	0.072209	0.709715	0.327747	0.0826275	0.000374094	0.998463	0.212699	0.267962	-0.129703	0.502481	0.319594	0.0910253	0.543759	0.00229731	0.254167	0.183354	0.216413	0.259496	0.467935	0.0104723	-0.026521	0.891377	0.12599	0.514893
Aspergillus_subversicolor	0.13077	0.498944	-0.114978	0.552569	0.108415	0.575611	-0.0613409	0.751928	-0.272165	0.153202	-0.114978	0.552569	0	1	-0.0316812	0.870405	-0.164463	0.393921	-0.0032609	0.986606	0.0479877	0.804756	0.082738	0.669604	-0.178484	0.354263	-0.109047	0.573373	0.0813999	0.674655	-0.185565	0.335172	-0.187779	0.329334	-0.244529	0.201103	-0.204589	0.28706
Massilia_aurea	0.129404	0.503477	0.15459	0.423303	-0.0668463	0.730448	-0.274796	0.149113	-0.00428217	0.982411	-0.171693	0.373162	-0.272746	0.152293	-0.138447	0.473851	-0.419168	0.0236123	-0.258079	0.176474	-0.394471	0.034211	0.23318	0.223474	-0.279399	0.142148	-0.357686	0.0567751	-0.330524	0.0799058	-0.232193	0.225495	-0.469897	0.0101106	-0.0122415	0.949746	0.198317	0.302408
uncl._Enterobacteriaceae	-0.128611	0.506117	-0.255508	0.180975	-0.240642	0.208584	-0.206767	0.281848	-0.13177	0.495637	-0.0929121	0.63167	-0.156498	0.417533	0.0783564	0.686196	-0.329379	0.0810195	0.0638067	0.742284	-0.200197	0.297755	0.290838	0.125862	-0.19375	0.313903	-0.456556	0.0127906	-0.214014	0.264943	-0.272825	0.152169	-0.459184	0.0122204	-0.112144	0.562468	-0.324793	0.0855987
Bacillus_sp._aad2	0.128418	0.506762	0.226057	0.238339	-0.377426	0.0435449	-0.399923	0.031592	-0.0579235	0.765354	-0.135168	0.484487	-0.300424	0.113307	-0.279333	0.142245	-0.253865	0.183894	-0.142114	0.462103	-0.296586	0.118217	-0.134393	0.48702	-0.113404	0.558055	-0.385411	0.0389475	-0.215928	0.260592	0.172657	0.370444	-0.23282	0.22421	0.457636	0.0125535	0.518687	0.00394178
uncl._Hyphomicrobiaceae_0a6a	0.128159	0.507624	-0.114978	0.552569	0.138025	0.475213	0.113395	0.558087	0.0106885	0.956115	-0.114978	0.552569	-0.0536734	0.782145	0.235745	0.218275	0.102498	0.596746	0.0763982	0.693658	0.118106	0.54174	-0.343071	0.0684587	0.363957	0.0522688	0.19992	0.298437	0.0802337	0.679069	0.471373	0.0098455	0.212739	0.267869	0.0850229	0.661011	0.12135	0.530613
Aspergillus_glabripes	0.127569	0.509598	0.433366	0.0188519	-0.0513968	0.791179	-0.0363333	0.85157	0.20864	0.277415	0.360343	0.0548297	-0.14648	0.448317	-0.184179	0.338859	0.112922	0.55974	-0.212284	0.268918	-0.111197	0.565791	0.145504	0.451379	-0.254038	0.183584	-0.189666	0.324409	0.0798474	0.680533	-0.253101	0.185261	-0.323947	0.0864649	-0.146094	0.449527	-0.0578031	0.765828
uncl._Gemmataceae_9242	-0.127455	0.50998	-0.171693	0.373162	0.117329	0.544419	-0.0102182	0.958045	0.197369	0.304772	0.441403	0.0165281	0.521168	0.00374348	-0.491871	0.0067261	-0.157232	0.415325	-0.363119	0.0528545	-0.0772244	0.690506	0.189328	0.325288	-0.495123	0.00631805	0.0382738	0.843737	-0.388688	0.037177	-0.491538	0.00676901	0.0703627	0.716831	-0.279107	0.142582	0.2671	0.161302
Frondihabitans_australicus	-0.127404	0.510151	-0.222409	0.246203	-0.230911	0.228139	-0.168765	0.381491	-0.106739	0.581564	0.065899	0.73413	-0.110539	0.568109	0.0214791	0.911939	-0.148851	0.440922	0.0243299	0.900305	-0.200371	0.297326	0.181835	0.345147	0.0461237	0.812203	-0.279447	0.142076	-0.0727881	0.707488	0.113788	0.556716	-0.197033	0.305613	0.110701	0.567539	-0.0640736	0.741242
Arxiella_celtidis	-0.127037	0.51138	-0.135168	0.484487	0.338779	0.0722222	0.377082	0.0437519	0.176529	0.359644	-0.135168	0.484487	0.131377	0.496936	0.301516	0.111939	0.134737	0.485894	-0.00657174	0.97301	0.068601	0.723643	-0.259333	0.174307	0.407188	0.0283566	0.322134	0.0883422	0.0505888	0.794391	0.271318	0.154536	0.357868	0.0566402	-0.0797146	0.681037	-0.0758652	0.695693
Clavariaceae_uncl_SH0220958	-0.126854	0.511992	-0.114978	0.552569	0.280248	0.140889	0.0659843	0.733799	-0.0750801	0.698696	0.253744	0.184109	0.524451	0.00349425	-0.485468	0.00759486	-0.0684873	0.724083	-0.350314	0.0624559	0.0992367	0.608535	0.409728	0.027291	-0.247221	0.196031	0.2379	0.213973	-0.0116619	0.952123	-0.27928	0.142324	0.0226268	0.907253	-0.400521	0.0313147	0.0783282	0.686303
Endogonomycetes_SH0122788	-0.126854	0.511992	-0.114978	0.552569	0.280248	0.140889	0.0659843	0.733799	-0.0750801	0.698696	0.253744	0.184109	0.524451	0.00349425	-0.485468	0.00759486	-0.0684873	0.724083	-0.350314	0.0624559	0.0992367	0.608535	0.409728	0.027291	-0.247221	0.196031	0.2379	0.213973	-0.0116619	0.952123	-0.27928	0.142324	0.0226268	0.907253	-0.400521	0.0313147	0.0783282	0.686303
uncl._AD3_9c5a	-0.126854	0.511992	-0.114978	0.552569	0.192116	0.31808	0	1	-0.117313	0.544476	0.206167	0.283276	0.53887	0.00256066	-0.510626	0.00464944	-0.169122	0.380471	-0.375469	0.0447349	0.0363402	0.851542	0.158018	0.412967	-0.234638	0.220508	0.225318	0.239919	-0.118718	0.539633	-0.317046	0.0937785	0.0415214	0.830659	-0.400521	0.0313147	0.021511	0.911809
uncl._WD2101_be04	-0.126854	0.511992	-0.114978	0.552569	-0.183257	0.341325	-0.211394	0.270977	0.208556	0.277612	-0.114978	0.552569	0.154611	0.423238	-0.175178	0.36339	0.0018636	0.992345	-0.0409941	0.83278	-0.0097839	0.959826	0.171303	0.374267	-0.235803	0.218159	-0.125824	0.515453	-0.134811	0.485653	-0.136377	0.480554	0.0277587	0.88634	0.148029	0.443479	0.0839398	0.665079
Didymella_glomerata	-0.126849	0.512008	-0.188956	0.326257	0.395589	0.0336601	0.202076	0.293149	-0.159743	0.407819	0.087497	0.651754	0.517961	0.00400152	-0.13257	0.493002	0.15193	0.431421	-0.120413	0.533815	0.240036	0.209766	-0.337497	0.0733764	0.0859945	0.65737	0.520234	0.00381711	0.136019	0.481717	0.0190463	0.921881	0.423879	0.0219348	-0.201591	0.294334	0.0876103	0.651331
Sphingosinicella_microcystinivorans	-0.125955	0.515011	0.256524	0.179187	0.16164	0.4022	0.269685	0.157131	0.0286056	0.882895	-0.238946	0.211906	0.150501	0.435818	0.0537367	0.781894	0.249803	0.19125	0.169032	0.380728	0.355533	0.05839	-0.0049404	0.979708	0.227493	0.235291	0.438425	0.0173599	0.307695	0.104424	0.155806	0.419619	0.364451	0.0519263	-0.0622079	0.748533	-0.072887	0.707108
Fe	-0.12591	0.515164	-0.0605819	0.754904	0.556296	0.00172617	0.709909	1.60938e-05	-0.219932	0.251639	-0.0666401	0.731249	0.369485	0.0485356	0.277969	0.144285	0.722277	9.70153e-06	0.330418	0.080009	0.708477	1.70367e-05	-0.321006	0.0895267	0.43579	0.0181243	-	-	0.573403	0.0011473	0.318989	0.0916738	0.823443	4.11853e-08	-0.0913045	0.637607	-0.0127381	0.947711
Other_pl._par.	-0.12436	0.520391	-0.25555	0.180902	0.394303	0.034294	0.183987	0.339372	-0.105718	0.585205	0.517775	0.00401695	-	-	-0.242309	0.205353	-0.0987026	0.610475	-0.312873	0.0984233	0.0077663	0.968106	0.207816	0.27936	-0.158472	0.41161	0.369485	0.0485356	-0.186056	0.333874	-0.350307	0.0624608	0.244617	0.200935	-0.513531	0.00438286	-0.0868806	0.654056
uncl._Thermogemmatisporaceae_eff3	-0.124298	0.520599	0.0849038	0.661458	0.0271486	0.888823	-0.0779128	0.687884	-0.0592462	0.760149	0.142214	0.461785	0.301931	0.111422	-0.405942	0.0288914	-0.100831	0.60276	-0.190788	0.321502	0.0845556	0.662765	-0.0108554	0.955431	-0.358514	0.0561628	0.119567	0.536715	-0.0698632	0.71876	-0.339783	0.0713274	0.0897282	0.643449	-0.299067	0.115027	0.0187765	0.922984
uncl._Methylobacteriaceae_3819	0.123815	0.522235	-0.135168	0.484487	-0.305476	0.107078	-0.151695	0.432143	-0.147567	0.444919	-0.135168	0.484487	-0.130906	0.498493	0.144596	0.454238	-0.0328628	0.865614	0.317908	0.0928404	0.158563	0.411337	-0.235496	0.218778	0.249819	0.191221	-0.154493	0.423597	0.0670405	0.729694	0.341614	0.0697185	-0.166182	0.388926	0.130104	0.50115	-0.1641	0.39498
Sphingomonas_sp._b888	-0.123529	0.523204	0.352635	0.0606212	-0.0870295	0.653499	-0.00192517	0.992092	0.00600295	0.975345	-0.255467	0.181048	-0.320227	0.0903518	0.147794	0.44421	-0.102482	0.596803	0.241071	0.207748	0.0146806	0.93975	0.144478	0.454612	-0.19146	0.319769	-0.130181	0.500894	-0.135681	0.482817	-0.0741637	0.702207	-0.0573887	0.767461	0.134409	0.486968	0.0369796	0.848959
uncl._Gammaproteobacteria_4eab	0.123081	0.524724	0.393414	0.0347385	-0.447752	0.014865	-0.356349	0.057774	0.0472149	0.807842	-0.277929	0.144345	-0.395034	0.0339327	0.0140633	0.942279	-0.213864	0.265287	0.167725	0.384473	-0.145954	0.449964	-0.0179998	0.926162	-0.362821	0.0530634	-0.544549	0.00225705	-0.223261	0.244352	-0.207682	0.279675	-0.403061	0.0301595	0.287644	0.130265	0.132763	0.492367
Sympoventuriaceae_SH0162323	0.121514	0.530056	-0.135168	0.484487	0.522969	0.00360492	0.433537	0.0187997	-0.0625206	0.747309	-0.135168	0.484487	0.296187	0.118738	0.453506	0.0134799	0.382851	0.0403768	0.115827	0.54962	0.268242	0.159449	-0.397013	0.0329686	0.497994	0.00597563	0.581814	0.00093082	0.257468	0.177535	0.379024	0.042592	0.521582	0.00371123	0.0119778	0.950828	0.0103078	0.957677
uncl._Rhizobiales_79be	-0.121112	0.531427	0.281057	0.139697	-0.214033	0.264901	-0.247808	0.194937	0.160588	0.405311	-0.114978	0.552569	-0.0320438	0.868934	-0.374583	0.0452819	-0.0815325	0.674154	-0.150933	0.434486	-0.109021	0.573468	0.358454	0.0562076	0.0272619	0.888362	0.109047	0.573373	-0.0345191	0.858906	0.179038	0.352745	0.00396553	0.983712	0.246168	0.198003	0.342072	0.0693208
Cordana_sp	0.120598	0.533183	-0.0922281	0.634193	0.424159	0.0218379	0.231709	0.226491	0.0276029	0.886974	0.367852	0.0496154	0.397762	0.0326097	0.030271	0.876128	0.217502	0.257047	-0.0414773	0.830837	0.150234	0.436642	-0.0157038	0.935559	0.0521462	0.788202	0.298299	0.116008	0.10215	0.597998	-0.00673186	0.972353	0.226779	0.236804	-0.179236	0.352203	0.016317	0.933048
uncl._Actinobacteria_78fe	0.120598	0.533183	-0.0922281	0.634193	0.40845	0.027823	0.346975	0.0651697	-0.218314	0.255232	-0.0922281	0.634193	0.0649014	0.738014	0.399128	0.0319633	0.405855	0.028929	0.225323	0.239909	0.275802	0.14757	-0.212001	0.269571	0.413244	0.0258698	0.408198	0.0279288	0.259305	0.174355	0.354544	0.0591439	0.438964	0.0172069	0.0653818	0.736143	0.016317	0.933048
Aspergillus_terreus	0.120598	0.533183	-0.0922281	0.634193	0.329902	0.0805098	0.322275	0.0881951	-0.218314	0.255232	-0.0922281	0.634193	0.37977	0.0421526	0.297104	0.117546	0.264591	0.165425	0.115464	0.55088	0.189474	0.324909	-0.314076	0.097067	0.373995	0.0456486	0.423898	0.0219281	0.243589	0.202894	0.150345	0.436299	0.391811	0.0355504	0.0101455	0.958343	-0.0388233	0.841521
Dothideomycete_SH0024467	0.120598	0.533183	-0.0922281	0.634193	0.329902	0.0805098	0.322275	0.0881951	-0.218314	0.255232	-0.0922281	0.634193	0.37977	0.0421526	0.297104	0.117546	0.264591	0.165425	0.115464	0.55088	0.189474	0.324909	-0.314076	0.097067	0.373995	0.0456486	0.423898	0.0219281	0.243589	0.202894	0.150345	0.436299	0.391811	0.0355504	0.0101455	0.958343	-0.0388233	0.841521
Thermomyces_lanuginosus	0.120598	0.533183	-0.0922281	0.634193	0.329902	0.0805098	0.322275	0.0881951	-0.218314	0.255232	-0.0922281	0.634193	0.37977	0.0421526	0.297104	0.117546	0.264591	0.165425	0.115464	0.55088	0.189474	0.324909	-0.314076	0.097067	0.373995	0.0456486	0.423898	0.0219281	0.243589	0.202894	0.150345	0.436299	0.391811	0.0355504	0.0101455	0.958343	-0.0388233	0.841521
Cryptocoryneum_condensatum	0.120598	0.533183	-0.0922281	0.634193	0.439869	0.0169524	0.272875	0.15209	0.0890822	0.645849	-0.0922281	0.634193	0.0649014	0.738014	0.3128	0.0985059	0.280287	0.140832	0.0683815	0.724493	0.24441	0.201328	-0.384743	0.0393165	0.334745	0.0759025	0.392498	0.0352006	0.165012	0.392321	0.291714	0.124675	0.344659	0.0671056	0.0101455	0.958343	0.0793346	0.682479
Fungi_SH0118418	0.120598	0.533183	-0.0922281	0.634193	0.439869	0.0169524	0.272875	0.15209	0.0890822	0.645849	-0.0922281	0.634193	0.0649014	0.738014	0.3128	0.0985059	0.280287	0.140832	0.0683815	0.724493	0.24441	0.201328	-0.384743	0.0393165	0.334745	0.0759025	0.392498	0.0352006	0.165012	0.392321	0.291714	0.124675	0.344659	0.0671056	0.0101455	0.958343	0.0793346	0.682479
Mortierellaceae_uncl_SH0190955	0.120598	0.533183	-0.0922281	0.634193	0.439869	0.0169524	0.272875	0.15209	0.0890822	0.645849	-0.0922281	0.634193	0.0649014	0.738014	0.3128	0.0985059	0.280287	0.140832	0.0683815	0.724493	0.24441	0.201328	-0.384743	0.0393165	0.334745	0.0759025	0.392498	0.0352006	0.165012	0.392321	0.291714	0.124675	0.344659	0.0671056	0.0101455	0.958343	0.0793346	0.682479
Penicillium_ochrochloron	0.120598	0.533183	-0.0922281	0.634193	0.439869	0.0169524	0.272875	0.15209	0.0890822	0.645849	-0.0922281	0.634193	0.0649014	0.738014	0.3128	0.0985059	0.280287	0.140832	0.0683815	0.724493	0.24441	0.201328	-0.384743	0.0393165	0.334745	0.0759025	0.392498	0.0352006	0.165012	0.392321	0.291714	0.124675	0.344659	0.0671056	0.0101455	0.958343	0.0793346	0.682479
Fungi_SH0237151	0.120598	0.533183	-0.0922281	0.634193	0.251354	0.188418	0.124676	0.519323	-0.218314	0.255232	-0.0922281	0.634193	0.343785	0.0678481	0.0145749	0.940183	0.10763	0.578396	-0.0885597	0.647793	0.134538	0.486547	-0.0314076	0.871515	0.138496	0.473695	0.361098	0.0542869	0.10215	0.597998	0.00897581	0.963142	0.187486	0.330105	-0.131891	0.495238	0.016317	0.933048
Pyronemataceae_SH0226176	0.120598	0.533183	-0.0922281	0.634193	0.0628384	0.746066	0.0094095	0.961363	-0.0602246	0.756306	-0.0922281	0.634193	0.0649014	0.738014	0.0773591	0.689992	0.327375	0.0829971	0.0997698	0.606601	0.118842	0.539207	-0.141334	0.464589	0.256245	0.179676	0.376798	0.0439238	0.204301	0.287754	0.291714	0.124675	0.368235	0.0493602	0.238982	0.211836	0.181738	0.34541
uncl._Gammaproteobacteria_7924	0.117351	0.544345	-0.00906502	0.962776	-0.226073	0.238306	-0.154219	0.42443	-0.14289	0.459636	-0.238987	0.211826	-0.268416	0.159168	0.023532	0.90356	-0.248684	0.193312	0.167318	0.385646	-0.0473545	0.807284	0.0921397	0.63452	0.0172901	0.929065	-0.317324	0.0934752	-0.173072	0.369279	0.145076	0.452726	-0.273603	0.150957	0.217035	0.258097	0.0364497	0.851099
Ulvella_sp	-0.117088	0.545251	-0.0222125	0.908944	0.401056	0.0310685	0.270812	0.155337	0.3049	0.107775	0.0773607	0.689986	0.503753	0.00533578	0.00810061	0.966734	0.210616	0.272786	-0.083426	0.667012	0.182264	0.343993	-0.121434	0.530328	0.223767	0.243256	0.554488	0.00180002	0.0150046	0.938423	0.124301	0.520589	0.570381	0.00123512	-0.114435	0.554458	0.11261	0.560833
Chaetomiaceae_uncl_SH0202582	-0.115704	0.550045	-0.153888	0.425437	0.285341	0.133508	0.117556	0.543636	0.0906488	0.640034	0.12311	0.524623	0.278128	0.144047	-0.137309	0.477529	0.144418	0.4548	-0.160112	0.406722	0.127208	0.510808	-0.160772	0.404765	0.161668	0.402117	0.486502	0.00744843	0.0595617	0.75891	0.0973484	0.615405	0.344114	0.0675678	-0.124329	0.520495	0.123362	0.523771
uncl._Rhizobiales_d7e8	0.115573	0.550501	0.33817	0.0727688	0.0538615	0.781399	0.424604	0.0216854	-0.0426591	0.826089	-0.0922281	0.634193	0.132373	0.493649	0.22535	0.23985	0.287014	0.131147	0.206266	0.283042	0.247213	0.196046	-0.233314	0.2232	0.271945	0.153548	0.311756	0.0996956	0.339004	0.0720206	0.095368	0.622645	0.279545	0.141931	0.0377637	0.845794	-0.16092	0.404328
uncl._Acidobacteriaceae_8f30	0.115573	0.550501	0.33817	0.0727688	-0.232278	0.225321	0.0893902	0.644704	0.126723	0.512434	-0.0922281	0.634193	-0.204986	0.286105	-0.0100903	0.958569	0.354282	0.0593451	0.18945	0.32497	0.171535	0.373609	-0.0482331	0.803777	0.145785	0.450496	0.261292	0.17096	0.296909	0.117798	0.246835	0.196753	0.254285	0.183145	0.282946	0.136943	0.075396	0.697488
uncl._JG30.KF.AS9_c98b	0.115573	0.550501	0.33817	0.0727688	-0.232278	0.225321	0.0893902	0.644704	0.126723	0.512434	-0.0922281	0.634193	-0.204986	0.286105	-0.0100903	0.958569	0.354282	0.0593451	0.18945	0.32497	0.171535	0.373609	-0.0482331	0.803777	0.145785	0.450496	0.261292	0.17096	0.296909	0.117798	0.246835	0.196753	0.254285	0.183145	0.282946	0.136943	0.075396	0.697488
Fungi_SH0121535	0.115573	0.550501	0.33817	0.0727688	-0.232278	0.225321	0.0893902	0.644704	0.126723	0.512434	-0.0922281	0.634193	-0.204986	0.286105	-0.0100903	0.958569	0.354282	0.0593451	0.18945	0.32497	0.171535	0.373609	-0.0482331	0.803777	0.145785	0.450496	0.261292	0.17096	0.296909	0.117798	0.246835	0.196753	0.254285	0.183145	0.282946	0.136943	0.075396	0.697488
S	-0.114155	0.555434	-0.0579863	0.765107	-0.184384	0.338313	-0.41235	0.0262252	0.0294721	0.879373	-0.178869	0.353208	-0.0868806	0.654056	-0.497407	0.00604429	-0.101385	0.600756	-0.367662	0.0497422	-0.311575	0.0999026	-0.0106384	0.956321	-0.287659	0.130243	-0.0127381	0.947711	-0.371628	0.0471461	0.0997282	0.606752	0.164789	0.392969	0.524242	0.00350962	-	-
uncl._Betaproteobacteria_cdfc	0.113592	0.5574	-0.0190492	0.921869	-0.218311	0.255239	-0.244818	0.200554	-0.0602666	0.756141	-0.0424944	0.82675	-0.284972	0.134033	0.195264	0.310063	-0.247051	0.196349	0.0676626	0.72728	-0.188549	0.32732	0.310354	0.101309	-0.276692	0.146214	-0.487377	0.00732647	-0.216194	0.259991	-0.348427	0.0639784	-0.458821	0.0122977	0.018049	0.92596	-0.116531	0.54718
uncl._Betaproteobacteria_5e3c	-0.113229	0.55867	-0.135168	0.484487	0.309177	0.10268	0.429227	0.0201496	-0.0625206	0.747309	-0.135168	0.484487	0.1116	0.564377	0.3771	0.0437411	0.234147	0.221504	0.119934	0.535456	0.0838	0.665605	-0.111788	0.563714	0.464712	0.01109	0.318026	0.092713	0.109404	0.572114	0.331337	0.0791223	0.426973	0.0208867	-0.0342814	0.859868	-0.131115	0.497802
uncl._Comamonadaceae_9187	-0.113229	0.55867	-0.135168	0.484487	0.312466	0.0988854	0.38527	0.0390249	-0.0625206	0.747309	-0.135168	0.484487	0.1116	0.564377	0.385316	0.0389998	0.278512	0.143471	0.20701	0.28127	0.287549	0.130397	-0.360025	0.0550602	0.341446	0.0698653	0.437182	0.0177169	0.335614	0.0750977	0.209655	0.27503	0.307684	0.104437	-0.0805407	0.677906	-0.147607	0.444793
Duganella_nigrescens	-0.113229	0.55867	-0.135168	0.484487	0.431696	0.0193669	0.35338	0.0600415	-0.0625206	0.747309	-0.135168	0.484487	0.0871137	0.653185	0.244828	0.200535	0.286728	0.131548	0.0221796	0.909079	0.238666	0.212459	-0.0180834	0.925819	0.365277	0.0513573	0.503746	0.00533656	0.181791	0.345268	0.35518	0.0586582	0.393243	0.0348241	-0.084671	0.662332	0.0457665	0.813633
Kickxellomycota_SH0029328	0.112254	0.562082	-0.171693	0.373162	0.518755	0.00393621	0.251805	0.187599	-0.13158	0.496266	0.0592046	0.760313	0.563436	0.00145946	-0.0424386	0.826974	0.168363	0.382643	-0.191298	0.320185	0.218802	0.254144	-0.157309	0.415092	0.130131	0.501061	0.545227	0.00222296	0.0609502	0.753459	0.0640532	0.741322	0.37132	0.0473438	-0.266166	0.162828	0.0443421	0.819337
Ktedonobacter_racemifer	0.110871	0.566939	-0.272082	0.153334	0.16331	0.397289	0.294938	0.120373	-0.123535	0.523184	0.00938212	0.961475	0.379455	0.0423374	0.274521	0.149536	0.214987	0.262726	0.145787	0.450489	0.264875	0.164955	-0.386753	0.0382143	0.353299	0.0601041	0.467436	0.0105661	0.117561	0.54362	0.163842	0.395734	0.415239	0.0250907	-0.0123323	0.949374	0.00705453	0.971028
Dongia_mobilis	-0.110831	0.567079	-0.188915	0.326364	-0.0198654	0.918532	-0.0671145	0.729407	0.151814	0.431775	-0.188915	0.326364	-0.0227522	0.906741	0.178799	0.3534	0.0165676	0.932023	0.0318189	0.869846	-0.0770966	0.690993	-0.0316744	0.870432	0.00968047	0.960251	-0.00836787	0.965637	-0.102813	0.595613	0.124595	0.519596	0.184462	0.338105	0.16823	0.383023	0.0321058	0.868683
Litorilinea_aerophila	0.110695	0.56756	0.076966	0.691491	0.346069	0.065922	0.377343	0.0435948	-0.134694	0.486036	0.0414432	0.830974	0.363262	0.0527538	0.392383	0.0352588	0.343683	0.0679347	0.283817	0.135687	0.330813	0.0796272	-0.424248	0.0218076	0.257826	0.176913	0.435277	0.0182762	0.378936	0.0426436	-0.00139246	0.99428	0.346588	0.0654901	-0.209855	0.274562	-0.339723	0.0713806
Cladosporium_salinae	0.109552	0.571589	-0.171736	0.373043	-0.286953	0.131232	-0.0405177	0.834696	-0.043611	0.822268	0.0667861	0.730682	-0.262044	0.169686	0.136394	0.480498	-0.137438	0.477114	0.0661011	0.733344	-0.0706325	0.71579	0.0139246	0.942848	0.0574248	0.767319	-0.24014	0.209563	0.0703713	0.716798	-0.0515337	0.790635	-0.280649	0.140298	-0.171249	0.37442	-0.41594	0.0248216
Trichoderma_lixii	0.108729	0.574499	0.187358	0.33044	-0.105712	0.585224	-0.135226	0.484297	-0.0731022	0.706281	-0.239356	0.211099	-0.206793	0.281785	-0.0384077	0.843197	0.225063	0.240466	0.0154194	0.936724	0.0258961	0.893923	-0.0780177	0.687484	0.0999719	0.605869	-0.074506	0.700895	0.187614	0.329768	0.204556	0.28714	-0.0828926	0.669021	0.325762	0.0846147	0.154348	0.424039
uncl._.Entotheonellaceae._6a51	0.107705	0.57813	-0.135168	0.484487	0.51968	0.00386138	0.436123	0.0180263	-0.0625206	0.747309	-0.135168	0.484487	0.299483	0.114498	0.446112	0.0152806	0.3771	0.0437411	0.114184	0.555334	0.268242	0.159449	-0.397835	0.0325748	0.499226	0.00583348	0.580992	0.000950266	0.260759	0.171866	0.36998	0.0482118	0.520759	0.00377555	0.00908664	0.962687	0.00948315	0.96106
Pseudomonas_syringae	0.10724	0.579784	-0.0612668	0.752218	-0.326553	0.0838187	-0.309717	0.102049	-0.299265	0.114774	-0.0296123	0.878804	-0.278687	0.143209	0.121086	0.531515	-0.210585	0.272859	0.243492	0.203079	-0.0283479	0.883943	-0.0337642	0.861962	-0.28976	0.127336	-0.478793	0.0085995	-0.0279774	0.88545	-0.176428	0.359924	-0.273186	0.151607	0.0760076	0.695149	-0.131698	0.495875
uncl._Gammaproteobacteria_edce	0.10569	0.585303	0.140993	0.465679	-0.0883296	0.64865	-0.390047	0.0364623	-0.100029	0.605662	0.0154878	0.936444	-0.284396	0.134855	0.106469	0.582526	-0.372218	0.0467693	0.0895132	0.644247	-0.240897	0.208088	0.264891	0.164928	-0.1959	0.308458	-0.498861	0.00587533	-0.0482105	0.803867	-0.15643	0.417737	-0.519069	0.00391068	0.037198	0.848078	-0.191052	0.320819
Agaricales_uncl_SH0224897	-0.104944	0.587971	-0.135168	0.484487	0.365914	0.0509223	0.149971	0.437453	0.0220661	0.909542	0.537566	0.00263517	0.627689	0.000267438	-0.343416	0.0681634	-0.0262902	0.892317	-0.305586	0.106945	0.0443647	0.819246	0.0928831	0.631777	-0.129018	0.50476	0.333639	0.0769359	-0.0740325	0.70271	-0.274607	0.149404	0.146438	0.448448	-0.44318	0.0160478	-0.0354587	0.855105
Archaeorhizomycetales_uncl_SH0061903	-0.104944	0.587971	-0.135168	0.484487	0.365914	0.0509223	0.149971	0.437453	0.0220661	0.909542	0.537566	0.00263517	0.627689	0.000267438	-0.343416	0.0681634	-0.0262902	0.892317	-0.305586	0.106945	0.0443647	0.819246	0.0928831	0.631777	-0.129018	0.50476	0.333639	0.0769359	-0.0740325	0.70271	-0.274607	0.149404	0.146438	0.448448	-0.44318	0.0160478	-0.0354587	0.855105
Acidovorax_avenae	-0.104944	0.587971	-0.135168	0.484487	0.217904	0.256148	0.234437	0.220915	-0.0947003	0.625093	-0.135168	0.484487	0.134673	0.486104	0.187318	0.330546	0.195123	0.310421	0.0681818	0.725267	0.174994	0.363902	-0.417152	0.024362	0.217359	0.257369	0.385411	0.0389475	0.146831	0.447218	0.189101	0.32588	0.425328	0.0214387	0.071041	0.714214	0.141423	0.464306
uncl._Rhizobiales_d240	0.102327	0.597362	-0.0164747	0.932403	0.106135	0.583716	-0.0182789	0.925019	0.0576558	0.766409	0.27297	0.151944	0.172695	0.370337	-0.352527	0.0607057	-0.0420569	0.828507	-0.247504	0.195502	-0.0534723	0.782941	0.342332	0.0690962	-0.11869	0.539729	0.158804	0.410617	-0.0255661	0.895267	-0.0892867	0.645089	0.0741507	0.702257	-0.139697	0.469829	0.113373	0.558166
Pseudogymnoascus_sp	0.102182	0.597884	-0.135168	0.484487	0.50159	0.00556892	0.441294	0.016558	-0.0947003	0.625093	-0.135168	0.484487	0.332445	0.0780647	0.446112	0.0152806	0.373814	0.0457615	0.11747	0.543933	0.255097	0.181702	-0.373998	0.0456463	0.50087	0.00564842	0.582636	0.000911722	0.264049	0.166325	0.361758	0.0538159	0.52405	0.00352388	0.00908664	0.962687	-0.00700929	0.971214
Caulobacter_vibrioides	-0.101951	0.598718	-0.20577	0.284227	-0.114224	0.555194	-0.186645	0.332317	0.0304424	0.875432	0.0177388	0.927229	-0.0394261	0.839092	-0.0475263	0.806598	-0.0862977	0.656235	0.10442	0.589845	-0.126007	0.514837	0.183629	0.340327	0.222052	0.246981	-0.0966397	0.617992	0.00125223	0.994856	0.266281	0.162639	-0.0494694	0.798848	0.168823	0.381326	-0.178258	0.354881
Hyphodontia_setulosa	0.101249	0.601248	0.598088	0.000611003	-0.11305	0.559294	-0.189596	0.324591	0.328654	0.0817308	-0.0640809	0.741214	-0.142426	0.461111	-0.135543	0.483266	-0.203314	0.290138	-0.0451754	0.815999	-0.158133	0.412621	0.180813	0.347913	0.022596	0.907379	-0.203364	0.290017	-0.169638	0.378998	0.226072	0.238308	-0.180969	0.34749	0.317995	0.0927462	0.294768	0.120598
Salinarimonas_rosea	-0.0994202	0.607869	-0.135168	0.484487	0.106896	0.581005	0.17238	0.371223	0.130558	0.499646	-0.135168	0.484487	0.0268404	0.890077	0.370528	0.0478554	0.219359	0.252908	0.275192	0.148504	0.268653	0.158787	-0.286047	0.132508	0.0698506	0.718809	0.263378	0.167445	0.101178	0.601507	0.0937282	0.628665	0.294932	0.120381	0.0458462	0.813314	-0.0243263	0.90032
uncl._Actinomycetales_b444	-0.0993743	0.608035	0.101345	0.600901	-0.316285	0.0946133	-0.314815	0.0962405	0.116775	0.546334	-0.28872	0.12877	-0.328513	0.0818695	-0.0303728	0.875715	-0.224489	0.2417	0.106359	0.582917	-0.158748	0.410783	0.0873817	0.652184	-0.127192	0.51086	-0.390893	0.0360227	-0.188544	0.327334	-0.0630871	0.745095	-0.421471	0.0227797	0.195448	0.309599	0.0563646	0.771501
Entorrhiza_sp	0.0979859	0.613082	-0.0922281	0.634193	0.304093	0.108757	0.140554	0.467081	-0.0112921	0.95364	0.33711	0.0737279	0.422823	0.0223019	-0.0313921	0.871577	0.0706322	0.715791	-0.0896807	0.643625	0.0582996	0.763873	-0.320806	0.0897377	0.0459783	0.812785	0.270263	0.156209	-0.0499526	0.796923	-0.0762944	0.694054	0.238006	0.213764	-0.196709	0.306425	-0.0596416	0.758596
Agaricomycetes_SH0206267	0.0979859	0.613082	-0.0922281	0.634193	0.320925	0.0896123	0.325804	0.0845728	-0.218314	0.255232	-0.0922281	0.634193	0.384268	0.0395806	0.288135	0.129581	0.255621	0.180775	0.112101	0.562618	0.184429	0.338193	-0.303981	0.108895	0.373995	0.0456486	0.421655	0.0227141	0.244712	0.200755	0.142491	0.460904	0.389566	0.0367138	0.0062	0.974536	-0.0427619	0.825676
uncl._Betaproteobacteria_f3f5	0.0979859	0.613082	-0.0922281	0.634193	0.438747	0.0172683	0.272875	0.15209	0.111039	0.566348	-0.0922281	0.634193	0.046909	0.809064	0.304952	0.107712	0.272439	0.152774	0.0616555	0.750695	0.243289	0.203469	-0.379695	0.0421964	0.331941	0.0785442	0.388012	0.0375367	0.160522	0.405507	0.293958	0.12167	0.339046	0.0719832	0.0062	0.974536	0.0838358	0.66547
Poitrasia_circinans	0.0979859	0.613082	-0.0922281	0.634193	0.438747	0.0172683	0.272875	0.15209	0.111039	0.566348	-0.0922281	0.634193	0.046909	0.809064	0.304952	0.107712	0.272439	0.152774	0.0616555	0.750695	0.243289	0.203469	-0.379695	0.0421964	0.331941	0.0785442	0.388012	0.0375367	0.160522	0.405507	0.293958	0.12167	0.339046	0.0719832	0.0062	0.974536	0.0838358	0.66547
Tomentella_SH0145659	0.0979859	0.613082	-0.0922281	0.634193	0.438747	0.0172683	0.272875	0.15209	0.111039	0.566348	-0.0922281	0.634193	0.046909	0.809064	0.304952	0.107712	0.272439	0.152774	0.0616555	0.750695	0.243289	0.203469	-0.379695	0.0421964	0.331941	0.0785442	0.388012	0.0375367	0.160522	0.405507	0.293958	0.12167	0.339046	0.0719832	0.0062	0.974536	0.0838358	0.66547
uncl._Conexibacteraceae_ca97	0.0979859	0.613082	-0.0922281	0.634193	0.186271	0.333304	0.17584	0.361552	0.158089	0.412753	-0.0922281	0.634193	0.046909	0.809064	0.204049	0.288362	0.0201806	0.917244	-0.0224202	0.908097	-0.0426036	0.826311	-0.261917	0.169901	0.231013	0.227928	0.0515855	0.790429	-0.100466	0.604078	0.108832	0.574136	0.170646	0.37613	-0.0698909	0.718653	-0.110281	0.569018
Aergillaceae_uncl_SH0077014	0.0979859	0.613082	-0.0922281	0.634193	0.186271	0.333304	0.17584	0.361552	0.158089	0.412753	-0.0922281	0.634193	0.046909	0.809064	0.204049	0.288362	0.0201806	0.917244	-0.0224202	0.908097	-0.0426036	0.826311	-0.261917	0.169901	0.231013	0.227928	0.0515855	0.790429	-0.100466	0.604078	0.108832	0.574136	0.170646	0.37613	-0.0698909	0.718653	-0.110281	0.569018
Ganoderma_ecuadorense	0.0979859	0.613082	-0.0922281	0.634193	0.186271	0.333304	0.17584	0.361552	0.158089	0.412753	-0.0922281	0.634193	0.046909	0.809064	0.204049	0.288362	0.0201806	0.917244	-0.0224202	0.908097	-0.0426036	0.826311	-0.261917	0.169901	0.231013	0.227928	0.0515855	0.790429	-0.100466	0.604078	0.108832	0.574136	0.170646	0.37613	-0.0698909	0.718653	-0.110281	0.569018
uncl._Planctomycetia_79d0	-0.0974961	0.614866	-0.153932	0.425304	0.159754	0.407787	-0.0449549	0.816882	-0.0711994	0.713603	0.759397	1.78375e-06	0.667311	7.6838e-05	-0.51384	0.00435528	-0.293035	0.122899	-0.492822	0.00660456	-0.123501	0.523297	0.395773	0.0335698	-0.398483	0.0322671	0.0694398	0.720397	-0.155691	0.419967	-0.486506	0.0074479	-0.123482	0.523364	-0.593788	0.000684376	-0.112691	0.56055
Mg	0.0966175	0.618073	0.199405	0.29971	0.285785	0.132878	0.728602	7.41175e-06	-0.12462	0.51951	-0.198007	0.30318	0.0077663	0.968106	0.560729	0.00155601	0.810544	9.83369e-08	0.782362	5.34113e-07	-	-	-0.485827	0.0075437	0.479177	0.00853884	0.708477	1.70367e-05	0.797978	2.16041e-07	0.366124	0.0507791	0.633774	0.000223303	0.0372807	0.847744	-0.311575	0.0999026
uncl._Gemmataceae_3618	-0.0963154	0.619177	-0.114978	0.552569	-0.0778724	0.688037	-0.112173	0.562364	-0.0943716	0.6263	0.253744	0.184109	0.307354	0.104829	-0.403003	0.0301854	-0.282801	0.137153	-0.255282	0.181375	-0.0829302	0.66888	-0.0557025	0.774116	-0.062213	0.748513	0.0507956	0.793569	-0.163499	0.396735	-0.11796	0.542243	-0.0485194	0.802635	-0.262798	0.168416	0.0245506	0.899405
Rothia_terrae	-0.0963154	0.619177	-0.114978	0.552569	-0.248306	0.194012	-0.170093	0.377701	-0.272165	0.153202	-0.114978	0.552569	-0.25555	0.180902	-0.107157	0.580077	-0.0225961	0.907378	0.0121119	0.950278	-0.0717486	0.711487	-0.276415	0.146636	-0.258871	0.175102	-0.186639	0.332334	0.0657729	0.734621	-0.192792	0.316349	-0.174017	0.366631	0.159272	0.409222	0.145433	0.451601
Entorrhizomycetes_uncl	0.0943571	0.626353	-0.135168	0.484487	0.311232	0.100296	0.130147	0.501007	0.0629803	0.745512	0.451338	0.0139886	0.314551	0.0965352	0.0944804	0.6259	0	1	-0.157722	0.413854	0.0172529	0.929217	-0.263443	0.167336	0.0632764	0.744355	0.213661	0.265752	-0.0176855	0.927447	-0.0271318	0.888891	0.159189	0.409467	-0.261034	0.171396	-0.0911207	0.638287
Mucilaginibacter_rigui	0.0934858	0.629557	0.12311	0.524623	-0.328217	0.0821618	-0.0172703	0.929146	-0.088974	0.646252	-0.153888	0.425437	-0.182488	0.34339	0.147598	0.444821	0.123653	0.522782	0.354641	0.05907	0.224858	0.240905	-0.264086	0.166264	0.0351778	0.856241	-0.0334938	0.863057	0.113317	0.55836	0.19713	0.30537	-0.00412113	0.983073	0.178311	0.354735	-0.152465	0.42978
uncl._Rhodobacteraceae	0.0929221	0.631633	0.229956	0.230123	-0.304262	0.108551	-0.191354	0.32004	0.245053	0.200107	-0.114978	0.552569	-0.0982677	0.612056	0.153281	0.427287	-0.0079203	0.967474	0.315375	0.0956178	0.152349	0.430136	-0.156853	0.416465	-0.108348	0.575848	-0.192697	0.316592	-0.0594755	0.759248	-0.05525	0.775905	0.093773	0.6285	0.139597	0.470152	0.0434897	0.822755
uncl._Rhizobiales_9bd0	0.0923329	0.633807	-0.0922281	0.634193	-0.00168317	0.993086	0.0646903	0.738837	0.0169382	0.930506	-0.0922281	0.634193	-0.204986	0.286105	0.108751	0.574421	0.0257864	0.894369	0.152457	0.429805	0.0695111	0.720121	0.078519	0.685577	0.101489	0.600383	-0.0145785	0.940168	0.0881186	0.649436	0.0314153	0.871483	-0.0140334	0.942402	0.281818	0.138582	0.0922757	0.634018
uncl._Planctomycetia_fdec	-0.0920942	0.634688	-0.041202	0.831944	0.195655	0.309077	0.238186	0.213406	0.0924849	0.633245	0.219365	0.252894	0.272142	0.153238	-0.161077	0.403864	0.118103	0.54175	0.0303484	0.875814	0.269864	0.156845	0.249702	0.191435	-0.130607	0.499484	0.265271	0.1643	0.0343012	0.859788	-0.187962	0.328856	0.261955	0.169837	-0.045777	0.81359	0.111604	0.564361
uncl._Gemmataceae_4b70	0.0915954	0.636531	0.200422	0.297201	0.132798	0.492251	0.00301666	0.987609	0.392133	0.0353863	0.474643	0.00927896	0.182232	0.344077	-0.168422	0.382475	-0.00657255	0.973007	-0.0903615	0.641099	0.0147882	0.939309	0.064114	0.741085	-0.201745	0.293957	-0.0221878	0.909045	-0.029613	0.878801	-0.304205	0.10862	-0.0341414	0.860435	-0.231709	0.22649	-0.0470035	0.808687
Striaticonidium_deklijnearum	-0.0912061	0.637971	-0.171693	0.373162	0.262511	0.168899	0.134296	0.487337	0.156883	0.416372	-0.171693	0.373162	0.116435	0.547511	-0.0800073	0.679927	0.116184	0.54838	-0.164169	0.394779	0.11201	0.562936	-0.0911837	0.638054	0.221292	0.248645	0.374039	0.0456207	0.0372667	0.8478	0.191463	0.31976	0.321857	0.0886324	-0.0737991	0.703605	0.138264	0.474444
uncl._Betaproteobacteria_cc1f	-0.0893521	0.644846	-0.0444992	0.818707	-0.461737	0.0116869	-0.29116	0.125425	-0.0607136	0.754387	-0.157725	0.413845	-0.330728	0.0797089	0.0552979	0.775715	-0.0823585	0.671035	0.247568	0.195383	-0.00339892	0.986039	-0.0511398	0.7922	-0.366782	0.0503337	-0.383127	0.0402208	-0.100654	0.6034	-0.261518	0.170575	-0.264691	0.16526	0.315461	0.0955225	0.090275	0.64142
Serendipita_SH0216412	-0.0883735	0.648487	-0.135168	0.484487	0.532014	0.00297357	0.404232	0.0296387	0.09516	0.623407	0.250139	0.190633	0.410141	0.027121	0.117484	0.543883	0.253865	0.183894	-0.0336802	0.862302	0.223056	0.244796	-0.140147	0.468388	0.251873	0.187476	0.46841	0.0103838	0.198242	0.302594	0.092906	0.631693	0.377612	0.0434328	-0.189993	0.323559	0.0235017	0.903683
Cystobacter_sp._80a2	0.0883735	0.648487	-0.135168	0.484487	0.504057	0.00530377	0.441294	0.016558	-0.0786104	0.68523	-0.135168	0.484487	0.31926	0.0913832	0.439539	0.0170447	0.368884	0.0489304	0.113363	0.558201	0.257973	0.176658	-0.378519	0.042891	0.500048	0.00574031	0.580171	0.000970066	0.263227	0.167698	0.360113	0.0549959	0.520759	0.00377555	0.00619544	0.974555	-0.00164924	0.993225
Poaceascoma_SH0046123	-0.0883735	0.648487	-0.135168	0.484487	0.336723	0.0740801	0.259433	0.174135	-0.0625206	0.747309	-0.135168	0.484487	0.131377	0.496936	0.257973	0.176658	0.317126	0.0936918	0.143757	0.456889	0.280566	0.14042	-0.486609	0.00743345	0.317615	0.0931589	0.456494	0.0128042	0.277622	0.144808	0.310783	0.100813	0.465639	0.0109092	0.0813668	0.67478	0.113798	0.556681
Sphingomonas_sp._c15e	-0.0876104	0.651331	0.0131923	0.945849	-0.00610929	0.974909	-0.153384	0.426974	-0.0318781	0.869606	-0.23911	0.211584	-0.387505	0.0378087	0.173819	0.367183	-0.0465068	0.810671	0.291794	0.124566	0.112779	0.560242	-0.224215	0.242289	0.0130833	0.946296	-0.210205	0.273745	0.152789	0.428791	0.081738	0.673377	-0.138546	0.473534	0.106673	0.581798	-0.0930676	0.631097
Fungi_SH0198158	-0.0871209	0.653158	-0.188915	0.326364	0.334921	0.0757387	0.233868	0.222071	-0.0556225	0.774432	0.104229	0.590529	0.486258	0.00748275	-0.022965	0.905873	0.23982	0.21019	-0.112842	0.56002	0.134181	0.487713	-0.16428	0.394453	0.287953	0.129834	0.64088	0.000180007	0.131062	0.497977	0.172365	0.371268	0.496881	0.00610646	-0.107536	0.578732	0.063059	0.745204
Aspergillus_penicillioide_SH0197845	0.0837707	0.665715	-0.135168	0.484487	-0.412784	0.0260525	-0.265466	0.163979	0.105274	0.586791	0.180224	0.349511	-0.00800504	0.967126	0.11009	0.56969	-0.207857	0.279262	0.0813253	0.674937	-0.111733	0.563908	0.0106857	0.956127	-0.31556	0.0954129	-0.256393	0.179417	-0.135726	0.482669	-0.32476	0.0856325	-0.157955	0.413154	0.0966488	0.617958	0.0148432	0.939084
uncl._Planococcaceae_d1cf	-0.0832645	0.66762	-0.114978	0.552569	-0.445552	0.0154249	-0.340186	0.0709716	0.0106885	0.956115	-0.114978	0.552569	-0.0982677	0.612056	-0.0214314	0.912134	-0.0614988	0.751309	0.244101	0.201916	0.0647601	0.738565	-0.297391	0.117176	-0.182212	0.344133	-0.154251	0.424333	-0.146706	0.447608	0.119359	0.53743	0.171451	0.373849	0.34056	0.0706415	0.312845	0.0984546
Pratylenchus	-0.0832645	0.66762	-0.114978	0.552569	0.121472	0.530199	-0.0234611	0.903849	0.10897	0.573645	-	-	0.517775	0.00401695	-0.335914	0.0748215	-0.249256	0.192255	-0.362891	0.0530143	-0.198007	0.30318	0.261965	0.16982	-0.365821	0.0509853	-0.0666401	0.731249	-0.181459	0.346165	-0.429877	0.019941	-0.136694	0.479523	-0.509435	0.00476271	-0.178869	0.353208
GS08_SH0090501	0.0804752	0.678154	0.0065766	0.97299	-0.177363	0.35734	-0.231595	0.226726	0.113711	0.556985	-0.22389	0.24299	-0.389462	0.0367684	0.0650175	0.737562	-0.43849	0.0173413	0.0069545	0.971439	-0.301197	0.112337	0.224648	0.241357	0.210527	0.272993	-0.540837	0.00245177	-0.252519	0.18631	0.194894	0.310999	-0.517212	0.0040639	0.0501698	0.796059	-0.258608	0.175557
Curvularia_heteropogonis	-0.0801573	0.679358	-0.169167	0.38034	0.67987	4.97631e-05	0.532072	0.00296982	-0.0099524	0.959135	0.376917	0.043852	0.631298	0.000240414	0.0631678	0.744779	0.167794	0.384277	-0.174965	0.363983	0.229131	0.231846	-0.0645075	0.73955	0.209826	0.274629	0.529799	0.00311866	0.115492	0.550781	-0.0130879	0.946277	0.44199	0.0163684	-0.515863	0.00417847	-0.148858	0.4409
Fusarium_awan	0.0792324	0.682867	-0.153888	0.425437	0.31043	0.101221	0.184871	0.337015	-0.0571527	0.768392	-0.153888	0.425437	0.208435	0.277897	0.164247	0.394549	0.35693	0.0573385	0.0059855	0.975417	0.19923	0.300144	-0.12858	0.506219	0.359637	0.0553415	0.597275	0.000624328	0.21371	0.265638	0.372919	0.0463243	0.4655	0.0109362	0.0759893	0.695219	0.153029	0.428058
Alkanibacter_difficilis	0.0770761	0.691071	-0.00413904	0.982999	-0.13081	0.49881	-0.0177132	0.927334	0.184054	0.339192	-0.20577	0.284227	-0.306806	0.105481	0.117565	0.543605	0.0544051	0.779247	0.0862871	0.656275	-0.108497	0.57532	0.21804	0.255843	0.308371	0.103625	-0.132919	0.491854	0.0378801	0.845325	0.353582	0.0598852	-0.0726386	0.708062	0.255907	0.180272	-0.173864	0.367056
uncl._Rhizobiales_10f2	0.0767171	0.692441	-0.153888	0.425437	0.497287	0.00605843	0.398788	0.0321234	-0.151779	0.431884	-0.153888	0.425437	0.41108	0.026737	0.317645	0.0931261	0.313529	0.0976814	0.0138415	0.943188	0.247307	0.195871	-0.243872	0.202353	0.438039	0.0174702	0.627587	0.000268238	0.234875	0.220029	0.284931	0.134091	0.4788	0.00859839	-0.0821963	0.671647	0.0043186	0.982262
Chaetothyriales_uncl_SH0230544	-0.076093	0.694823	-0.188915	0.326364	0.282713	0.137281	0.272072	0.153349	0.0838926	0.665256	-0.188915	0.326364	0.203642	0.289345	0.172565	0.370703	0.234243	0.22131	-0.0492046	0.799903	0.0856265	0.658748	-0.157552	0.414364	0.433652	0.0187646	0.507979	0.00490432	0.109382	0.572189	0.33685	0.0739645	0.471257	0.00986625	-0.00379343	0.984419	0.0419845	0.828798
Georgfuchsia_toluolica	0.0760051	0.695159	-0.171693	0.373162	0.0720687	0.710255	-0.00182468	0.992505	-0.150265	0.436544	0.34536	0.066515	0.338141	0.0727945	-0.0250458	0.897387	-0.00695715	0.971428	-0.0737367	0.703844	0.0278286	0.886056	-0.146172	0.449281	-0.104731	0.588731	0.0459285	0.812984	0.142798	0.45993	-0.216528	0.259238	-0.0741943	0.70209	-0.267915	0.159978	-0.295032	0.12025
Methylobacterium_mesophilicum	0.0759654	0.69531	0.0205738	0.915637	-0.261993	0.169771	-0.261117	0.171256	-0.0807714	0.677033	-0.174626	0.364928	-0.441962	0.0163759	0.0124714	0.948804	-0.133736	0.48917	-0.00742887	0.969491	-0.18601	0.333994	0.166589	0.387749	-0.263424	0.167367	-0.473368	0.00949655	-0.0928542	0.631884	-0.239655	0.210512	-0.525043	0.00345084	0.162481	0.399723	-0.0130504	0.94643
Agaricomycetes_SH0162962	0.075937	0.695419	-0.0640809	0.741214	0.18088	0.347732	0.0118498	0.951353	-0.151686	0.432168	-0.0640809	0.741214	0.284852	0.134205	-0.248495	0.193661	0	1	-0.158114	0.41268	0.135543	0.483266	0.0904065	0.640932	-0.135576	0.483157	0.124278	0.520667	0.0226184	0.907288	-0.0904288	0.64085	0.0678635	0.726501	-0.136284	0.480856	0.102035	0.598414
Ascomycota_SH0003710	0.075937	0.695419	-0.0640809	0.741214	0.18088	0.347732	0.0118498	0.951353	-0.151686	0.432168	-0.0640809	0.741214	0.284852	0.134205	-0.248495	0.193661	0	1	-0.158114	0.41268	0.135543	0.483266	0.0904065	0.640932	-0.135576	0.483157	0.124278	0.520667	0.0226184	0.907288	-0.0904288	0.64085	0.0678635	0.726501	-0.136284	0.480856	0.102035	0.598414
GS11_SH0034585	0.075937	0.695419	-0.0640809	0.741214	0.18088	0.347732	0.0118498	0.951353	-0.151686	0.432168	-0.0640809	0.741214	0.284852	0.134205	-0.248495	0.193661	0	1	-0.158114	0.41268	0.135543	0.483266	0.0904065	0.640932	-0.135576	0.483157	0.124278	0.520667	0.0226184	0.907288	-0.0904288	0.64085	0.0678635	0.726501	-0.136284	0.480856	0.102035	0.598414
Herpotrichiellaceae_uncl_SH0027950	0.075937	0.695419	-0.0640809	0.741214	0.18088	0.347732	0.0118498	0.951353	-0.151686	0.432168	-0.0640809	0.741214	0.284852	0.134205	-0.248495	0.193661	0	1	-0.158114	0.41268	0.135543	0.483266	0.0904065	0.640932	-0.135576	0.483157	0.124278	0.520667	0.0226184	0.907288	-0.0904288	0.64085	0.0678635	0.726501	-0.136284	0.480856	0.102035	0.598414
Lichina_intermedia	0.075937	0.695419	-0.0640809	0.741214	0.18088	0.347732	0.0118498	0.951353	-0.151686	0.432168	-0.0640809	0.741214	0.284852	0.134205	-0.248495	0.193661	0	1	-0.158114	0.41268	0.135543	0.483266	0.0904065	0.640932	-0.135576	0.483157	0.124278	0.520667	0.0226184	0.907288	-0.0904288	0.64085	0.0678635	0.726501	-0.136284	0.480856	0.102035	0.598414
Onygenales_uncl_SH0027761	0.075937	0.695419	-0.0640809	0.741214	0.18088	0.347732	0.0118498	0.951353	-0.151686	0.432168	-0.0640809	0.741214	0.284852	0.134205	-0.248495	0.193661	0	1	-0.158114	0.41268	0.135543	0.483266	0.0904065	0.640932	-0.135576	0.483157	0.124278	0.520667	0.0226184	0.907288	-0.0904288	0.64085	0.0678635	0.726501	-0.136284	0.480856	0.102035	0.598414
Rozellomycota_SH0044395	0.075937	0.695419	-0.0640809	0.741214	0.18088	0.347732	0.0118498	0.951353	-0.151686	0.432168	-0.0640809	0.741214	0.284852	0.134205	-0.248495	0.193661	0	1	-0.158114	0.41268	0.135543	0.483266	0.0904065	0.640932	-0.135576	0.483157	0.124278	0.520667	0.0226184	0.907288	-0.0904288	0.64085	0.0678635	0.726501	-0.136284	0.480856	0.102035	0.598414
Rozellomycota_SH0245877	0.075937	0.695419	-0.0640809	0.741214	0.18088	0.347732	0.0118498	0.951353	-0.151686	0.432168	-0.0640809	0.741214	0.284852	0.134205	-0.248495	0.193661	0	1	-0.158114	0.41268	0.135543	0.483266	0.0904065	0.640932	-0.135576	0.483157	0.124278	0.520667	0.0226184	0.907288	-0.0904288	0.64085	0.0678635	0.726501	-0.136284	0.480856	0.102035	0.598414
Bacillus_sp._a063	0.0747255	0.700054	0.233203	0.223426	-0.136352	0.480634	-0.082728	0.669642	0.155822	0.419572	-0.222409	0.246203	-0.287366	0.130653	0.0962802	0.619305	-0.0476144	0.806246	0.0774953	0.689473	-0.0429581	0.824888	0.267043	0.161395	-0.151893	0.431535	-0.365534	0.0511813	-0.11986	0.535711	-0.209538	0.275304	-0.344733	0.0670433	0.0037756	0.984492	-0.189658	0.324431
uncl._Actinomycetales_3d4c	0.0745651	0.700668	0.202752	0.291502	0.265596	0.163765	0.382254	0.0407164	-0.0147107	0.939627	0.177894	0.355881	0.405432	0.0291128	-0.104339	0.590134	0.229218	0.231664	-0.0188938	0.922505	0.27769	0.144705	0.0275361	0.887245	0.0189007	0.922476	0.339392	0.0716752	0.255001	0.181873	-0.0756403	0.696553	0.245571	0.199128	-0.192059	0.318229	-0.0564866	0.77102
Flavobacterium_frigidarium	0.0741048	0.702432	0.180224	0.349511	-0.233527	0.222765	0.130578	0.499578	0.0661983	0.732966	-0.135168	0.484487	-0.157276	0.415193	0.22018	0.25109	0.135559	0.483214	0.436199	0.0180037	0.303159	0.109903	-0.150832	0.434796	0.0451974	0.81591	0.00369797	0.984811	0.0966535	0.617941	0.0896173	0.643861	0.213075	0.267095	0.304816	0.107878	0.0156678	0.935707
Papiliotrema_laurentii	-0.0718035	0.711276	-0.135168	0.484487	0.466232	0.010795	0.352087	0.0610503	0.0689565	0.722266	0.137499	0.476915	0.366819	0.0503086	0.147061	0.446499	0.184853	0.337063	-0.0353231	0.855653	0.188139	0.328391	-0.419207	0.0235983	0.306932	0.105332	0.474162	0.00936048	0.116395	0.547649	0.11346	0.557859	0.41381	0.0256468	-0.157364	0.414927	-0.011957	0.950913
Westerdykella_SH0054030	-0.0718035	0.711276	-0.135168	0.484487	0.359336	0.0555612	0.383116	0.0402272	-0.319958	0.0906372	-0.135168	0.484487	0.365407	0.0512688	0.161849	0.401584	0.206214	0.283165	0.110898	0.566843	0.283441	0.136227	-0.0353449	0.855565	0.327476	0.0828965	0.481147	0.0082331	0.303122	0.109949	0.0411088	0.832318	0.335655	0.0750595	-0.0627804	0.746293	-0.102665	0.596143
uncl._AKIW659	0.0716051	0.71204	-0.0922281	0.634193	0.0718153	0.71123	-0.149376	0.439295	-0.218314	0.255232	-0.0922281	0.634193	0.0938179	0.628335	-0.187231	0.330773	-0.320648	0.089905	-0.263437	0.167346	-0.172657	0.370446	0.407177	0.0283612	-0.137374	0.477318	-0.0852281	0.660241	-0.134704	0.486004	-0.18176	0.345351	-0.206571	0.282314	-0.272236	0.153091	-0.101841	0.599113
uncl._Thermogemmatisporaceae_d386	0.0716051	0.71204	-0.0922281	0.634193	0.0718153	0.71123	-0.149376	0.439295	-0.218314	0.255232	-0.0922281	0.634193	0.0938179	0.628335	-0.187231	0.330773	-0.320648	0.089905	-0.263437	0.167346	-0.172657	0.370446	0.407177	0.0283612	-0.137374	0.477318	-0.0852281	0.660241	-0.134704	0.486004	-0.18176	0.345351	-0.206571	0.282314	-0.272236	0.153091	-0.101841	0.599113
Solimonas_soli	0.0716051	0.71204	-0.0922281	0.634193	0.155974	0.419113	0.0623379	0.748024	-0.218314	0.255232	-0.0922281	0.634193	0.132373	0.493649	0.115478	0.550831	-0.152476	0.429748	-0.0448403	0.817341	-0.113796	0.556686	0.104318	0.59021	0.114946	0.552681	-0.0179428	0.926395	0.016838	0.930916	-0.0302934	0.876037	0.0123494	0.949304	-0.120055	0.535043	-0.16092	0.404328
Brevundimonas_vesicularis	0.0716051	0.71204	-0.0922281	0.634193	-0.200859	0.296128	-0.0611617	0.75263	0.00125468	0.994846	-0.0922281	0.634193	-0.204986	0.286105	0.102024	0.598452	-0.0280287	0.885242	0.15582	0.419577	0.0426036	0.826311	-0.193493	0.314558	-0.0414927	0.830775	-0.0689675	0.722224	0.149297	0.439541	-0.117808	0.542768	-0.179066	0.352669	0.0879273	0.650149	-0.0303835	0.875672
Lacticigenium_naphtae	-0.0712672	0.713342	-0.153888	0.425437	-0.366599	0.0504571	-0.31224	0.0991426	-0.36427	0.0520518	-0.153888	0.425437	-0.220444	0.25051	-0.318019	0.0927201	-0.115609	0.550375	-0.132055	0.494697	-0.188192	0.328252	-0.34625	0.0657711	-0.297702	0.116775	-0.245309	0.199623	-0.17906	0.352686	0.0142278	0.941605	-0.0582578	0.764038	0.251856	0.187508	0.483308	0.00790852
uncl._Gemm.1_eed9b73e7636	-0.0711304	0.713869	0.260883	0.171655	0.0796259	0.681373	0.158838	0.410516	0.0611296	0.752756	0.128425	0.506737	0.168855	0.381233	-0.214886	0.262954	0.234571	0.220645	0.0679023	0.72635	0.348083	0.0642591	0.174456	0.365404	-0.138808	0.472688	0.309119	0.102747	0.384973	0.0391888	-0.219478	0.252645	0.0854142	0.659544	-0.29028	0.126624	-0.154272	0.424268
uncl._Enterobacteriaceae_34ca	0.0707322	0.715405	0.0661094	0.733312	-0.425904	0.021244	-0.509487	0.0047577	-0.0609347	0.75352	-0.206889	0.281557	-0.399433	0.0318205	-0.0148385	0.939104	-0.349081	0.0634474	-0.00125734	0.994835	-0.337512	0.0733627	0.133864	0.488753	-0.454194	0.0133218	-0.617457	0.000359183	-0.384639	0.039374	-0.307811	0.104287	-0.466409	0.0107611	0.245161	0.199903	0.215452	0.261669
Predatory/omnivores	0.0705181	0.716231	0.110218	0.569238	0.624593	0.000292724	-	-	-0.136957	0.478669	-0.0234611	0.903849	0.183987	0.339372	0.525322	0.00343054	0.678331	5.25422e-05	0.406768	0.0285361	0.728602	7.41175e-06	-0.327244	0.0831278	0.546133	0.0021781	0.709909	1.60938e-05	0.599464	0.000589032	0.20537	0.285184	0.538846	0.00256201	-0.283392	0.136299	-0.41235	0.0262252
Enhydrobacter_aerosaccus	-0.0702136	0.717407	-0.114978	0.552569	-0.164838	0.392828	-0.0496104	0.798286	-0.0258088	0.894278	0.281057	0.139697	0.0801096	0.679539	0.16027	0.406255	-0.118339	0.540938	0.159784	0.407697	0.0274881	0.887441	0.230967	0.228023	-0.226017	0.238425	-0.155649	0.420095	-0.0713706	0.712943	-0.257833	0.1769	0.00653145	0.973175	0.0419259	0.829034	-0.12626	0.513985
Streptococcus_equi	0.0685815	0.723718	-0.135168	0.484487	-0.0752385	0.69809	-0.117219	0.544801	-0.319958	0.0906372	0.180224	0.349511	-0.142207	0.461806	0.0665471	0.731611	-0.267421	0.16078	0.0188938	0.922505	-0.134737	0.485894	0.248647	0.19338	-0.223522	0.243787	-0.270363	0.15605	-0.0403066	0.835546	-0.15868	0.410986	-0.171118	0.374789	-0.0545199	0.778793	-0.187189	0.330884
uncl._Bacillaceae_91fb	0.0685815	0.723718	-0.135168	0.484487	0.111419	0.565013	0.0340451	0.860825	-0.319958	0.0906372	0.180224	0.349511	-0.0136557	0.94395	0.0805138	0.678008	-0.18855	0.327317	-0.174973	0.363963	-0.219359	0.252908	0.314816	0.0962395	-0.1208	0.532491	-0.176681	0.359224	-0.148065	0.443367	-0.123738	0.522497	-0.116821	0.546175	-0.282099	0.138173	-0.120395	0.533878
uncl._Planctomycetia_a5ae	-0.0685618	0.723795	-0.153932	0.425304	0.156383	0.41788	-0.101099	0.601789	0.00649171	0.973338	0.197104	0.305437	0.431789	0.0193378	-0.370504	0.0478708	-0.220057	0.251363	-0.279153	0.142513	-0.0153441	0.937032	0.502299	0.00549156	-0.396425	0.033253	0.0198399	0.918636	-0.220141	0.251177	-0.371153	0.0474515	-0.00768247	0.96845	-0.321353	0.0891613	0.074564	0.700673
uncl._Actinomycetales_5571	0.0666558	0.731188	-0.153888	0.425437	0.340761	0.0704646	0.382499	0.0405768	-0.36427	0.0520518	-0.153888	0.425437	0.262903	0.168241	0.421095	0.0229141	0.412489	0.0261697	0.219219	0.253218	0.240198	0.20945	-0.329406	0.0809936	0.403797	0.0298316	0.536275	0.00271076	0.262409	0.169071	0.363559	0.0525466	0.597938	0.000613438	0.115301	0.551448	0.0484434	0.802938
uncl._Enterobacteriaceae_2a04	0.0660923	0.733379	-0.0346178	0.858506	-0.249668	0.191498	-0.538487	0.00258235	-0.0809687	0.676286	-0.239028	0.211745	-0.333746	0.0768356	-0.120586	0.533225	-0.517938	0.00400346	-0.101105	0.601768	-0.443697	0.0159102	0.233732	0.222348	-0.235999	0.217765	-0.561661	0.00152216	-0.4505	0.0141895	-0.0697879	0.719051	-0.414913	0.025217	0.33335	0.0772082	0.305647	0.106872
Acidovorax_wohlfahrtii	0.0660374	0.733592	-0.114978	0.552569	-0.178361	0.3546	-0.219703	0.252145	-0.272165	0.153202	0.281057	0.139697	0.198672	0.301527	-0.222234	0.246584	-0.231785	0.226334	-0.224536	0.241598	-0.129986	0.501542	0.10418	0.590705	-0.389122	0.0369474	-0.136775	0.479259	-0.106356	0.582927	-0.238251	0.213278	-0.0898075	0.643155	-0.145452	0.451541	0.0423206	0.827448
uncl._Thermogemmatisporaceae_4579	-0.0648812	0.738093	0.228621	0.232914	0.249385	0.192018	0.24471	0.200759	0.0886655	0.647399	0.424051	0.0218754	0.427027	0.0208689	-0.313636	0.0975616	0.087923	0.650165	-0.0800394	0.679805	0.299201	0.114856	0.0615436	0.751134	-0.264818	0.165048	0.266131	0.162885	0.203983	0.288519	-0.412854	0.0260244	0.0431999	0.823918	-0.530586	0.00306645	-0.251084	0.188909
uncl._Acidobacteriaceae_fe74	0.0641405	0.740981	-0.153888	0.425437	0.0550461	0.776711	-0.0628012	0.746212	0.12896	0.504954	0.142214	0.461785	-0.0259472	0.893714	0.013469	0.944715	-0.15452	0.423516	0.0512509	0.791759	-0.0430261	0.824615	0.361785	0.0537969	-0.207886	0.279193	-0.175889	0.361415	-0.160142	0.406633	-0.198441	0.302101	-0.0436465	0.822126	0.0716631	0.711816	0.052011	0.788739
uncl._Rhizobiales_8b6b	0.0640677	0.741265	-0.0922281	0.634193	0.246865	0.196696	0.149376	0.439295	-0.0250936	0.897192	0.308487	0.103489	0.415755	0.0248926	0.0156961	0.935591	0.0751168	0.698556	-0.0896807	0.643625	-0.00392401	0.983882	-0.161525	0.40254	0.0426141	0.826269	0.265777	0.163466	-0.0819447	0.672597	0.0134637	0.944736	0.233515	0.222789	-0.179236	0.352203	-0.0967769	0.61749
uncl._Rhizobiales_387b	0.0640677	0.741265	-0.0922281	0.634193	0.341123	0.0701477	0.346975	0.0651697	-0.218314	0.255232	-0.0922281	0.634193	0.0649014	0.738014	0.415945	0.0248196	0.389038	0.0369919	0.208508	0.277726	0.200125	0.297933	-0.0437463	0.821726	0.388012	0.0375367	0.391377	0.0357733	0.208791	0.277059	0.421863	0.0226402	0.422124	0.022548	0.0653818	0.736143	-0.0258822	0.893979
uncl._Actinomycetales_e678	0.0640677	0.741265	-0.0922281	0.634193	0.341123	0.0701477	0.346975	0.0651697	-0.218314	0.255232	-0.0922281	0.634193	0.0649014	0.738014	0.415945	0.0248196	0.389038	0.0369919	0.208508	0.277726	0.200125	0.297933	-0.0437463	0.821726	0.388012	0.0375367	0.391377	0.0357733	0.208791	0.277059	0.421863	0.0226402	0.422124	0.022548	0.0653818	0.736143	-0.0258822	0.893979
uncl._Bacillales_c486	0.0640677	0.741265	-0.0922281	0.634193	0.341123	0.0701477	0.346975	0.0651697	-0.218314	0.255232	-0.0922281	0.634193	0.0649014	0.738014	0.415945	0.0248196	0.389038	0.0369919	0.208508	0.277726	0.200125	0.297933	-0.0437463	0.821726	0.388012	0.0375367	0.391377	0.0357733	0.208791	0.277059	0.421863	0.0226402	0.422124	0.022548	0.0653818	0.736143	-0.0258822	0.893979
uncl._Rhizobiales_311a	0.0640677	0.741265	-0.0922281	0.634193	0.262575	0.168792	0.322275	0.0881951	-0.218314	0.255232	-0.0922281	0.634193	0.37977	0.0421526	0.313921	0.0972407	0.247773	0.195001	0.0986488	0.61067	0.113796	0.556686	-0.145821	0.450383	0.348763	0.0637056	0.407077	0.028404	0.193075	0.315625	0.217663	0.256686	0.374971	0.0450416	0.0101455	0.958343	-0.0810225	0.676082
uncl._.Entotheonellaceae._2861	0.0640677	0.741265	-0.0922281	0.634193	0.262575	0.168792	0.322275	0.0881951	-0.218314	0.255232	-0.0922281	0.634193	0.37977	0.0421526	0.313921	0.0972407	0.247773	0.195001	0.0986488	0.61067	0.113796	0.556686	-0.145821	0.450383	0.348763	0.0637056	0.407077	0.028404	0.193075	0.315625	0.217663	0.256686	0.374971	0.0450416	0.0101455	0.958343	-0.0810225	0.676082
uncl._Actinobacteria_cd32	0.0640677	0.741265	-0.0922281	0.634193	0.262575	0.168792	0.322275	0.0881951	-0.218314	0.255232	-0.0922281	0.634193	0.37977	0.0421526	0.313921	0.0972407	0.247773	0.195001	0.0986488	0.61067	0.113796	0.556686	-0.145821	0.450383	0.348763	0.0637056	0.407077	0.028404	0.193075	0.315625	0.217663	0.256686	0.374971	0.0450416	0.0101455	0.958343	-0.0810225	0.676082
uncl._MVS.65_ac30	0.0640677	0.741265	-0.0922281	0.634193	0.262575	0.168792	0.322275	0.0881951	-0.218314	0.255232	-0.0922281	0.634193	0.37977	0.0421526	0.313921	0.0972407	0.247773	0.195001	0.0986488	0.61067	0.113796	0.556686	-0.145821	0.450383	0.348763	0.0637056	0.407077	0.028404	0.193075	0.315625	0.217663	0.256686	0.374971	0.0450416	0.0101455	0.958343	-0.0810225	0.676082
Agaricomycetes_SH0056107	0.0640677	0.741265	-0.0922281	0.634193	0.262575	0.168792	0.322275	0.0881951	-0.218314	0.255232	-0.0922281	0.634193	0.37977	0.0421526	0.313921	0.0972407	0.247773	0.195001	0.0986488	0.61067	0.113796	0.556686	-0.145821	0.450383	0.348763	0.0637056	0.407077	0.028404	0.193075	0.315625	0.217663	0.256686	0.374971	0.0450416	0.0101455	0.958343	-0.0810225	0.676082
uncl._Proteobacteria_05ce	0.0640677	0.741265	-0.0922281	0.634193	0.372542	0.0465631	0.272875	0.15209	0.0890822	0.645849	-0.0922281	0.634193	0.0649014	0.738014	0.329617	0.080787	0.263469	0.167292	0.0515664	0.790505	0.168733	0.381584	-0.216488	0.259327	0.309513	0.102287	0.375677	0.0446074	0.114498	0.554239	0.359032	0.0557827	0.327819	0.0825554	0.0101455	0.958343	0.0371353	0.848331
Acrocalymma_aquaticum	0.0640677	0.741265	-0.0922281	0.634193	0.372542	0.0465631	0.272875	0.15209	0.0890822	0.645849	-0.0922281	0.634193	0.0649014	0.738014	0.329617	0.080787	0.263469	0.167292	0.0515664	0.790505	0.168733	0.381584	-0.216488	0.259327	0.309513	0.102287	0.375677	0.0446074	0.114498	0.554239	0.359032	0.0557827	0.327819	0.0825554	0.0101455	0.958343	0.0371353	0.848331
Acrogenospora_terricola	0.0640677	0.741265	-0.0922281	0.634193	0.372542	0.0465631	0.272875	0.15209	0.0890822	0.645849	-0.0922281	0.634193	0.0649014	0.738014	0.329617	0.080787	0.263469	0.167292	0.0515664	0.790505	0.168733	0.381584	-0.216488	0.259327	0.309513	0.102287	0.375677	0.0446074	0.114498	0.554239	0.359032	0.0557827	0.327819	0.0825554	0.0101455	0.958343	0.0371353	0.848331
Ascomycota_SH0100848	0.0640677	0.741265	-0.0922281	0.634193	0.372542	0.0465631	0.272875	0.15209	0.0890822	0.645849	-0.0922281	0.634193	0.0649014	0.738014	0.329617	0.080787	0.263469	0.167292	0.0515664	0.790505	0.168733	0.381584	-0.216488	0.259327	0.309513	0.102287	0.375677	0.0446074	0.114498	0.554239	0.359032	0.0557827	0.327819	0.0825554	0.0101455	0.958343	0.0371353	0.848331
Neopyrenochaeta_annellidica	0.0640677	0.741265	-0.0922281	0.634193	0.372542	0.0465631	0.272875	0.15209	0.0890822	0.645849	-0.0922281	0.634193	0.0649014	0.738014	0.329617	0.080787	0.263469	0.167292	0.0515664	0.790505	0.168733	0.381584	-0.216488	0.259327	0.309513	0.102287	0.375677	0.0446074	0.114498	0.554239	0.359032	0.0557827	0.327819	0.0825554	0.0101455	0.958343	0.0371353	0.848331
Pelomonas_saccharophila	0.0637213	0.742617	-0.153888	0.425437	0.220371	0.250669	0.341874	0.0694926	0.0527563	0.78578	-0.153888	0.425437	0.0647607	0.738563	0.34028	0.0708879	0.352066	0.0610672	0.128314	0.507107	0.253854	0.183913	-0.326785	0.0835858	0.511201	0.00459561	0.303502	0.109481	0.31991	0.0906887	0.313574	0.0976309	0.19182	0.318842	0.0528539	0.785393	-0.176124	0.360765
GS35_SH0248317	0.0616252	0.750814	-0.153888	0.425437	0.434752	0.0184331	0.42018	0.0232437	0.0785065	0.685625	-0.153888	0.425437	0.232881	0.224084	0.420533	0.0231158	0.237205	0.215355	0.0448913	0.817137	0.114861	0.552976	-0.369833	0.0483078	0.483508	0.00787896	0.411281	0.0266556	0.0893425	0.644882	0.32724	0.0831312	0.452575	0.0136965	-0.0526658	0.78614	-0.0890007	0.646152
Rhizophlyctis_rosea_SH0207987	0.0616252	0.750814	-0.153888	0.425437	0.530989	0.00304	0.321268	0.089251	-0.0198883	0.918439	0.12028	0.53427	0.434669	0.0184579	0.111494	0.564749	0.256286	0.179604	-0.108861	0.574031	0.21008	0.274037	-0.0155345	0.936253	0.214435	0.263982	0.543759	0.00229731	0.134857	0.485504	0.159127	0.409653	0.351982	0.0611331	-0.217999	0.255936	0.036802	0.849677
uncl._Bradyrhizobiaceae_87c2	-0.0615815	0.750985	-0.00309184	0.9873	0.209455	0.275499	0.340009	0.0711272	0.172975	0.36955	0.0998903	0.606164	0.205869	0.283989	0.146769	0.447413	0.313408	0.0978178	0.311861	0.0995753	0.356672	0.0575315	-0.040894	0.833182	0.422048	0.0225747	0.400789	0.0311915	0.352579	0.0606651	0.279658	0.141762	0.386877	0.0381473	0.112543	0.561068	-0.0881107	0.649465
uncl._Xanthobacteraceae_b95f	-0.061078	0.752958	-0.114978	0.552569	0.361384	0.0540824	0.449426	0.0144503	-0.272165	0.153202	-0.114978	0.552569	0.236056	0.217651	0.403702	0.0298735	0.371788	0.0470435	0.200778	0.296326	0.216178	0.260028	-0.102315	0.597403	0.48116	0.00823112	0.485587	0.00757779	0.287815	0.130026	0.354812	0.0589392	0.499656	0.00578456	0.0306832	0.874455	-0.0619611	0.749499
Streptomyces_sp.	-0.061078	0.752958	-0.114978	0.552569	-0.210769	0.27243	-0.129036	0.504701	-0.136083	0.481509	-0.114978	0.552569	-0.0536734	0.782145	-0.04659	0.810339	0.195911	0.308432	0.0638204	0.74223	-0.0128122	0.947407	-0.0776106	0.689034	-0.00792225	0.967466	0.241862	0.206216	0.0452481	0.815708	0.257367	0.177712	0.337536	0.0733408	0.303553	0.109419	0.268888	0.158409
uncl._Planctomycetia_73c2	-0.060299	0.756014	-0.0922281	0.634193	0.209835	0.274608	0.0170547	0.930029	-0.0112921	0.95364	0.33711	0.0737279	0.467804	0.0104968	-0.408097	0.0279712	-0.11772	0.543069	-0.27801	0.144224	0.0269075	0.889804	-0.0381378	0.844285	-0.22877	0.232601	0.136814	0.479135	-0.144245	0.455346	-0.264786	0.165101	0.0808322	0.676802	-0.322964	0.0874793	0.00337594	0.986133
Fungi_SH0186669	-0.060299	0.756014	-0.0922281	0.634193	0.209835	0.274608	0.0170547	0.930029	-0.0112921	0.95364	0.33711	0.0737279	0.467804	0.0104968	-0.408097	0.0279712	-0.11772	0.543069	-0.27801	0.144224	0.0269075	0.889804	-0.0381378	0.844285	-0.22877	0.232601	0.136814	0.479135	-0.144245	0.455346	-0.264786	0.165101	0.0808322	0.676802	-0.322964	0.0874793	0.00337594	0.986133
Onygenales_uncl_SH0005520	-0.060299	0.756014	-0.0922281	0.634193	0.142509	0.460848	-0.0094095	0.961363	-0.218314	0.255232	-0.0922281	0.634193	0.390694	0.0361257	-0.39128	0.0358229	-0.100903	0.602498	-0.294825	0.120522	0.0941763	0.627017	0.281547	0.138979	-0.153074	0.427918	0.22092	0.249461	-0.00112253	0.995389	-0.197468	0.304526	0.013472	0.944702	-0.272236	0.153091	0.0793346	0.682479
Fungi_SH0090310	-0.0579951	0.765072	0.202752	0.291502	0.177612	0.356656	0.243056	0.203914	0.159979	0.407117	0.537566	0.00263517	0.427092	0.0208472	-0.349988	0.0627163	0.0279333	0.885629	-0.205367	0.285191	0.106804	0.581333	0.10398	0.591422	-0.184488	0.338036	0.257214	0.177978	0.0131613	0.945976	-0.285295	0.133573	0.0847365	0.662086	-0.397747	0.0326169	-0.128229	0.507393
Penicillium_tarraconense	-0.0579951	0.765072	0.202752	0.291502	-0.0633154	0.744202	0.00215476	0.991149	0.0570041	0.768978	-0.135168	0.484487	-0.300424	0.113307	0.0139667	0.942675	0.0180745	0.925856	0.0024644	0.989877	-0.0542236	0.779966	-0.211247	0.271317	-0.124909	0.518535	-0.0525934	0.786427	-0.0275565	0.887163	-0.0123327	0.949373	-0.0164537	0.932489	-0.0173472	0.928832	-0.0214402	0.912098
uncl._Aerococcaceae	-0.0563849	0.771421	0.164147	0.394841	-0.0192848	0.920906	-0.0733989	0.705141	0.0806	0.677681	-0.153888	0.425437	-0.22945	0.231178	-0.0950316	0.623878	-0.165931	0.389653	-0.0591068	0.760697	-0.203532	0.28961	0.380688	0.0416171	-0.0460306	0.812576	-0.32053	0.09003	-0.116127	0.548581	0.0183464	0.924743	-0.282485	0.137612	0.150662	0.435321	-0.0319201	0.869436
Fungi_SH0091748	-0.0552334	0.77597	-0.135168	0.484487	0.482677	0.00800207	0.259002	0.174877	0.0822881	0.671301	0.226057	0.238339	0.376237	0.0442649	-0.0624392	0.747628	0.154455	0.423713	-0.170044	0.377841	0.192247	0.317745	0.0365778	0.850582	0.0961473	0.619792	0.432252	0.0191942	0.100355	0.604481	0.00904395	0.962863	0.239813	0.210204	-0.278382	0.143666	0.0667944	0.73065
uncl._Actinomycetales_fbca	-0.0547761	0.777779	-0.171736	0.373043	-0.201459	0.294657	-0.508114	0.00489097	-0.105912	0.584509	0.152654	0.429203	-0.0658101	0.734476	-0.0706325	0.71579	-0.554621	0.00179449	-0.256403	0.1794	-0.552186	0.00189806	0.443498	0.0159631	-0.313922	0.0972396	-0.525698	0.00340338	-0.367359	0.0499455	-0.2467	0.197005	-0.537257	0.0026531	-0.178246	0.354915	-0.250053	0.190791
Kineococcus_xinjiangensis	0.0544985	0.778877	0.12028	0.53427	-0.293392	0.122423	-0.455309	0.0130688	-0.0136078	0.944146	-0.153888	0.425437	-0.192781	0.316377	-0.153023	0.428074	-0.253667	0.184248	0.0332944	0.863865	-0.217749	0.256493	-0.108741	0.574456	0.0566962	0.770192	-0.372922	0.0463222	-0.157333	0.415022	0.31788	0.0928709	-0.256447	0.179322	0.406467	0.0286649	0.31169	0.0997705
uncl._Microbacteriaceae_78f7	0.0542082	0.780026	0.148969	0.440556	-0.400297	0.0314186	-0.372818	0.0463884	-0.0952432	0.623102	-0.250039	0.190818	-0.463983	0.0112338	-0.0103851	0.95736	-0.200102	0.297989	0.0840832	0.66454	-0.212767	0.267804	0.0506838	0.794014	-0.419812	0.0233773	-0.530528	0.00307023	-0.209479	0.275443	-0.248665	0.193346	-0.373862	0.0457313	0.267412	0.160794	0.117965	0.542225
Rozellomycota_SH0028017	0.0534656	0.782968	0.158691	0.410955	-0.139156	0.471569	-0.273598	0.150965	0.0119689	0.950864	-0.135354	0.483882	-0.300837	0.112789	-0.0148085	0.939226	0.116823	0.546169	0.17439	0.365587	0.0444256	0.819002	0.0386858	0.842075	-0.0913418	0.637469	-0.0485511	0.802508	0.18204	0.344595	0.114439	0.554444	0.0848528	0.661649	0.137314	0.477514	0.0181666	0.925479
Filimonas_lacunae	0.0534504	0.783028	-0.153888	0.425437	0.36791	0.0495769	0.124425	0.520171	0.235519	0.21873	0.0849038	0.661458	0.0291638	0.880626	0.0976505	0.614303	-0.153397	0.426932	-0.178443	0.354374	-0.106256	0.583285	-0.202884	0.291182	0.127052	0.51133	0.0220797	0.909487	-0.203971	0.28855	0.0464277	0.810988	0.0996564	0.607012	-0.260696	0.171973	-0.13444	0.486866
Actinomadura_sp._1279	0.051879	0.789263	-0.0154828	0.936464	0.336392	0.074383	0.47448	0.00930657	0.184038	0.339236	0.187663	0.32964	0.356958	0.0573172	-0.0695918	0.719809	0.26171	0.17025	-0.0999288	0.606025	0.303917	0.108973	-0.140664	0.466729	0.249208	0.192343	0.460718	0.0118975	0.181049	0.347274	0.059331	0.759816	0.320585	0.0899715	-0.298907	0.11523	-0.133042	0.49145
uncl._Bacillaceae_04c6	0.0513543	0.791348	-0.153888	0.425437	-0.354991	0.0588026	-0.123247	0.524158	0.0787158	0.684829	-0.153888	0.425437	-0.207577	0.279924	0.204842	0.286452	0.00636038	0.973878	0.257003	0.178348	0.0703383	0.716925	0.0144115	0.940853	-0.0755949	0.696727	-0.299012	0.115097	0.0301554	0.876598	-0.116631	0.546834	-0.24427	0.201594	0.0837011	0.665977	-0.319952	0.090644
Woodsholea_maritima	-0.0511505	0.792158	-0.0171475	0.929649	-0.0838687	0.665346	0.042315	0.82747	0.230943	0.228074	-0.20577	0.284227	-0.231539	0.226842	0.0706641	0.715668	0.00187604	0.992294	-0.00812849	0.96662	-0.103182	0.594286	-0.0910327	0.638613	0.347778	0.064509	-0.016263	0.93327	0.0942307	0.626818	0.331991	0.0784963	0.0832839	0.667547	0.120408	0.533833	-0.0856769	0.658559
uncl._.Pedosphaeraceae._870a	-0.0503063	0.795516	0.104007	0.591324	0.147538	0.445008	0.232365	0.225142	-0.0581995	0.764267	-0.153888	0.425437	0.083417	0.667046	0.107378	0.579291	0.111868	0.563436	0.160486	0.405612	0.237392	0.214983	0.119597	0.536613	0.172147	0.371882	0.217616	0.256792	0.289005	0.128375	-0.106147	0.583672	0.121386	0.530492	-0.0180569	0.925928	-0.125239	0.517422
Stagonospora_perfecta	0.0495495	0.798529	-0.171862	0.372685	0.193766	0.313862	0.110684	0.567597	-0.0549437	0.777116	0.154742	0.422842	0.526071	0.00337655	-0.0738184	0.703531	0.0821752	0.671727	-0.00208894	0.991419	0.197429	0.304622	-0.078732	0.684768	-0.00139314	0.994277	0.251462	0.188221	0.0104589	0.957057	-0.0278766	0.88586	0.326706	0.0836649	-0.0696704	0.719505	0.173349	0.368501
Atopostipes_suicloacalis	0.049111	0.800276	0.0414432	0.830974	-0.132648	0.492744	0.128092	0.507848	-0.0436003	0.822311	-0.171693	0.373162	-0.260385	0.172504	0.309245	0.102599	0.242109	0.205738	0.452855	0.0136311	0.368033	0.0494946	-0.165662	0.390433	-0.0271396	0.888859	-0.118301	0.541068	0.282461	0.137647	-0.218616	0.254558	-0.0971841	0.616004	0.136756	0.479323	-0.21787	0.256224
Pleosporales_SH0080361	0.0490486	0.800525	-0.153888	0.425437	0.55795	0.00166088	0.538324	0.00259163	-0.166434	0.388198	-0.153888	0.425437	0.265905	0.163256	0.500599	0.00567851	0.423152	0.0221869	0.246154	0.19803	0.362916	0.052997	-0.309379	0.102443	0.539269	0.00253828	0.603449	0.000529243	0.35943	0.0554921	0.358317	0.0563083	0.544364	0.00226645	0.0583086	0.763838	-0.0751061	0.698597
uncl._Planctomycetia_902e	-0.048993	0.800746	-0.0922281	0.634193	0.323169	0.0872667	0.0993878	0.607986	0.0276029	0.886974	0.367852	0.0496154	0.445956	0.0153205	-0.373342	0.0460577	0.0156961	0.935591	-0.243259	0.203526	0.116599	0.546943	0.287155	0.130949	-0.242227	0.205509	0.155317	0.421099	0.00112253	0.995389	-0.208688	0.277302	0.0583788	0.763561	-0.314509	0.0965819	0.0838358	0.66547
uncl._Solibacterales_3897	-0.048993	0.800746	-0.0922281	0.634193	0.213202	0.266805	0.0170547	0.930029	-0.0250936	0.897192	0.308487	0.103489	0.463949	0.0112406	-0.404734	0.0294178	-0.109872	0.570458	-0.274647	0.149342	0.038119	0.844361	-0.0269208	0.88975	-0.226527	0.237338	0.139617	0.470086	-0.132459	0.493368	-0.255811	0.180441	0.0819548	0.672559	-0.314509	0.0965819	0.0129411	0.946879
uncl._Polyangiaceae_df99	-0.048993	0.800746	-0.0922281	0.634193	0.213202	0.266805	0.0170547	0.930029	-0.0250936	0.897192	0.308487	0.103489	0.463949	0.0112406	-0.404734	0.0294178	-0.109872	0.570458	-0.274647	0.149342	0.038119	0.844361	-0.0269208	0.88975	-0.226527	0.237338	0.139617	0.470086	-0.132459	0.493368	-0.255811	0.180441	0.0819548	0.672559	-0.314509	0.0965819	0.0129411	0.946879
Gomphales_uncl	-0.048993	0.800746	-0.0922281	0.634193	0.27604	0.147206	0.214654	0.263483	-0.218314	0.255232	-0.0922281	0.634193	0.113096	0.559134	-0.0594208	0.759463	0.109872	0.570458	0.102012	0.598497	0.304952	0.107712	0.145821	0.450383	0.00897138	0.96316	0.178867	0.353213	0.197565	0.304283	-0.0359032	0.853308	0.129107	0.504465	-0.0225455	0.907585	-0.034322	0.859704
Fungi_SH0252387	-0.048993	0.800746	-0.0922281	0.634193	0.228911	0.232305	0.189954	0.323661	-0.218314	0.255232	-0.0922281	0.634193	0.427964	0.0205601	-0.106509	0.582383	0.0627842	0.746278	-0.0863177	0.65616	0.155839	0.419519	-0.011217	0.953948	0.079621	0.681392	0.280916	0.139904	0.142561	0.46068	-0.0516109	0.790328	0.223411	0.244026	-0.125127	0.5178	0.0286955	0.88253
Amanitaceae_uncl	-0.048993	0.800746	-0.0922281	0.634193	-0.0224423	0.908006	-0.122912	0.525298	0.0539512	0.781044	-0.0922281	0.634193	0.113096	0.559134	-0.247773	0.195001	0.0313921	0.871577	-0.164788	0.392972	-0.0403613	0.835326	0.177229	0.357712	-0.0695282	0.720055	-0.0801817	0.679266	0.0482688	0.803634	-0.0123417	0.949336	-0.106654	0.581868	0.0248	0.898389	-0.034322	0.859704
uncl._B10.SB3A_95cb	-0.048993	0.800746	-0.0922281	0.634193	0.150363	0.436242	-0.00764522	0.968603	-0.218314	0.255232	-0.0922281	0.634193	0.391979	0.0354647	-0.389038	0.0369919	-0.0941763	0.627017	-0.290341	0.12654	0.100903	0.602498	0.271451	0.154326	-0.155878	0.419403	0.218117	0.255672	0.00112253	0.995389	-0.19298	0.315868	0.0190854	0.921721	-0.267164	0.161198	0.0838358	0.66547
uncl._Thermogemmatisporaceae_a0a3	-0.048993	0.800746	-0.0922281	0.634193	0.150363	0.436242	-0.00764522	0.968603	-0.218314	0.255232	-0.0922281	0.634193	0.391979	0.0354647	-0.389038	0.0369919	-0.0941763	0.627017	-0.290341	0.12654	0.100903	0.602498	0.271451	0.154326	-0.155878	0.419403	0.218117	0.255672	0.00112253	0.995389	-0.19298	0.315868	0.0190854	0.921721	-0.267164	0.161198	0.0838358	0.66547
Ascomycota_SH0048946	-0.048993	0.800746	-0.0922281	0.634193	0.150363	0.436242	-0.00764522	0.968603	-0.218314	0.255232	-0.0922281	0.634193	0.391979	0.0354647	-0.389038	0.0369919	-0.0941763	0.627017	-0.290341	0.12654	0.100903	0.602498	0.271451	0.154326	-0.155878	0.419403	0.218117	0.255672	0.00112253	0.995389	-0.19298	0.315868	0.0190854	0.921721	-0.267164	0.161198	0.0838358	0.66547
Fungi_SH0082249	-0.048993	0.800746	-0.0922281	0.634193	0.150363	0.436242	-0.00764522	0.968603	-0.218314	0.255232	-0.0922281	0.634193	0.391979	0.0354647	-0.389038	0.0369919	-0.0941763	0.627017	-0.290341	0.12654	0.100903	0.602498	0.271451	0.154326	-0.155878	0.419403	0.218117	0.255672	0.00112253	0.995389	-0.19298	0.315868	0.0190854	0.921721	-0.267164	0.161198	0.0838358	0.66547
Petrimonas_sulfuriphila	-0.0488907	0.801154	0.385585	0.0388517	0.0494173	0.799055	-0.0304597	0.875362	0.245069	0.200077	-0.188915	0.326364	-0.210599	0.272825	0.209145	0.276226	0.0587247	0.7622	0.334591	0.0760456	0.118105	0.541741	0.217126	0.257892	0.0826942	0.669769	-0.188031	0.328675	0.0129748	0.94674	0.058604	0.762675	-0.0133049	0.945387	0.332667	0.0778533	0.0485703	0.802432
uncl._Proteobacteria_7aea	-0.0472925	0.807532	0	1	0.0703558	0.716858	-0.0304124	0.875554	0.0719437	0.710736	0.279787	0.141572	0.205409	0.285089	-0.366346	0.0506289	0.0651882	0.736897	-0.112038	0.562839	0.126771	0.51227	0.178079	0.355374	-0.00766225	0.968533	0.215595	0.261346	0.107678	0.578225	0.0211943	0.913102	0.167854	0.384103	-0.147248	0.445913	0.171566	0.373521
Talaromyces_marneffei	0.0465333	0.810566	-0.153888	0.425437	0.291332	0.125192	0.235701	0.218365	0.19993	0.298414	-0.153888	0.425437	0.0182274	0.925231	0.289584	0.127577	0.281353	0.139262	0.0325462	0.866897	0.0873617	0.652259	-0.272134	0.153252	0.414088	0.025538	0.393692	0.0345988	0.0707997	0.715144	0.427958	0.0205619	0.440024	0.0169091	0.0844534	0.663149	0.0597093	0.758329
uncl._Chitinophagaceae_498b	-0.0464881	0.810746	-0.135168	0.484487	0.0370025	0.848867	-0.088345	0.648593	-0.15814	0.412601	0.200422	0.297201	0.43086	0.0196293	-0.490477	0.0069077	-0.246471	0.197435	-0.312158	0.0992362	0	1	-0.00287691	0.988183	-0.133949	0.488474	0.113815	0.55662	-0.134904	0.485351	-0.160324	0.406092	-0.00246805	0.989862	-0.309772	0.101985	0.072979	0.706754
Blastococcus_aggregatus	0.0461141	0.812242	0.208014	0.27889	-0.405169	0.0292273	-0.455309	0.0130688	-0.101744	0.599461	-0.153888	0.425437	-0.342031	0.0693566	-0.284346	0.134927	-0.164435	0.394003	-0.0467617	0.809652	-0.211015	0.271857	-0.251172	0.188749	-0.170463	0.376649	-0.332505	0.0780071	-0.133358	0.49041	0.249174	0.192406	-0.138058	0.475108	0.523273	0.003582	0.561418	0.00153093
uncl._ElbeIso18_clone_9495	-0.045417	0.815031	-0.114978	0.552569	0.474229	0.00934907	0.307193	0.10502	0.207774	0.279459	0.253744	0.184109	0.228045	0.234126	0.124861	0.518698	0.233416	0.222992	-0.0610254	0.753165	0.160968	0.404185	-0.0151492	0.937831	0.151921	0.431449	0.370482	0.0478852	0.0848984	0.661478	0.193491	0.314562	0.284352	0.134919	-0.165361	0.391306	0.044425	0.819005
uncl._Bacillales_3ef7	0.0452243	0.815803	-0.0922281	0.634193	0.258086	0.17646	0.325804	0.0845728	-0.218314	0.255232	-0.0922281	0.634193	0.384268	0.0395806	0.303831	0.109078	0.239925	0.209983	0.0964067	0.618843	0.113796	0.556686	-0.146943	0.446869	0.350445	0.0623511	0.405955	0.0288857	0.197565	0.304283	0.205322	0.285299	0.373849	0.0457397	0.0062	0.974536	-0.0821478	0.67183
uncl._Rhizobiales_fd82	0.0452243	0.815803	-0.0922281	0.634193	0.375908	0.0444654	0.272875	0.15209	0.111039	0.566348	-0.0922281	0.634193	0.046909	0.809064	0.320648	0.089905	0.256743	0.178803	0.0459614	0.812853	0.172657	0.370446	-0.222657	0.245663	0.308391	0.103602	0.372312	0.046709	0.113376	0.558156	0.356788	0.0574441	0.323329	0.0871017	0.0062	0.974536	0.0444499	0.818905
uncl._WD2101_40a9	0.0452243	0.815803	-0.0922281	0.634193	0.375908	0.0444654	0.272875	0.15209	0.111039	0.566348	-0.0922281	0.634193	0.046909	0.809064	0.320648	0.089905	0.256743	0.178803	0.0459614	0.812853	0.172657	0.370446	-0.222657	0.245663	0.308391	0.103602	0.372312	0.046709	0.113376	0.558156	0.356788	0.0574441	0.323329	0.0871017	0.0062	0.974536	0.0444499	0.818905
Spizellomycetales_SH0126829	0.0452243	0.815803	-0.0922281	0.634193	0.375908	0.0444654	0.272875	0.15209	0.111039	0.566348	-0.0922281	0.634193	0.046909	0.809064	0.320648	0.089905	0.256743	0.178803	0.0459614	0.812853	0.172657	0.370446	-0.222657	0.245663	0.308391	0.103602	0.372312	0.046709	0.113376	0.558156	0.356788	0.0574441	0.323329	0.0871017	0.0062	0.974536	0.0444499	0.818905
uncl._Acidobacteriaceae_cd2a	0.0441867	0.81996	-0.135168	0.484487	0.3322	0.078297	0.0961021	0.619957	-0.188481	0.327497	0.137499	0.476915	0.590489	0.000745775	-0.304802	0.107894	-0.0106804	0.956149	-0.276835	0.145998	0.128165	0.507606	-0.0123296	0.949385	-0.0751921	0.698268	0.364045	0.0522081	-0.0201533	0.917356	-0.187456	0.330182	0.185927	0.334215	-0.331249	0.0792067	0.0284495	0.88353
Gaiella_occulta	-0.0427877	0.825572	-0.0973731	0.615315	0.156208	0.418408	0.214781	0.263194	-0.0140612	0.942288	0.0757087	0.696292	0.334092	0.0765113	0.194876	0.311046	0.174674	0.364796	0.185737	0.334717	0.182311	0.343866	-0.161819	0.401672	0.240266	0.209317	0.486693	0.00742164	0.0526641	0.786147	0.279339	0.142236	0.648699	0.000141109	-0.0291062	0.88086	-0.0383287	0.843515
Blastococcus_jejuensis	-0.0427118	0.825877	0.367852	0.0496154	-0.187954	0.328876	-0.272875	0.15209	0.11543	0.550997	-0.0922281	0.634193	-0.204986	0.286105	-0.144628	0.454138	-0.0403613	0.835326	0.0863177	0.65616	-0.0257864	0.894369	-0.0931011	0.630974	-0.102049	0.598361	-0.116067	0.548786	-0.0252569	0.896527	0.274884	0.148977	-0.00785868	0.967727	0.373127	0.0461928	0.339845	0.0712732
Free.living	-0.0424102	0.827088	-0.0687796	0.722951	-	-	0.624593	0.000292724	-0.140319	0.467835	0.121472	0.530199	0.394303	0.034294	0.216619	0.259031	0.284305	0.134986	-0.0788955	0.684146	0.285785	0.132878	0.0648822	0.738089	0.275373	0.148226	0.556296	0.00172617	0.20874	0.277179	-0.00111043	0.995439	0.325926	0.0844495	-0.482093	0.00808971	-0.184384	0.338313
uncl._JG30.KF.AS9_2c98	0.0420951	0.828354	-0.171693	0.373162	-0.0497866	0.797584	0.0142325	0.941586	-0.00155715	0.993604	0.385488	0.0389051	0.240846	0.208186	-0.370468	0.0478938	0.0800073	0.679927	-0.106431	0.58266	0.15097	0.434371	0.0372391	0.847911	0.0187889	0.922934	0.164925	0.392574	0.0738368	0.70346	0.0417738	0.829645	0.0484179	0.80304	-0.143401	0.458016	0.0474844	0.806765
uncl._Enterobacteriaceae_bbdf	0.0419461	0.828952	0.0548472	0.777497	-0.259462	0.174084	-0.414583	0.0253451	-0.178158	0.355156	-0.259256	0.174439	-0.473943	0.00939784	-0.0320694	0.86883	-0.33296	0.0775766	0.0424133	0.827076	-0.283386	0.136307	0.123867	0.522059	-0.20256	0.29197	-0.545953	0.00218696	-0.177047	0.358213	-0.0539574	0.78102	-0.530439	0.0030761	0.215564	0.261416	0.0889995	0.646157
Umbelopsis	-0.0417525	0.829731	-0.133275	0.490684	0.411596	0.0265283	0.298857	0.115294	0.0436651	0.822051	0.136594	0.479848	0.507003	0.00500118	-0.183614	0.340369	0.221957	0.24719	-0.247848	0.194862	0.124209	0.5209	-0.175194	0.363345	0.161377	0.402977	0.533827	0.0028592	0.0815116	0.674233	0.0737701	0.703717	0.459658	0.0121199	-0.198871	0.301034	0.0882182	0.649065
Malassezia_globosa_SH0095858	-0.0407504	0.83376	-0.0152056	0.9376	-0.184723	0.337409	-0.261497	0.170611	0.0822307	0.671517	-0.0168431	0.930895	0.0286437	0.88274	-0.154257	0.424315	-0.0243693	0.900145	0.0440326	0.820578	0.0616037	0.750898	0.125125	0.517809	-0.367115	0.0501093	-0.228039	0.234138	-0.0549916	0.776926	-0.314189	0.0969406	-0.247245	0.195986	-0.150249	0.436595	-0.118202	0.541408
uncl._Gammaproteobacteria_c311	-0.0406522	0.834155	0.0548399	0.777526	-0.328088	0.0822888	-0.444012	0.0158269	-0.0807752	0.677018	-0.14012	0.468474	-0.302399	0.110841	-0.00114975	0.995277	-0.433327	0.0188638	0.0712755	0.71331	-0.281305	0.139334	0.260226	0.172774	-0.407238	0.028335	-0.613221	0.000404626	-0.343431	0.0681505	-0.301968	0.111376	-0.48841	0.00718452	0.1481	0.443257	0.0366722	0.850201
uncl._Gemmataceae_2e04	-0.0405045	0.834749	0.225281	0.24	0.0920952	0.634684	0.32623	0.0841431	0.176529	0.359644	-0.135168	0.484487	-0.300424	0.113307	0.19923	0.300142	0.478975	0.00857075	0.241512	0.206893	0.322055	0.0884251	-0.144256	0.45531	0.368154	0.0494146	0.435539	0.0181986	0.369751	0.0483611	0.453842	0.0134026	0.438079	0.0174585	0.218079	0.255756	0.101016	0.60209
uncl._B10.SB3A_3ab6	0.0400442	0.836602	-0.135168	0.484487	0.0653711	0.736185	-0.102997	0.59495	-0.0160899	0.933978	0.137499	0.476915	0.391305	0.0358101	-0.455971	0.0129205	-0.205392	0.28513	-0.374589	0.0452783	-0.0624392	0.747628	0.138092	0.474999	-0.210784	0.272393	0.122444	0.526887	-0.167807	0.384239	-0.272963	0.151954	-0.030028	0.877115	-0.197015	0.305659	0.170697	0.375985
Rozellomycota_SH0132713	-0.0399356	0.837039	-0.114978	0.552569	-0.141989	0.462501	-0.191354	0.32004	0.175708	0.361917	-0.114978	0.552569	-0.25555	0.180902	-0.104827	0.588386	-0.195678	0.309019	-0.129504	0.503143	-0.287926	0.129872	0.203932	0.288644	0.0354171	0.855273	-0.18128	0.346649	-0.184024	0.339272	0.0932489	0.630429	-0.0282252	0.884442	0.0313859	0.871603	-0.0238492	0.902266
uncl._Ca_Koribacter_bf6e	-0.0394602	0.838954	-0.138946	0.472243	-0.0272597	0.88837	0.0984782	0.61129	0.0039695	0.983695	0.362219	0.0534885	0.491259	0.00680528	-0.271475	0.154288	0.0377506	0.845847	-0.16745	0.385265	0.0718275	0.711183	-0.0160963	0.933952	-0.103143	0.594426	0.365308	0.051336	0.0396998	0.837989	-0.116632	0.546831	0.335904	0.0748304	-0.210292	0.273542	0.0404339	0.835033
Preussia_sp	0.0392254	0.8399	-0.00906502	0.962776	-0.349941	0.0627546	-0.535805	0.00273874	0.33845	0.072517	-0.0238987	0.902064	-0.328361	0.08202	-0.17402	0.36662	-0.428805	0.0202861	-0.388375	0.0373433	-0.610379	0.000437889	0.161608	0.402295	-0.201669	0.294142	-0.602974	0.000536084	-0.455513	0.0130229	-0.113095	0.559136	-0.500806	0.00565547	0.301599	0.111835	0.342919	0.0685896
Duportella_lassa	0.0387902	0.841654	0.0899792	0.642517	0.101976	0.598625	0.00826205	0.966071	-0.0593069	0.759911	0.0372328	0.847937	0.140869	0.466075	-0.281546	0.13898	0.0328142	0.865811	-0.324821	0.0855701	-0.16604	0.389337	-0.0198624	0.918545	-0.102242	0.597669	-0.0375816	0.846529	0.0141275	0.942016	-0.227243	0.235821	-0.151315	0.43331	-0.036128	0.8524	0.0363945	0.851323
Curvularia_clavata	-0.0382031	0.844022	-0.135168	0.484487	0.18419	0.338829	0.026719	0.890571	0.0629803	0.745512	0.158473	0.411605	0.205306	0.285337	-0.253043	0.185365	-0.104339	0.590134	-0.187295	0.330607	0.0977667	0.61388	-0.256456	0.179306	0.0254749	0.895638	0.144632	0.454125	-0.0699195	0.718542	0.0715294	0.712331	0.118467	0.540497	-0.18958	0.324632	0.133176	0.491007
uncl._Thermogemmatisporaceae	-0.0365367	0.850748	-0.0485841	0.802377	-0.0422432	0.827759	-0.190443	0.322393	0.0388612	0.841368	0.535493	0.00275744	0.490777	0.00686827	-0.523985	0.0035287	-0.471897	0.00975281	-0.486941	0.00738695	-0.27018	0.156342	0.389511	0.036743	-0.576921	0.00105193	-0.155173	0.421536	-0.400823	0.0311755	-0.603905	0.000522767	-0.261924	0.169888	-0.422245	0.0225051	0.0908197	0.639401
Trichoderma_asperellum	-0.0364968	0.850909	0.0342801	0.859873	-0.189366	0.325189	-0.176948	0.358485	0.439323	0.0171055	0.241835	0.206266	0.159254	0.409275	-0.297541	0.116982	-0.17674	0.35906	-0.220048	0.251382	-0.210162	0.273844	0.093231	0.630495	-0.0783344	0.686279	-0.26985	0.156867	-0.319886	0.0907141	-0.0768141	0.69207	-0.172584	0.37065	0.0840116	0.664809	0.103908	0.59168
Ilumatobacter_fluminis	0.0355935	0.85456	0.046456	0.810875	-0.0614675	0.751432	0.280379	0.140695	-0.130032	0.501389	-0.255508	0.180975	0.121217	0.531068	0.123676	0.522705	0.202879	0.291193	0.239134	0.211536	0.426795	0.020946	-0.141676	0.463498	0.232444	0.22498	0.313503	0.0977114	0.186026	0.333953	0.197661	0.304045	0.296179	0.118747	0.0235644	0.903427	-0.0213978	0.912271
uncl._Hyphomicrobiaceae_c88c	-0.0350879	0.856605	-0.171736	0.373043	0.224269	0.242173	0.228871	0.232391	-0.103966	0.591473	-0.171736	0.373043	0.166918	0.386798	0.23521	0.219354	0.374039	0.0456209	0.113068	0.559232	0.197458	0.304551	-0.360299	0.054862	0.362994	0.052942	0.572159	0.00118275	0.241074	0.207743	0.387547	0.0377859	0.588822	0.000778603	0.197837	0.303604	0.199938	0.298394
uncl._Deltaproteobacteria_e06d	-0.0349812	0.857036	0.158473	0.411605	0.157877	0.413388	0.0228404	0.906381	0.294674	0.120721	0.250139	0.190633	0.327736	0.0826383	-0.146239	0.449071	0.095302	0.622886	0.0320372	0.868961	0.234969	0.21984	0.2207	0.249945	-0.347609	0.0646473	0.0493063	0.799498	-0.0180968	0.925765	-0.337915	0.0729986	0.150963	0.434394	-0.214775	0.263207	0.0202032	0.917152
uncl._Bradyrhizobiaceae_a50c3	0.0349763	0.857056	0.281057	0.139697	0.108648	0.574785	0.362913	0.0529987	-0.110535	0.568123	-0.114978	0.552569	-0.0154878	0.936444	0.0990037	0.609381	0.284665	0.134471	0.123448	0.523477	0.286528	0.131829	0.0573339	0.767677	0.201085	0.295572	0.347647	0.0646164	0.287815	0.130026	0.14034	0.467769	0.236065	0.217633	-0.0592584	0.760101	-0.0883823	0.648454
Reyranella_massiliensis	0.034354	0.859574	0.145193	0.452357	0.0292799	0.880154	0.0605776	0.754921	0.0786307	0.685153	0.375424	0.0447625	0.240748	0.208378	-0.211553	0.270608	0.125578	0.516282	-0.206418	0.282679	0.0348756	0.857463	0.247956	0.19466	-0.108358	0.575813	0.314214	0.0969125	0.0258373	0.894162	0.0161084	0.933903	0.18536	0.335715	-0.0913263	0.637526	0.117838	0.542663
Candida_sp	-0.0335835	0.862694	-0.08885	0.646713	0.408623	0.0277503	0.405935	0.0288944	0.0880856	0.649559	0.0418718	0.829251	0.409967	0.0271924	-0.0565692	0.770693	0.312683	0.098638	-0.128244	0.507342	0.231677	0.226556	-0.107251	0.579743	0.339904	0.0712203	0.671841	6.58482e-05	0.19506	0.310579	0.204016	0.28844	0.5693	0.00126794	-0.12706	0.511302	0.102582	0.596442
Fusarium_oxysporum_SH0117521	-0.0334173	0.863367	-0.169932	0.37816	0.371248	0.0473902	0.364622	0.0518086	0.160812	0.404647	0.0810593	0.675943	0.427564	0.0206914	0.0844367	0.663212	0.283005	0.136858	-0.0250439	0.897395	0.222582	0.245826	-0.242972	0.204076	0.242266	0.205434	0.561113	0.001542	0.205923	0.28386	0.0969027	0.617031	0.462446	0.0115422	-0.167979	0.383746	-0.0925257	0.633095
Tuber_pseudobrumale	0.0330839	0.864718	-0.188915	0.326364	0.52471	0.0034752	0.352781	0.060507	-0.0717768	0.711378	0.0707268	0.715426	0.518224	0.00397981	0.0682387	0.725046	0.380234	0.0418812	-0.0413318	0.831422	0.280172	0.141	-0.097321	0.615505	0.292055	0.124215	0.644654	0.000160186	0.264916	0.164887	0.238356	0.213071	0.54238	0.00236912	-0.0799919	0.679985	0.13007	0.501265
uncl._AD3_201a	-0.0317592	0.870088	-0.135168	0.484487	0.00616709	0.974671	-0.111185	0.565833	-0.114008	0.555947	0.58806	0.000794032	0.365407	0.0512688	-0.346702	0.0653958	-0.184442	0.338157	-0.29655	0.118265	-0.0977667	0.61388	0.273306	0.151419	-0.449509	0.01443	-0.0640982	0.741146	-0.103645	0.592622	-0.321471	0.0890369	-0.0703395	0.71692	-0.30275	0.110407	0.0420557	0.828512
uncl._.Kouleothrixaceae._1b16	-0.030402	0.875596	-0.171693	0.373162	0.409434	0.0274127	0.381722	0.0410204	-0.0829185	0.668924	-0.171693	0.373162	0.109657	0.57122	0.381252	0.0412908	0.539875	0.00250451	0.197559	0.304299	0.29881	0.115354	-0.247449	0.195605	0.5922	0.000713364	0.691711	3.24001e-05	0.365353	0.0513055	0.565339	0.00139472	0.678198	5.27876e-05	0.186421	0.332908	0.144897	0.453288
Thermanaerothrix_daxensis	-0.030402	0.875596	-0.171693	0.373162	0.374618	0.0452604	0.237208	0.215349	0.106276	0.583214	-0.171693	0.373162	0.285506	0.133274	0.400036	0.0315392	0.23376	0.22229	0.134257	0.487466	0.116184	0.54838	-0.191068	0.320779	0.520175	0.00382177	0.35699	0.0572933	0.157426	0.414742	0.389889	0.0365447	0.301654	0.111767	0.059459	0.759313	-0.156769	0.416718
uncl._JG30.KF.AS9_b474	0.0303784	0.875692	-0.135168	0.484487	0.201458	0.294658	-0.111616	0.564318	-0.178368	0.354581	0.158473	0.411605	0.37765	0.0434104	-0.412428	0.0261944	-0.338486	0.0724841	-0.391019	0.0359577	-0.126522	0.513108	0.291801	0.124558	-0.265021	0.164712	0.00780683	0.96794	-0.209759	0.274788	-0.319005	0.091657	-0.114353	0.554744	-0.429963	0.0199135	-0.0841114	0.664434
Actinomadura_sp._7b61	0.030278	0.8761	-0.114978	0.552569	-0.183956	0.339454	0.0271269	0.888911	0.0281551	0.884728	0.206167	0.283276	0.0256351	0.894986	-0.150719	0.435146	0.162599	0.399376	0.023758	0.902638	0.124395	0.520271	-0.0901961	0.641713	0.132814	0.492198	0.167765	0.384359	0.0951609	0.623404	0.0745991	0.700538	0.054351	0.779461	-0.00234223	0.990379	-0.0809002	0.676545
Aureobasidium_pullulans	-0.0301495	0.876622	0.400715	0.0312252	-0.115578	0.550485	-0.0999759	0.605854	0.490579	0.00689419	-0.0922281	0.634193	-0.204986	0.286105	-0.100903	0.602498	-0.308315	0.103691	-0.127795	0.508842	-0.274681	0.14929	0.0953445	0.622731	0.0639211	0.741837	-0.308391	0.103602	-0.322727	0.0877245	0.152589	0.429403	-0.166155	0.389004	0.142036	0.46235	0.109155	0.572991
Arenimonas_oryziterrae	-0.0296174	0.878783	-0.238946	0.211906	0.241588	0.206746	0.24744	0.195623	-0.182036	0.344607	0.0318595	0.869682	0.108214	0.576325	0.252998	0.185447	-0.0932404	0.630461	-0.151606	0.432416	-0.16731	0.38567	-0.0677125	0.727086	0.128709	0.505789	0.0662431	0.732792	-0.134653	0.48617	0.0505789	0.794431	0.212039	0.269483	-0.243867	0.202364	-0.113121	0.559047
Albidovulum_inexpectatum	-0.0294079	0.879634	0.371316	0.0473465	-0.167789	0.384291	-0.163484	0.396781	0.232586	0.224688	-0.188915	0.326364	-0.19236	0.317456	-0.0354316	0.855214	-0.165184	0.391822	0.0114811	0.952865	-0.0984212	0.611498	0.0605589	0.754994	-0.354404	0.0592518	-0.236761	0.21624	-0.21975	0.252041	-0.354414	0.0592436	-0.237517	0.214734	0.0221009	0.9094	0.178146	0.355189
uncl._Comamonadaceae_b148	-0.028717	0.882442	-0.0891164	0.645722	-0.321054	0.0894762	-0.34462	0.067139	-0.229761	0.230529	0	1	-0.205651	0.28451	-0.0986582	0.610636	-0.269519	0.157397	-0.0303102	0.875969	-0.22267	0.245635	0.00248146	0.989807	-0.379294	0.0424326	-0.395557	0.0336757	-0.230395	0.22921	-0.257032	0.178297	-0.245325	0.199594	0.1294	0.50349	0.217412	0.25725
uncl._Rhizobiales_f860	-0.0279901	0.885399	-0.0159297	0.934634	0.258159	0.176335	0.394623	0.0341353	-0.105971	0.584301	0.0131832	0.945886	0.351279	0.0616878	0.0502511	0.795735	0.177767	0.356231	-0.0307859	0.874038	0.153367	0.427024	-0.327229	0.0831426	0.173452	0.368211	0.43058	0.0197175	0.0459507	0.812896	0.0813914	0.674687	0.497376	0.00604799	-0.164135	0.394876	-0.0655983	0.735301
Inocybe_SH0176582	0.0270396	0.889266	-0.153888	0.425437	-0.0672161	0.729012	-0.137181	0.477943	0.215003	0.262689	-0.153888	0.425437	-0.167906	0.383954	0.0224484	0.907981	-0.0202036	0.91715	-0.0912789	0.637701	-0.254041	0.183579	0.0713088	0.713181	0.178696	0.353681	-0.139214	0.471381	-0.0698632	0.71876	0.188144	0.328378	-0.00655634	0.973073	0.116241	0.548184	-0.116978	0.545634
Mucilaginibacter_ximonensis	-0.0257756	0.894413	-0.135168	0.484487	0.0234349	0.903956	0.199961	0.298336	0.0707954	0.715161	-0.135168	0.484487	-0.153508	0.426594	0.348345	0.0640451	0.0994098	0.607906	0.332694	0.0778276	0.331914	0.0785703	-0.230564	0.228859	0.322956	0.0874871	0.0657417	0.734742	0.228267	0.233659	0.159091	0.40976	-0.155487	0.420583	-0.123909	0.521917	-0.397056	0.0329483
Malasseziaceae_uncl	0.025192	0.896791	0.215858	0.26075	-0.0956975	0.621437	0.119749	0.536092	-0.0660819	0.733419	-0.110732	0.567427	-0.297658	0.11683	0.0679434	0.726191	0.224584	0.241495	0.087451	0.651926	0.172947	0.36963	-0.0887408	0.647119	-0.202892	0.291162	-0.0758683	0.695682	0.15906	0.409852	-0.136976	0.478607	-0.0851065	0.660697	-0.0847103	0.662184	-0.0796033	0.681459
Pezizomycotina_SH0084129	0.0238955	0.902077	-0.153888	0.425437	0.375212	0.0448931	0.337164	0.0736783	-0.0429169	0.825054	-0.153888	0.425437	0.241888	0.206165	0.329617	0.0807868	0.423526	0.0220567	0.117091	0.545241	0.237205	0.215355	-0.308256	0.103761	0.509704	0.00473689	0.631704	0.000237534	0.301742	0.111658	0.430205	0.0198366	0.580517	0.000961677	0.128279	0.507225	0.103646	0.592618
Burkholderia_tuberum	-0.0234742	0.903795	0.250139	0.190633	-0.105252	0.586869	-0.297356	0.11722	0.273528	0.151075	0.451338	0.0139886	0.273113	0.15172	-0.179924	0.350329	-0.485547	0.00758349	-0.163472	0.396815	-0.327806	0.0825686	0.278649	0.143266	-0.111761	0.563811	-0.298303	0.116002	-0.362759	0.0531073	-0.0809844	0.676226	-0.314677	0.0963947	-0.102431	0.596986	-0.117921	0.542377
uncl._Oxalobacteraceae_c709	-0.0234732	0.9038	-0.0301559	0.876596	-0.419969	0.0233199	-0.0416589	0.830107	-0.208548	0.27763	-0.20577	0.284227	-0.368813	0.0489776	0.252327	0.186655	0.201049	0.295662	0.536481	0.00269858	0.385213	0.0390566	-0.484256	0.00776944	0.00656775	0.973026	-0.0497272	0.797821	0.249821	0.191217	0.167404	0.385399	0.12336	0.523775	0.193973	0.313335	-0.0326388	0.866522
Desulfuromonas_michiganensis	-0.0231228	0.905229	-0.20577	0.284227	0.467537	0.0105471	0.290956	0.125702	-0.218696	0.254381	-0.0301559	0.876596	0.385659	0.0388114	-0.0106309	0.956352	0.194483	0.312042	-0.0537731	0.78175	0.307983	0.104084	-0.154849	0.422516	0.106648	0.581889	0.543559	0.00230761	0.13305	0.491423	0.0763486	0.693847	0.415793	0.0248778	-0.144301	0.455169	0.068416	0.724359
Penicillium_neocrassum	-0.0227085	0.90692	-0.114978	0.552569	0.0538579	0.781414	-0.162028	0.401056	0.175448	0.362641	0.253744	0.184109	0.0112153	0.953955	-0.181701	0.345511	-0.14769	0.444534	-0.211492	0.270749	-0.266029	0.163053	0.43956	0.0170389	-0.151921	0.431449	-0.297783	0.11667	-0.0851316	0.660603	-0.103273	0.593958	-0.287151	0.130955	-0.136083	0.481506	-0.190092	0.323303
Arthrobacter_sp.	-0.0227085	0.90692	-0.114978	0.552569	-0.285843	0.132796	-0.340186	0.0709716	0.365234	0.0513874	-0.114978	0.552569	0.0801096	0.679539	0.0819984	0.672394	-0.266029	0.163053	0.133231	0.490828	-0.155145	0.421621	0.177828	0.356061	-0.096232	0.619482	-0.238833	0.21213	-0.388107	0.0374861	-0.0752985	0.697861	-0.0704464	0.716508	0.267717	0.1603	0.116908	0.545876
uncl._Thermogemmatisporaceae_0bf9	-0.0227085	0.90692	-0.114978	0.552569	0.149916	0.437623	-0.234122	0.221555	-0.272165	0.153202	-0.114978	0.552569	0.00106813	0.995612	-0.223632	0.243548	-0.414185	0.0255001	-0.402488	0.0304172	-0.324732	0.0856608	0.463333	0.0113635	-0.256541	0.179157	-0.130251	0.500662	-0.254462	0.182829	-0.326138	0.0842357	-0.354098	0.0594867	-0.366793	0.0503262	-0.0498027	0.79752
uncl._.Pedosphaeraceae._b72c	-0.0227085	0.90692	-0.114978	0.552569	0.0268124	0.890191	-0.0696501	0.719584	-0.126698	0.512517	-0.114978	0.552569	-0.25555	0.180902	0.041698	0.829949	0.0899187	0.642742	0.0600937	0.75682	-0.0498513	0.797327	0.267791	0.160179	0.166367	0.38839	0.0792225	0.682904	0.0914291	0.637146	0.280213	0.140941	0.164919	0.392591	0.13257	0.493	0.0708461	0.714965
Ascomycota_SH0027742	-0.0222873	0.908639	0.0620405	0.749188	0.339985	0.0711485	0.417073	0.0243916	-0.150615	0.435466	0.0508048	0.793532	0.284566	0.134612	0.0452062	0.815875	0.516642	0.00411198	0.0805862	0.677734	0.422871	0.022285	-0.316858	0.0939848	0.213684	0.265698	0.760168	1.71672e-06	0.371407	0.047288	0.209395	0.27564	0.641764	0.000175177	-0.0937635	0.628535	0.0759693	0.695296
Aetherobacter_fasciculatus	0.0215425	0.91168	0	1	0.106586	0.582109	0.128741	0.505685	0.26441	0.165725	0.423799	0.0219624	0.122763	0.525801	0.0644372	0.739824	0.170481	0.376599	-0.035744	0.853952	0.0965807	0.618207	-0.0949752	0.624084	0.0154747	0.936497	0.0624999	0.74739	0.111288	0.565474	-0.00931949	0.961732	0.00736995	0.969733	-0.232728	0.224397	-0.291271	0.125275
Trichoderma_ochroleucum	-0.0198783	0.91848	-0.171693	0.373162	0.18905	0.326013	0.050361	0.795298	0.261991	0.169775	0.418379	0.0239034	0.395561	0.0336735	-0.310985	0.100581	-0.17532	0.362995	-0.361727	0.0538376	-0.152362	0.430098	0.0664736	0.731896	-0.0998598	0.606275	0.108558	0.575104	-0.245891	0.198526	-0.247858	0.194844	0.0334397	0.863276	-0.290649	0.12612	0.0485319	0.802585
uncl._Acetobacteraceae_307f	-0.0192841	0.920909	-0.153888	0.425437	0.042876	0.825218	-0.189777	0.32412	-0.202023	0.293277	-0.153888	0.425437	-0.342031	0.0693566	-0.0289958	0.881309	0.0344209	0.859304	-0.138041	0.475164	-0.204655	0.286902	-0.0245183	0.899537	-0.0557606	0.773886	-0.0890673	0.645905	-0.0492601	0.799682	0.0456789	0.813983	-0.0891662	0.645537	0.245084	0.200049	0.391115	0.0359081
Venturiales_SH0030911	-0.0187932	0.922916	-0.114978	0.552569	0.410812	0.0268462	0.19111	0.32067	0.117313	0.544476	0.64978	0.000136367	0.555693	0.00175048	-0.200803	0.296265	0.0633624	0.744019	-0.189598	0.324586	0.0563739	0.771464	-0.0736485	0.704183	-0.0925039	0.633175	0.273551	0.151039	-0.0627409	0.746448	-0.194424	0.312191	0.199443	0.299617	-0.354145	0.0594507	-0.0448926	0.817131
Myrmecridium_flexuosum	-0.0187932	0.922916	-0.114978	0.552569	0.526455	0.00334918	0.30475	0.107958	0.222373	0.246282	0.281057	0.139697	0.232852	0.224144	0.0880551	0.649673	0.236677	0.216408	-0.0596278	0.75865	0.215246	0.262138	-0.124224	0.520852	0.153086	0.427883	0.374676	0.0452246	0.118018	0.542042	0.123555	0.523116	0.286218	0.132267	-0.179883	0.350439	0.0783282	0.686303
Leohumicola_sp	-0.0187932	0.922916	-0.114978	0.552569	0.262062	0.169656	0.0989764	0.60948	-0.0943716	0.6263	0.253744	0.184109	0.50923	0.00478243	-0.214314	0.264259	-0.0312153	0.872295	-0.230126	0.229768	0.0428628	0.825271	-0.0871662	0.652989	-0.0181746	0.925446	0.327608	0.0827649	-0.0627409	0.746448	-0.180903	0.347669	0.165619	0.390558	-0.31339	0.0978383	-0.0448926	0.817131
Rozellomycota_SH0087876	0.0187932	0.922916	-0.114978	0.552569	0.447184	0.0150079	0.382709	0.0404576	-0.0258088	0.894278	-0.114978	0.552569	0.247272	0.195936	0.330789	0.0796502	0.290256	0.126657	0.0866467	0.65493	0.250887	0.189267	-0.389451	0.0367742	0.434792	0.0184211	0.490247	0.00693796	0.247232	0.196011	0.255036	0.18181	0.437607	0.0175941	-0.0103058	0.957685	0.0233816	0.904173
Chaetomella_raphigera	-0.0187932	0.922916	-0.114978	0.552569	0.445318	0.0154852	0.382709	0.0404576	0.0106885	0.956115	-0.114978	0.552569	0.217364	0.257357	0.317744	0.0930188	0.27721	0.145429	0.0754665	0.697218	0.249023	0.192684	-0.381061	0.0414011	0.430132	0.01986	0.482791	0.00798511	0.239768	0.210291	0.258766	0.175284	0.428277	0.0204578	-0.016864	0.930809	0.0308637	0.873722
Tomentella_SH0146138	0.0187932	0.922916	-0.114978	0.552569	0.453712	0.0134325	0.379776	0.042149	-0.00756015	0.968952	-0.114978	0.552569	0.228579	0.233002	0.331721	0.0787549	0.291187	0.125388	0.0838516	0.665411	0.254148	0.183388	-0.393646	0.0346217	0.432462	0.0191294	0.488383	0.00718818	0.242567	0.204855	0.263428	0.167361	0.434808	0.0184161	-0.0103058	0.957685	0.030396	0.875621
Endogonales_uncl_SH0196530	-0.0187932	0.922916	-0.114978	0.552569	0.323147	0.0872892	0.25685	0.178615	0.315702	0.0952566	-0.114978	0.552569	-0.0536734	0.782145	0.244597	0.200972	0.0740781	0.702535	-0.0372674	0.847797	0.0507831	0.793619	-0.340741	0.0704827	0.309667	0.102108	0.166833	0.387044	-0.0520119	0.788735	0.221466	0.248263	0.243063	0.203901	-0.0822122	0.671587	-0.0341371	0.860452
Muyocopron_laterale	-0.0187932	0.922916	-0.114978	0.552569	0.323147	0.0872892	0.25685	0.178615	0.315702	0.0952566	-0.114978	0.552569	-0.0536734	0.782145	0.244597	0.200972	0.0740781	0.702535	-0.0372674	0.847797	0.0507831	0.793619	-0.340741	0.0704827	0.309667	0.102108	0.166833	0.387044	-0.0520119	0.788735	0.221466	0.248263	0.243063	0.203901	-0.0822122	0.671587	-0.0341371	0.860452
Tetraploa_dwibahubeeja	0.0187932	0.922916	-0.114978	0.552569	0.390761	0.0360909	0.221414	0.248378	-0.00756015	0.968952	-0.114978	0.552569	0.19974	0.298883	0.105293	0.58672	0.165394	0.39121	-0.0796591	0.681247	0.210121	0.273941	-0.167107	0.386253	0.243726	0.202633	0.438054	0.0174659	0.129214	0.50411	0.150131	0.43696	0.271055	0.154952	-0.124138	0.521141	0.0745872	0.700584
uncl._Acidobacteriales_33e2	0.0187932	0.922916	-0.114978	0.552569	0.217297	0.257508	0.113395	0.558087	0.110274	0.569042	-0.114978	0.552569	-0.0237658	0.902606	0.141634	0.463634	0.3443	0.06741	0.0731373	0.706146	0.190087	0.323316	-0.240756	0.208361	0.333433	0.0771294	0.449704	0.0143824	0.213412	0.266322	0.376726	0.0439678	0.417313	0.0243013	0.186676	0.332237	0.21324	0.266717
Helicoma_sp	0.0187932	0.922916	-0.114978	0.552569	0.217297	0.257508	0.113395	0.558087	0.110274	0.569042	-0.114978	0.552569	-0.0237658	0.902606	0.141634	0.463634	0.3443	0.06741	0.0731373	0.706146	0.190087	0.323316	-0.240756	0.208361	0.333433	0.0771294	0.449704	0.0143824	0.213412	0.266322	0.376726	0.0439678	0.417313	0.0243013	0.186676	0.332237	0.21324	0.266717
Humicola_phialophoroides	-0.0187932	0.922916	-0.114978	0.552569	0.193049	0.315692	0.0977545	0.613925	0.137908	0.475594	-0.114978	0.552569	-0.0536734	0.782145	0.114611	0.553845	0.33405	0.0765506	0.0638204	0.74223	0.180769	0.348032	-0.217916	0.256122	0.324113	0.086294	0.441316	0.0165521	0.208281	0.27826	0.380456	0.0417522	0.409382	0.0274341	0.193702	0.314025	0.226801	0.236757
Auriculariales_uncl_SH0030998	-0.0187932	0.922916	-0.114978	0.552569	-0.00979234	0.959792	0.0197953	0.918819	0.175708	0.361917	-0.114978	0.552569	-0.0536734	0.782145	0.0335448	0.862851	0.131384	0.496913	-0.00372674	0.984692	-0.0489195	0.801039	-0.123291	0.52401	0.243027	0.203971	0.171027	0.375047	-0.00139942	0.994252	0.231724	0.226461	0.274088	0.150206	0.13257	0.493	0.0708461	0.714965
Fungi_SH0142992	0.018709	0.923261	-0.171693	0.373162	0.390633	0.0361571	0.303261	0.109777	0.0237466	0.902684	0.0934118	0.62983	0.178641	0.353832	0.256719	0.178845	0.421603	0.0227324	0.155821	0.419575	0.304723	0.10799	-0.244665	0.200845	0.273831	0.150603	0.540704	0.00245899	0.332266	0.0782348	0.266656	0.162026	0.401624	0.0308086	-0.041971	0.828852	0.00034915	0.998566
uncl._Bradyrhizobiaceae_8ab5	0.0176447	0.927614	-0.188915	0.326364	0.0476113	0.806258	-0.104458	0.58971	-0.213128	0.266975	0.0204735	0.916047	0.06506	0.737396	-0.277548	0.14492	-0.257043	0.178277	-0.158439	0.411708	-0.0561001	0.772545	0.195462	0.309562	-0.255958	0.180181	-0.0423316	0.827404	-0.134182	0.487709	-0.224238	0.242239	-0.0454995	0.814701	-0.0656428	0.735127	0.0707973	0.715154
Staphylococcus_saprophyticus	-0.0175091	0.928169	-0.0886521	0.647449	-0.396811	0.033066	-0.34643	0.0656215	-0.265636	0.163699	-0.162895	0.398507	-0.399109	0.0319724	0.0501075	0.796307	-0.303099	0.109977	0.141782	0.463162	-0.145157	0.452471	0.0449639	0.816846	-0.338955	0.0720648	-0.551447	0.00193047	-0.164602	0.393515	-0.276312	0.146792	-0.484685	0.00770725	0.112059	0.562763	-0.0500344	0.796598
uncl._AD3_f4b2	0.0169591	0.93042	-0.0922281	0.634193	0.0454456	0.814917	-0.0505761	0.794442	0.0276029	0.886974	0.828993	2.77113e-08	0.359207	0.055655	-0.171535	0.373609	-0.202928	0.291076	-0.276889	0.145916	-0.18611	0.333729	0.388108	0.0374856	-0.309513	0.102287	-0.139056	0.471889	-0.0746483	0.70035	-0.326495	0.0838767	-0.202642	0.291771	-0.3906	0.0361743	-0.16092	0.404328
uncl._Bacillaceae_fcfb	0.0169591	0.93042	-0.0922281	0.634193	-0.150924	0.434512	-0.272875	0.15209	0.00125468	0.994846	0.368912	0.0489119	0.242256	0.205454	0.0796014	0.681466	-0.406976	0.0284468	-0.0571714	0.768318	-0.280287	0.140832	0.340997	0.0702582	-0.0740139	0.702781	-0.311756	0.0996956	-0.208229	0.278382	-0.130149	0.501	-0.336239	0.0745225	-0.201218	0.295246	-0.342095	0.0693009
uncl._Bacillaceae_67bc	0.0169591	0.93042	-0.0922281	0.634193	0.101551	0.600158	-0.272875	0.15209	-0.218314	0.255232	-0.0922281	0.634193	-0.204986	0.286105	-0.213018	0.267227	-0.189474	0.324909	-0.438314	0.0173914	-0.438368	0.017376	0.124509	0.519888	-0.231574	0.226769	-0.289327	0.127931	-0.231803	0.226298	-0.304617	0.108119	-0.430544	0.0197291	0.0202909	0.916793	0.283579	0.136029
uncl._Rhodocyclaceae_abfc	0.01657	0.932013	-0.135168	0.484487	0.218726	0.254314	0.151264	0.433467	0.0501084	0.796303	-0.135168	0.484487	0.196359	0.307305	-0.0172529	0.929217	0.0484726	0.802821	-0.116648	0.546773	0.102696	0.596033	-0.117953	0.542266	0.167641	0.384715	0.263378	0.167445	0.0863712	0.65596	0.0707072	0.715501	0.204026	0.288417	0.028499	0.883329	0.202857	0.291248
Mortierellaceae_uncl_SH0205510	-0.0163703	0.93283	-0.171693	0.373162	0.347462	0.0647687	0.346688	0.0654072	0.100047	0.605596	-0.171693	0.373162	0.176647	0.359318	0.323508	0.0869169	0.307506	0.104648	0.0570416	0.76883	0.132534	0.49312	-0.330976	0.07947	0.511129	0.00460235	0.498951	0.00586498	0.163695	0.396163	0.392674	0.0351115	0.528765	0.00318844	0.0598087	0.757939	0.0251388	0.897008
Sphingobium_estrogenivorans	0.0159806	0.934426	0.344703	0.0670692	0.131952	0.495037	0.312384	0.0989779	0.189194	0.325637	-0.171693	0.373162	-0.381605	0.0410876	0.360381	0.0548029	0.242805	0.204398	0.451464	0.0139587	0.477956	0.00873299	-0.195592	0.309234	0.271048	0.154963	0.0866379	0.654963	0.426303	0.0211101	0.159089	0.409768	-0.0546878	0.778128	0.0374242	0.847165	-0.264307	0.165896
Didymella_exigua	0.0159439	0.934576	-0.20581	0.284129	0.321613	0.0888884	0.242129	0.205699	-0.127044	0.511357	0.124196	0.520945	0.107547	0.578691	0.0347136	0.858119	0.160746	0.404844	-0.141651	0.463576	0.141356	0.464518	0.0287858	0.882163	0.0683494	0.724617	0.233514	0.222791	0.160474	0.405647	-0.083562	0.6665	-0.124794	0.518924	-0.298564	0.115668	-0.0929135	0.631665
uncl._WD2101_449d	0.015139	0.937872	0.255507	0.180977	0.269523	0.157391	0.460424	0.0119589	0.0761229	0.694709	0.253744	0.184109	0.0112153	0.953955	0.136742	0.479369	0.389492	0.0367526	0.177952	0.355722	0.304698	0.10802	0.0694533	0.720345	0.156581	0.417282	0.303842	0.109065	0.293413	0.122395	0.156658	0.41705	0.28995	0.127076	-0.0873651	0.652246	-0.0813678	0.674776
uncl._Acidobacteria.6_48cd	0.015139	0.937872	0.255507	0.180977	-0.0610856	0.752929	0.242187	0.205588	0.0245053	0.89959	-0.114978	0.552569	-0.25555	0.180902	0.136276	0.480882	0.468229	0.0104174	0.276245	0.146895	0.260904	0.171618	-0.0228403	0.906382	0.301511	0.111945	0.363025	0.05292	0.368748	0.0490203	0.388382	0.0373398	0.39492	0.0339889	0.268419	0.159163	0.0708461	0.714965
uncl._Bradyrhizobiaceae_a199	0.0145014	0.940484	-0.136217	0.481072	0.0554765	0.775009	0.0965506	0.618317	-0.06876	0.723027	0.319405	0.0912274	0.151353	0.433194	-0.200667	0.296598	-0.241847	0.206245	-0.350046	0.06267	-0.222107	0.246863	0.0693199	0.72086	-0.145536	0.451279	-0.0281134	0.884897	-0.280495	0.140523	-0.0485359	0.802569	0.0606092	0.754797	-0.387623	0.0377452	-0.00104971	0.995688
Onygenales_uncl_SH0040712	-0.0143318	0.941179	-0.222818	0.245314	0.0900642	0.642202	-0.140659	0.466746	0.0845376	0.662833	0.304204	0.108622	0.616325	0.000370868	-0.390644	0.0361518	-0.243776	0.202537	-0.233214	0.223404	-0.00270862	0.988874	0.141369	0.464476	-0.175652	0.362073	0.117553	0.543646	-0.271046	0.154967	-0.207815	0.279362	0.0670541	0.729641	-0.223775	0.24324	0.149075	0.440229
Rhodococcus_sp.	0.0133481	0.94521	0.158473	0.411605	0.22736	0.235573	0.00948093	0.96107	-0.120444	0.53371	-0.135168	0.484487	-0.300424	0.113307	0.0681902	0.725234	0.0657255	0.734805	0.012322	0.949417	-0.0123235	0.94941	0.12083	0.532389	-0.0743703	0.701415	-0.159013	0.409994	0.122976	0.525079	-0.24912	0.192507	-0.232408	0.225053	0.0202384	0.917008	-0.0255633	0.895278
uncl._Enterobacteriaceae_6bc6	0.0115794	0.952462	0.0514941	0.790792	-0.240191	0.209463	0.000688354	0.997172	-0.167235	0.385887	-0.188915	0.326364	-0.305368	0.107208	-0.0173878	0.928666	0.11056	0.568034	0.100377	0.604401	0.0748001	0.699768	-0.167234	0.385887	-0.0372452	0.847887	-0.0306822	0.874459	-0.037282	0.847738	0.20536	0.285207	0.0520698	0.788505	0.273457	0.151185	0.313649	0.097547
uncl._Cystobacteraceae_de9e	0.00939662	0.961415	-0.114978	0.552569	0.00396357	0.98372	0.12537	0.516981	-0.0943716	0.6263	0.253744	0.184109	0.307354	0.104829	-0.233183	0.223467	-0.0563739	0.771464	-0.167237	0.385878	0.118339	0.540938	-0.00536049	0.977983	0.000699022	0.997129	0.151455	0.43288	-0.0249564	0.897751	-0.20608	0.283485	-0.0989049	0.60974	-0.357658	0.0567955	-0.22797	0.234284
Malassezia_sp	0.00889739	0.963464	-0.0694512	0.720353	-0.188381	0.327759	-0.244838	0.200515	0.0261038	0.893076	0.186533	0.332614	0.15147	0.432834	-0.276682	0.14623	-0.0714659	0.712576	-0.144651	0.454065	-0.0467754	0.809598	0.225427	0.239686	-0.487602	0.00729534	-0.290402	0.126458	-0.129319	0.503759	-0.450965	0.0140776	-0.327748	0.082626	-0.196108	0.307935	-0.0491908	0.799958
Kickxellomycota_SH0033293	-0.00828501	0.965977	-0.135168	0.484487	0.285331	0.133523	0.0909307	0.63899	-0.168254	0.382956	0.179448	0.351627	0.599436	0.000589464	-0.317126	0.0936918	-0.0377922	0.845679	-0.299014	0.115093	0.0669579	0.730015	0.0854853	0.659277	-0.110939	0.566699	0.340213	0.070947	-0.0727986	0.707447	-0.164435	0.394001	0.169473	0.379468	-0.346532	0.0655372	-0.00577235	0.976292
uncl._Alphaproteobacteria_1ca8	-0.00818718	0.966379	0.0858678	0.657844	0.153924	0.425329	0.396417	0.0332567	0.0899477	0.642634	-0.171736	0.373043	0.0315091	0.871103	0.302711	0.110456	0.241994	0.205959	0.112372	0.561668	0.154487	0.423616	-0.382926	0.0403343	0.290256	0.126657	0.345941	0.0660291	0.133949	0.488472	0.277516	0.144968	0.425764	0.0212913	0.0447801	0.817582	-0.0405114	0.834722
Spirochaeta_aurantia	-0.00628828	0.974174	-0.153888	0.425437	0.331025	0.0794223	0.0533811	0.783303	0.0623865	0.747834	-0.153888	0.425437	-0.0298071	0.878012	0.220743	0.249852	0.174723	0.364657	-0.123077	0.524737	-0.0873617	0.652259	-0.0836615	0.666126	0.203395	0.289942	0.182812	0.342517	0.0355872	0.854586	0.191327	0.320111	0.0438338	0.821375	-0.000376184	0.998455	-0.018401	0.92452
uncl._Betaproteobacteria_e952	-0.00548136	0.977487	-0.114978	0.552569	0.363016	0.0529265	0.161539	0.402498	-0.0258088	0.894278	-0.114978	0.552569	-0.25555	0.180902	0.259739	0.173609	0.0363402	0.851542	0.0368016	0.849678	0.0507831	0.793619	0.0741146	0.702395	0.230211	0.229591	0.0722323	0.709625	0.051079	0.792442	0.271821	0.153744	0.131096	0.497865	-0.0789331	0.684003	-0.0378781	0.845333
Xenasmatella_christiansenii	-0.00548136	0.977487	-0.114978	0.552569	0.10655	0.582237	0.067695	0.727154	0.00938502	0.961463	-0.114978	0.552569	0.0154878	0.936444	0.0964413	0.618717	-0.273949	0.150421	-0.120653	0.532995	-0.237376	0.215015	0.0743477	0.701502	0.120931	0.532046	-0.165901	0.38974	-0.157668	0.414014	-0.0424283	0.827015	-0.0354565	0.855114	-0.183397	0.340951	-0.230542	0.228904
uncl._Enterobacteriaceae_7529	0.00544678	0.977629	0.0388138	0.841559	-0.0781148	0.687115	-0.309809	0.101942	-0.118623	0.539957	-0.133295	0.490619	-0.313906	0.097258	0.049151	0.800117	-0.322992	0.08745	0.00459046	0.981145	-0.248455	0.193735	0.227503	0.23527	-0.390198	0.0363833	-0.472317	0.00967912	-0.180352	0.349163	-0.448091	0.0147801	-0.489473	0.00704104	0.00366574	0.984943	-0.0189745	0.922175
Propionibacterium_sp.	-0.00511129	0.979007	0.173489	0.368109	-0.342167	0.0692388	-0.427515	0.0207076	-0.081396	0.67467	-0.0972879	0.615626	-0.36923	0.0487026	0.0141919	0.941753	-0.439441	0.0170724	0.067403	0.728287	-0.30918	0.102676	0.268003	0.159835	-0.371868	0.0469926	-0.601275	0.000561171	-0.246634	0.197129	-0.260461	0.172373	-0.57149	0.00120222	0.101415	0.600651	-0.0854676	0.659344
uncl._Bacillales_d9eb	0.00503063	0.979338	-0.153888	0.425437	-0.0574801	0.767101	-0.0733989	0.705141	-0.191556	0.319522	-0.153888	0.425437	-0.22945	0.231178	-0.126459	0.513317	0.0417166	0.829875	-0.0546177	0.778405	-0.0811884	0.675455	-0.0651325	0.737114	-0.14857	0.441795	-0.134724	0.485939	-0.0271586	0.888782	-0.0827461	0.669573	-0.0790507	0.683557	0.31844	0.0922647	0.362011	0.0536359
Limnobacter_litoralis	-0.00469831	0.980702	0.229956	0.230123	-0.20937	0.275699	0.0989764	0.60948	0.421544	0.0227537	-0.114978	0.552569	-0.25555	0.180902	0.0554421	0.775145	0.069885	0.718676	0.0139753	0.94264	-0.114145	0.555468	-0.0522065	0.787963	0.132348	0.493731	-0.205978	0.283727	0.023557	0.903458	0.100009	0.605733	-0.0961057	0.619944	0.0852571	0.660133	-0.284787	0.134296
Mycena_rosea	-0.00420752	0.982718	-0.222409	0.246203	0.27075	0.155436	0.168765	0.381491	-0.118674	0.539785	-0.0460157	0.812636	0.45834	0.0124011	0.112352	0.561738	0.139689	0.469856	0.00931145	0.961765	0.13308	0.491324	-0.230525	0.228939	0.469801	0.0101281	0.541466	0.0024178	0.121364	0.530568	0.359402	0.0555131	0.426404	0.0210763	-0.0345845	0.858641	0.0339213	0.861326
Pseudophialophora_tarda	-0.00377297	0.984503	-0.153888	0.425437	0.514512	0.00429583	0.408797	0.0276777	-0.00355896	0.985382	0.12311	0.524623	0.460402	0.0119635	0.241694	0.206539	0.255538	0.180923	-0.00748188	0.969274	0.194553	0.311864	-0.416062	0.0247752	0.369367	0.0486126	0.559851	0.00158849	0.13879	0.472747	0.191327	0.320111	0.494535	0.00639023	-0.144267	0.455277	-0.0420594	0.828497
Penicillium_SH0121235	-0.00325466	0.986631	-0.0796487	0.681287	0.35584	0.0581575	0.357751	0.0567265	0.106621	0.581984	-0.0758036	0.695929	0.348615	0.0638253	0.0453131	0.815447	0.261422	0.170739	-0.0970045	0.616659	0.178348	0.354635	-0.246148	0.198041	0.355331	0.0585441	0.582242	0.000920827	0.128836	0.505366	0.240686	0.208498	0.528498	0.00320667	-0.110397	0.568608	0.012245	0.949732
Corynebacterium_sp._f9ff	0.00125623	0.99484	0.308487	0.103489	0.206469	0.282557	0.261702	0.170265	0.0539512	0.781044	-0.0922281	0.634193	-0.204986	0.286105	0.291498	0.124967	0.258985	0.174906	0.423741	0.0219823	0.39128	0.0358229	0.044868	0.81723	0.109899	0.570363	0.0611176	0.752803	0.374364	0.0454184	-0.0527329	0.785874	0.0920589	0.634818	-0.0101455	0.958343	-0.30721	0.104999
Nocardioides_daphniae	0.00125623	0.99484	0.308487	0.103489	0.206469	0.282557	0.261702	0.170265	0.0539512	0.781044	-0.0922281	0.634193	-0.204986	0.286105	0.291498	0.124967	0.258985	0.174906	0.423741	0.0219823	0.39128	0.0358229	0.044868	0.81723	0.109899	0.570363	0.0611176	0.752803	0.374364	0.0454184	-0.0527329	0.785874	0.0920589	0.634818	-0.0101455	0.958343	-0.30721	0.104999
Talaromyces_diversus	0.00125623	0.99484	-0.0922281	0.634193	-0.237888	0.213997	-0.087626	0.651273	0.158089	0.412753	-0.0922281	0.634193	-0.204986	0.286105	-0.0313921	0.871577	-0.29374	0.121958	-0.0538084	0.78161	-0.199564	0.299317	-0.222657	0.245663	0.176063	0.360932	-0.293813	0.121862	-0.22619	0.238057	0.18737	0.330409	-0.0965495	0.618321	-0.00676364	0.972222	-0.0236316	0.903153
Herpotrichiellaceae_uncl_SH0214873	0.00125623	0.99484	-0.0922281	0.634193	-0.0415182	0.830672	-0.087626	0.651273	0.158089	0.412753	-0.0922281	0.634193	-0.204986	0.286105	-0.125568	0.516313	-0.183868	0.339689	-0.304914	0.107758	-0.372221	0.0467674	-0.0577675	0.765969	-0.00448569	0.981576	-0.372312	0.046709	-0.265478	0.163958	-0.103222	0.594143	-0.230147	0.229725	0.0721455	0.709959	0.102403	0.597086
Globodera_SH0190174	0	1	-0.114978	0.552569	0.412677	0.0260948	0.193554	0.314403	0.102714	0.595969	0.622467	0.000311284	0.550887	0.00195538	-0.177508	0.356943	0.0736122	0.704322	-0.177486	0.357003	0.0628965	0.745839	-0.0997517	0.606667	-0.0733973	0.705147	0.282871	0.137052	-0.0552773	0.775797	-0.178572	0.354021	0.211106	0.271646	-0.339623	0.0714695	-0.0448926	0.817131
Ascomycota_SH0025664	0	1	-0.114978	0.552569	0.414543	0.0253606	0.445027	0.0155609	-0.272165	0.153202	-0.114978	0.552569	0.25101	0.189043	0.392521	0.0351891	0.383436	0.0400469	0.209629	0.275091	0.271853	0.153694	-0.24262	0.204752	0.497704	0.00600948	0.500966	0.00563776	0.323734	0.0866842	0.298863	0.115287	0.51132	0.00458459	0.0306832	0.874455	-0.030396	0.875621
Ganoderma_sp	0	1	-0.114978	0.552569	0.439723	0.0169933	0.385641	0.0388208	-0.0258088	0.894278	-0.114978	0.552569	0.25101	0.189043	0.323334	0.0870957	0.282801	0.137153	0.0838516	0.665411	0.246694	0.197016	-0.381061	0.0414011	0.434792	0.0184211	0.488383	0.00718818	0.248165	0.194274	0.248508	0.193637	0.435741	0.0181387	-0.0135849	0.94424	0.0201081	0.91754
Rozellomycota_SH0214050	0	1	-0.114978	0.552569	0.452779	0.0136487	0.379776	0.042149	0.0106885	0.956115	-0.114978	0.552569	0.213626	0.265833	0.325198	0.0851865	0.284665	0.134471	0.0782615	0.686556	0.253217	0.185054	-0.389451	0.0367742	0.430132	0.01986	0.484655	0.00771157	0.238835	0.212125	0.265293	0.164263	0.430143	0.0198563	-0.0135849	0.94424	0.0341371	0.860452
Fungi_SH0120520	0	1	-0.114978	0.552569	0.32408	0.0863281	0.25685	0.178615	0.297453	0.117095	-0.114978	0.552569	-0.0387196	0.841939	0.25112	0.188843	0.0806007	0.677679	-0.0316773	0.870421	0.0517149	0.789915	-0.344936	0.0668722	0.311997	0.0994199	0.170561	0.376369	-0.0482801	0.803589	0.219601	0.252371	0.247729	0.195084	-0.0789331	0.684003	-0.0378781	0.845333
Poaceascoma_SH0046128	0	1	-0.114978	0.552569	0.112379	0.561644	0.174492	0.365303	-0.272165	0.153202	-0.114978	0.552569	0.25101	0.189043	0.159804	0.407639	0.175877	0.361449	0.0964294	0.61876	0.120901	0.532147	-0.35589	0.0581201	0.157979	0.413083	0.324812	0.0855792	0.141109	0.465309	0.0974451	0.615052	0.385356	0.0389779	0.0939234	0.627947	0.0895514	0.644106
uncl._Cytophagales_5d73	0	1	-0.114978	0.552569	0.0769398	0.691591	0.137345	0.477413	-0.272165	0.153202	-0.114978	0.552569	0.213626	0.265833	0.13744	0.477104	0.1619	0.401433	0.0927026	0.632442	0.108788	0.574292	-0.360551	0.0546798	0.11231	0.561886	0.296851	0.117873	0.115919	0.549301	0.0918502	0.635589	0.372293	0.0467214	0.109851	0.570535	0.113868	0.556435
Meloidogyne	-	-	0.353156	0.060215	-0.0424102	0.827088	0.0705181	0.716231	-0.163114	0.397864	-0.0832645	0.66762	-0.12436	0.520391	0.394751	0.034072	0.15514	0.421635	0.132488	0.493272	0.0966175	0.618073	-0.215977	0.26048	0.27736	0.145202	-0.12591	0.515164	0.21904	0.253617	0.243656	0.202766	-0.173318	0.368587	0.168339	0.382711	-0.114155	0.555434
