# Supplementary material for: Farming System and Nematodes Affect the Rhizosphere Microbiome of Tropical Banana Plants
Source: Environ Microbiol Rep. 2025 Jul 9;17(4):e70155. doi: 10.1111/1758-2229.70155 (PMC12241448; doi:10.1111/1758-2229.70155)
Supplement: Supplementary file 11 — Table S2. (A): Common ASV taxa in the shared microbiome of samples from all banana farming systems, with frequencies of phyla also shown as a pie chart. (B): Common taxa in the shared microbiome of controls, with frequencies of phyla also shown as a pie chart. (C): taxa in common between the shared microbiomes of banana plants and adjacent controls, and frequencies of phyla in a pie chart. (D): Diversity indices of 16S rRNA gene ASV data per sample and farm management system, with means comparisons by farming system. [file EMI4-17-e70155-s002.xlsx]

## Sheet: Suppl_Table S2A
	Table S2A	- List of common ASV taxa in the core microbiome of samples from all banana crop types. The frequencies of phyla (the most represented are highlighted in grey) are also shown as a pie chart.
k__Bacteria	p__Acidobacteria	c__Acidobacteriia	o__Acidobacteriales	f__Acidobacteriaceae	g__Acidobacteriaceae	s__uncl. Acidobacteriaceae
k__Bacteria	p__Acidobacteria	c__Holophagae	o__Holophagales	f__Holophagaceae	g__Holophaga	s__H. foetida			Phyla	%
k__Bacteria	p__Acidobacteria	c__Acidobacteriia	o__Acidobacteriales	f__s__uncl._ Ca_Koribacteraceae	g__uncl._ Ca. Koribacter	s__uncl. Ca. Koribacter			Acidobacteria	0.038961
k__Bacteria	p__Actinobacteria	c__Actinobacteria	o__Actinomycetales	f__Micrococcaceae	g__Arthrobacter	s__Arthrobacter sp.			Actinobacteria	0.168831
k__Bacteria	p__Actinobacteria	c__Actinobacteria	o__Actinomycetales	f__Brevibacteriaceae	g__Brevibacterium	s__B. casei			AD3	0.012987
k__Bacteria	p__Actinobacteria	c__Actinobacteria	o__Actinomycetales	f__Corynebacteriaceae	g__Corynebacterium	s__C. pilosum			Bacteroidetes	0.0519481
k__Bacteria	p__Actinobacteria	c__Actinobacteria	o__Actinomycetales	f__Microbacteriaceae	g__Frondihabitans	s__F. australicus			Chloroflexi	0.038961
k__Bacteria	p__Actinobacteria	c__Thermoleophilia	o__Gaiellales	f__Gaiellaceae	g__Gaiella	s__G. occulta			Cyanobacteria	0.012987
k__Bacteria	p__Actinobacteria	c__Acidimicrobiia	o__Acidimicrobiales	f__C111	g__Ilumatobacter	s__I. fluminis			Firmicutes	0.12987
k__Bacteria	p__Actinobacteria	c__Actinobacteria	o__Actinomycetales	f__Microbacteriaceae	g__Microbacteriaceae	s__uncl. Microbacteriaceae			Nitrospirae	0.012987
k__Bacteria	p__Actinobacteria	c__Actinobacteria	o__Actinomycetales	f__Micrococcaceae	g__Micrococcus	s__Micrococcus sp.			Planctomycetes	0.025974
k__Bacteria	p__Actinobacteria	c__Actinobacteria	o__Actinomycetales	f__Nocardiopsaceae	g__Nocardiopsis	s__Nocardiopsis sp.			Proteobacteria	0.506494
k__Bacteria	p__Actinobacteria	c__Actinobacteria	o__Actinomycetales	f__Propionibacteriaceae	g__Propionibacterium	s__Propionibacterium sp.
k__Bacteria	p__Actinobacteria	c__Actinobacteria	o__Actinomycetales	f__Propionibacteriaceae	g__Propionibacterium	s__Propionibacterium sp.
k__Bacteria	p__Actinobacteria	c__Actinobacteria	o__Actinomycetales	f__Micrococcaceae	g__Rothia	s__R. terrae
k__Bacteria	p__Actinobacteria	c__Actinobacteria	o__Actinomycetales	f__uncl._Actinomycetales	g__uncl._Actinomycetales	s__uncl. Actinomycetales
k__Bacteria	p__AD3	c__uncl._AD3	o__uncl._AD3	f__uncl._AD3	g__uncl._AD3	s__uncl. AD3
k__Bacteria	p__Bacteroidetes	c__Flavobacteriia	o__Flavobacteriales	f__Flavobacteriaceae	g__Flavobacterium	s__F. frigidarium
k__Bacteria	p__Bacteroidetes	c__Bacteroidia	o__Bacteroidales	f__Porphyromonadaceae	g__Petrimonas	s__P. sulfuriphila
k__Bacteria	p__Bacteroidetes	c__Cytophagia	o__Cytophagales	f__Cytophagaceae	g__Siphonobacter	s__S. aquaeclarae
k__Bacteria	p__Bacteroidetes	c__Cytophagia	o__Cytophagales	f__uncl._Cytophagales	g__uncl._Cytophagales	s__uncl. Cytophagales
k__Bacteria	p__Chloroflexi	c__Ktedonobacteria	o__Ktedonobacterales	f__Ktedonobacteraceae	g__Ktedonobacter	s__K. racemifer
k__Bacteria	p__Chloroflexi	c__Ktedonobacteria	o__Thermogemmatisporales	f__Thermogemmatisporaceae	g__Thermogemmatisporaceae	s__uncl. Thermogemmatisporaceae
k__Bacteria	p__Chloroflexi	c__Ktedonobacteria	o__JG30-KF-AS9	f__uncl._JG30-KF-AS9	g__uncl._JG30-KF-AS9	s__uncl. JG30-KF-AS9
k__Bacteria	p__Cyanobacteria	c__uncl._Cyanobacteria	o__uncl._Cyanobacteria	f__uncl._Cyanobacteria	g__uncl._Cyanobacteria	s__uncl. Cyanobacteria
k__Bacteria	p__Firmicutes	c__Bacilli	o__Lactobacillales	f__Aerococcaceae	g__Aerococcaceae	s__uncl. Aerococcaceae
k__Bacteria	p__Firmicutes	c__Bacilli	o__Lactobacillales	f__Aerococcaceae	g__Atopostipes	s__A. suicloacalis
k__Bacteria	p__Firmicutes	c__Bacilli	o__Bacillales	f__Bacillaceae	g__Bacillaceae	s__uncl. Bacillaceae
k__Bacteria	p__Firmicutes	c__Bacilli	o__Bacillales	f__Bacillaceae	g__Bacillus	s__B. megaterium
k__Bacteria	p__Firmicutes	c__Bacilli	o__Bacillales	f__Bacillaceae	g__Bacillus	s__Bacillus sp.
k__Bacteria	p__Firmicutes	c__Bacilli	o__Bacillales	f__Bacillaceae	g__Gracilibacillus	s__G. dipsosauri
k__Bacteria	p__Firmicutes	c__Bacilli	o__Bacillales	f__Bacillaceae	g__Oceanobacillus	s__O. caeni
k__Bacteria	p__Firmicutes	c__Bacilli	o__Bacillales	f__Planococcaceae	g__Staphylococcus	s__S. saprophyticus
k__Bacteria	p__Firmicutes	c__Bacilli	o__Lactobacillales	f__Streptococcaceae	g__Streptococcus	s__Streptococcus sp.
k__Bacteria	p__Firmicutes	c__Bacilli	o__Bacillales	f__uncl._Bacillales	g__uncl._Bacillales	s__uncl. Bacillales
k__Bacteria	p__Nitrospirae	c__Nitrospira	o__Nitrospirales	f__Nitrospiraceae	g__Nitrospira	s__N. calida
k__Bacteria	p__Planctomycetes	c__Planctomycetia	o__Gemmatales	f__Gemmataceae	g__Gemmata	s__G. obscuriglobus
k__Bacteria	p__Planctomycetes	c__Planctomycetia	o__uncl._Planctomycetia	f__uncl._Planctomycetia	g__uncl._Planctomycetia	s__uncl. Planctomycetia
k__Bacteria	p__Proteobacteria	c__Deltaproteobacteria	o__Myxococcales	f__Polyangiaceae	g__Aetherobacter	s__A. fasciculatus
k__Bacteria	p__Proteobacteria	c__Alphaproteobacteria	o__Rhodobacterales	f__Rhodobacteraceae	g__Albidovulum	s__A. inexpectatum
k__Bacteria	p__Proteobacteria	c__Gammaproteobacteria	o__Xanthomonadales	f__Sinobacteraceae	g__Alkanibacter	s__A. difficilis
k__Bacteria	p__Proteobacteria	c__Gammaproteobacteria	o__Pseudomonadales	f__Moraxellaceae	g__Alkanindiges	s__A. illinoisensis
k__Bacteria	p__Proteobacteria	c__Alphaproteobacteria	o__Rhizobiales	f__Bradyrhizobiaceae	g__Bradyrhizobiaceae	s__uncl. Bradyrhizobiaceae
k__Bacteria	p__Proteobacteria	c__Alphaproteobacteria	o__Rhizobiales	f__Bradyrhizobiaceae	g__Bradyrhizobiaceae	s__uncl. Bradyrhizobiaceae
k__Bacteria	p__Proteobacteria	c__Alphaproteobacteria	o__Rhizobiales	f__Bradyrhizobiaceae	g__Bradyrhizobiaceae	s__uncl. Bradyrhizobiaceae
k__Bacteria	p__Proteobacteria	c__Alphaproteobacteria	o__Caulobacterales	f__Caulobacteraceae	g__Brevundimonas	s__B. vesicularis
k__Bacteria	p__Proteobacteria	c__Alphaproteobacteria	o__Caulobacterales	f__Caulobacteraceae	g__Caulobacter	s__C. vibrioides
k__Bacteria	p__Proteobacteria	c__Betaproteobacteria	o__Burkholderiales	f__Comamonadaceae	g__Comamonadaceae	s__uncl. Comamonadaceae
k__Bacteria	p__Proteobacteria	c__Gammaproteobacteria	o__Enterobacteriales	f__Enterobacteriaceae	g__Enterobacteriaceae	s__uncl. Enterobacteriaceae
k__Bacteria	p__Proteobacteria	c__Gammaproteobacteria	o__Enterobacteriales	f__Enterobacteriaceae	g__Enterobacteriaceae	s__uncl. Enterobacteriaceae
k__Bacteria	p__Proteobacteria	c__Gammaproteobacteria	o__Enterobacteriales	f__Enterobacteriaceae	g__Enterobacteriaceae	s__uncl. Enterobacteriaceae
k__Bacteria	p__Proteobacteria	c__Gammaproteobacteria	o__Enterobacteriales	f__Enterobacteriaceae	g__Enterobacteriaceae	s__uncl. Enterobacteriaceae
k__Bacteria	p__Proteobacteria	c__Gammaproteobacteria	o__Enterobacteriales	f__Enterobacteriaceae	g__Enterobacteriaceae	s__uncl. Enterobacteriaceae
k__Bacteria	p__Proteobacteria	c__Gammaproteobacteria	o__Enterobacteriales	f__Enterobacteriaceae	g__Enterobacteriaceae	s__uncl. Enterobacteriaceae
k__Bacteria	p__Proteobacteria	c__Gammaproteobacteria	o__Enterobacteriales	f__Enterobacteriaceae	g__Enterobacteriaceae	s__uncl. Enterobacteriaceae
k__Bacteria	p__Proteobacteria	c__Alphaproteobacteria	o__Rhizobiales	f__Hyphomicrobiaceae	g__Hyphomicrobium	s__H. sulfonivorans
k__Bacteria	p__Proteobacteria	c__Alphaproteobacteria	o__Rhizobiales	f__Methylobacteriaceae	g__Methylobacteriaceae	s__uncl. Methylobacteriaceae
k__Bacteria	p__Proteobacteria	c__Alphaproteobacteria	o__Rhizobiales	f__Methylobacteriaceae	g__Methylobacterium	s__M. mesophilicum
k__Bacteria	p__Proteobacteria	c__Betaproteobacteria	o__Burkholderiales	f__Oxalobacteraceae	g__Oxalobacteraceae	s__uncl. Oxalobacteraceae
k__Bacteria	p__Proteobacteria	c__Gammaproteobacteria	o__Pseudomonadales	f__Pseudomonadaceae	g__Pseudomonas	s__P. syringae
k__Bacteria	p__Proteobacteria	c__Alphaproteobacteria	o__Rhodospirillales	f__Rhodospirillaceae	g__Reyranella	s__Re. massiliensis
k__Bacteria	p__Proteobacteria	c__Alphaproteobacteria	o__Rhodobacterales	f__Rhodobacteraceae	g__Rhodobacteraceae	s__uncl. Rhodobacteraceae
k__Bacteria	p__Proteobacteria	c__Alphaproteobacteria	o__Rhodospirillales	f__Rhodospirillaceae	g__Skermanella	s__S. xinjiangensis
k__Bacteria	p__Proteobacteria	c__Alphaproteobacteria	o__Sphingomonadales	f__Sphingomonadaceae	g__Sphingomonas	s__Sphingomonas sp.
k__Bacteria	p__Proteobacteria	c__Alphaproteobacteria	o__Sphingomonadales	f__Sphingomonadaceae	g__Sphingomonas	s__Sphingomonas sp.
k__Bacteria	p__Proteobacteria	c__Alphaproteobacteria	o__Sphingomonadales	f__Sphingomonadaceae	g__Sphingomonas	s__Sphingomonas sp.
k__Bacteria	p__Proteobacteria	c__Betaproteobacteria	o__uncl._Betaproteobacteria	f__uncl._Betaproteobacteria	g__uncl._Betaproteobacteria	s__uncl. Betaproteobacteria
k__Bacteria	p__Proteobacteria	c__Betaproteobacteria	o__uncl._Betaproteobacteria	f__uncl._Betaproteobacteria	g__uncl._Betaproteobacteria	s__uncl. Betaproteobacteria
k__Bacteria	p__Proteobacteria	c__Gammaproteobacteria	o__uncl._Gammaproteobacteria	f__uncl._Gammaproteobacteria	g__uncl._Gammaproteobacteria	s__uncl. Gammaproteobacteria
k__Bacteria	p__Proteobacteria	c__Gammaproteobacteria	o__uncl._Gammaproteobacteria	f__uncl._Gammaproteobacteria	g__uncl._Gammaproteobacteria	s__uncl. Gammaproteobacteria
k__Bacteria	p__Proteobacteria	c__Gammaproteobacteria	o__uncl._Gammaproteobacteria	f__uncl._Gammaproteobacteria	g__uncl._Gammaproteobacteria	s__uncl. Gammaproteobacteria
k__Bacteria	p__Proteobacteria	c__Gammaproteobacteria	o__uncl._Gammaproteobacteria	f__uncl._Gammaproteobacteria	g__uncl._Gammaproteobacteria	s__uncl. Gammaproteobacteria
k__Bacteria	p__Proteobacteria	c__Gammaproteobacteria	o__uncl._Gammaproteobacteria	f__uncl._Gammaproteobacteria	g__uncl._Gammaproteobacteria	s__uncl. Gammaproteobacteria
k__Bacteria	p__Proteobacteria	c__Gammaproteobacteria	o__uncl._Gammaproteobacteria	f__uncl._Gammaproteobacteria	g__uncl._Gammaproteobacteria	s__uncl. Gammaproteobacteria
k__Bacteria	p__Proteobacteria	c__uncl._Proteobacteria	o__uncl._Proteobacteria	f__uncl._Proteobacteria	g__uncl._Proteobacteria	s__uncl. Proteobacteria
k__Bacteria	p__Proteobacteria	c__Alphaproteobacteria	o__Rhizobiales	f__uncl._Rhizobiales	g__uncl._Rhizobiales	s__uncl. Rhizobiales
k__Bacteria	p__Proteobacteria	c__Alphaproteobacteria	o__Rhodobacterales	f__Hyphomonadaceae	g__Woodsholea	s__W. maritima

## Sheet: Suppl_Table S2B
Table S2B	- List of common taxa in the core microbiome of control samples. The frequencies of phyla (most represented are highlighted in grey), are also shown as a pie chart.
k__Bacteria	p__Acidobacteria	c__Acidobacteriia	o__Acidobacteriales	f__s__uncl._ Ca_Koribacteraceae	g__uncl._ Ca. Koribacter	s__uncl._ Ca. Koribacter
k__Bacteria	p__Actinobacteria	c__Actinobacteria	o__Actinomycetales	f__Thermomonosporaceae	g__Actinomadura	s__Actinomadura sp.
k__Bacteria	p__Actinobacteria	c__Actinobacteria	o__Actinomycetales	f__Microbacteriaceae	g__Frondihabitans	s__F. australicus
k__Bacteria	p__Actinobacteria	c__Thermoleophilia	o__Gaiellales	f__Gaiellaceae	g__Gaiella	s__G. occulta			Phyla	%
k__Bacteria	p__Actinobacteria	c__Acidimicrobiia	o__Acidimicrobiales	f__C111	g__Ilumatobacter	s__I. fluminis			Acidobacteria	0.0277778
k__Bacteria	p__Bacteroidetes	c__[Saprospirae]	o__[Saprospirales]	f__Chitinophagaceae	g__Filimonas	s__F. lacunae			Actinobacteria	0.111111
k__Bacteria	p__Chloroflexi	c__Chloroflexi	o__[Roseiflexales]	f__[Kouleothrixaceae]	g__[Kouleothrixaceae]	s__uncl._[Kouleothrixaceae]			Bacteroidetes	0.0277778
k__Bacteria	p__Firmicutes	c__Bacilli	o__Bacillales	f__Bacillaceae	g__Bacillaceae	s__uncl._Bacillaceae			Chloroflexi	0.0277778
k__Bacteria	p__Firmicutes	c__Bacilli	o__Bacillales	f__Bacillaceae	g__Bacillus	s__B. megaterium			Firmicutes	0.0833333
k__Bacteria	p__Firmicutes	c__Clostridia	o__Clostridiales	f__Clostridiaceae	g__Clostridium	s__C. paraputrificum			Nitrospirae	0.0277778
k__Bacteria	p__Nitrospirae	c__Nitrospira	o__Nitrospirales	f__Nitrospiraceae	g__Nitrospira	s__N. calida			Planctomycetes	0.0555556
k__Bacteria	p__Planctomycetes	c__Planctomycetia	o__Gemmatales	f__Isosphaeraceae	g__Nostocoida	s__N. limicola			Proteobacteria	0.611111
k__Bacteria	p__Planctomycetes	c__Planctomycetia	o__uncl._Planctomycetia	f__uncl._Planctomycetia	g__uncl._Planctomycetia	s__uncl._Planctomycetia			Verrucomicrobia	0.0277778
k__Bacteria	p__Proteobacteria	c__Deltaproteobacteria	o__Myxococcales	f__Polyangiaceae	g__Aetherobacter	s__A. fasciculatus
k__Bacteria	p__Proteobacteria	c__Gammaproteobacteria	o__Xanthomonadales	f__Xanthomonadaceae	g__Arenimonas	s__A. oryziterrae
k__Bacteria	p__Proteobacteria	c__Alphaproteobacteria	o__Rhizobiales	f__Bradyrhizobiaceae	g__Bradyrhizobiaceae	s__uncl._Bradyrhizobiaceae
k__Bacteria	p__Proteobacteria	c__Alphaproteobacteria	o__Rhizobiales	f__Bradyrhizobiaceae	g__Bradyrhizobiaceae	s__uncl._Bradyrhizobiaceae
k__Bacteria	p__Proteobacteria	c__Alphaproteobacteria	o__Rhizobiales	f__Bradyrhizobiaceae	g__Bradyrhizobiaceae	s__uncl._Bradyrhizobiaceae
k__Bacteria	p__Proteobacteria	c__Alphaproteobacteria	o__Caulobacterales	f__Caulobacteraceae	g__Caulobacter	s__C. vibrioides
k__Bacteria	p__Proteobacteria	c__Deltaproteobacteria	o__Myxococcales	f__Cystobacteraceae	g__Cystobacter	s__C. fuscus
k__Bacteria	p__Proteobacteria	c__Gammaproteobacteria	o__Enterobacteriales	f__Enterobacteriaceae	g__Enterobacteriaceae	s__uncl._Enterobacteriaceae
k__Bacteria	p__Proteobacteria	c__Gammaproteobacteria	o__Enterobacteriales	f__Enterobacteriaceae	g__Enterobacteriaceae	s__uncl._Enterobacteriaceae
k__Bacteria	p__Proteobacteria	c__Betaproteobacteria	o__Rhodocyclales	f__Rhodocyclaceae	g__Georgfuchsia	s__G. toluolica
k__Bacteria	p__Proteobacteria	c__Alphaproteobacteria	o__Rhizobiales	f__Hyphomicrobiaceae	g__Hyphomicrobiaceae	s__uncl._Hyphomicrobiaceae
k__Bacteria	p__Proteobacteria	c__Alphaproteobacteria	o__Rhizobiales	f__Hyphomicrobiaceae	g__Hyphomicrobium	s__H. sulfonivorans
k__Bacteria	p__Proteobacteria	c__Alphaproteobacteria	o__Rhodospirillales	f__Rhodospirillaceae	g__Reyranella	s__Re. massiliensis
k__Bacteria	p__Proteobacteria	c__Betaproteobacteria	o__Rhodocyclales	f__Rhodocyclaceae	g__Rhodocyclaceae	s__uncl._Rhodocyclaceae
k__Bacteria	p__Proteobacteria	c__Alphaproteobacteria	o__Sphingomonadales	f__Sphingomonadaceae	g__Sphingomonas	s__Sphingomonas sp.
k__Bacteria	p__Proteobacteria	c__Alphaproteobacteria	o__Sphingomonadales	f__Sphingomonadaceae	g__Sphingosinicella	s__S. microcystinivorans
k__Bacteria	p__Proteobacteria	c__Betaproteobacteria	o__uncl._Betaproteobacteria	f__uncl._Betaproteobacteria	g__uncl._Betaproteobacteria	s__uncl._Betaproteobacteria
k__Bacteria	p__Proteobacteria	c__Gammaproteobacteria	o__uncl._Gammaproteobacteria	f__uncl._Gammaproteobacteria	g__uncl._Gammaproteobacteria	s__uncl._Gammaproteobacteria
k__Bacteria	p__Proteobacteria	c__Gammaproteobacteria	o__uncl._Gammaproteobacteria	f__uncl._Gammaproteobacteria	g__uncl._Gammaproteobacteria	s__uncl._Gammaproteobacteria
k__Bacteria	p__Proteobacteria	c__Alphaproteobacteria	o__Rhizobiales	f__uncl._Rhizobiales	g__uncl._Rhizobiales	s__uncl._Rhizobiales
k__Bacteria	p__Proteobacteria	c__Alphaproteobacteria	o__Rhizobiales	f__uncl._Rhizobiales	g__uncl._Rhizobiales	s__uncl._Rhizobiales
k__Bacteria	p__Proteobacteria	c__Alphaproteobacteria	o__Rhizobiales	f__uncl._Rhizobiales	g__uncl._Rhizobiales	s__uncl._Rhizobiales
k__Bacteria	p__Verrucomicrobia	c__[Spartobacteria]	o__[Chthoniobacterales]	f__[Chthoniobacteraceae]	g__Ca. Xiphinematobacter	s__Ca. Xiphinematobacter

## Sheet: Suppl_Table S2C
Table 2C	- List of common taxa between the core microbiomes of banana plants and adjacent controls. The frequencies of phyla (the most represented are highlighted in grey), are also shown as a pie chart.
k__Bacteria	p__Acidobacteria	c__Acidobacteriia	o__Acidobacteriales	f__s__uncl._ Ca_Koribacteraceae	g__uncl._ Ca. Koribacter	s__uncl._ Ca. Koribacter
k__Bacteria	p__Actinobacteria	c__Thermoleophilia	o__Gaiellales	f__Gaiellaceae	g__Gaiella	s__G. occulta			Phyla	%
k__Bacteria	p__Actinobacteria	c__Actinobacteria	o__Actinomycetales	f__Microbacteriaceae	g__Frondihabitans	s__F. australicus			Acidobacteria	0.0588235
k__Bacteria	p__Actinobacteria	c__Acidimicrobiia	o__Acidimicrobiales	f__C111	g__Ilumatobacter	s__I. fluminis			Actinobacteria	0.176471
k__Bacteria	p__Firmicutes	c__Bacilli	o__Bacillales	f__Bacillaceae	g__Bacillus	s__B. megaterium			Firmicutes	0.0588235
k__Bacteria	p__Nitrospirae	c__Nitrospira	o__Nitrospirales	f__Nitrospiraceae	g__Nitrospira	s__N. calida			Nitrospirae	0.0588235
k__Bacteria	p__Proteobacteria	c__Alphaproteobacteria	o__Sphingomonadales	f__Sphingomonadaceae	g__Sphingomonas	s__Sphingomonas sp.			Proteobacteria	0.647059
k__Bacteria	p__Proteobacteria	c__Deltaproteobacteria	o__Myxococcales	f__Polyangiaceae	g__Aetherobacter	s__A. fasciculatus
k__Bacteria	p__Proteobacteria	c__Gammaproteobacteria	o__Enterobacteriales	f__Enterobacteriaceae	g__Enterobacteriaceae	s__uncl._Enterobacteriaceae
k__Bacteria	p__Proteobacteria	c__Alphaproteobacteria	o__Rhizobiales	f__Hyphomicrobiaceae	g__Hyphomicrobium	s__H. sulfonivorans
k__Bacteria	p__Proteobacteria	c__Alphaproteobacteria	o__Rhodospirillales	f__Rhodospirillaceae	g__Reyranella	s__Re. massiliensis
k__Bacteria	p__Proteobacteria	c__Alphaproteobacteria	o__Rhizobiales	f__Bradyrhizobiaceae	g__Bradyrhizobiaceae	s__uncl._Bradyrhizobiaceae
k__Bacteria	p__Proteobacteria	c__Alphaproteobacteria	o__Rhizobiales	f__uncl._Rhizobiales	g__uncl._Rhizobiales	s__uncl._Rhizobiales
k__Bacteria	p__Proteobacteria	c__Betaproteobacteria	o__uncl._Betaproteobacteria	f__uncl._Betaproteobacteria	g__uncl._Betaproteobacteria	s__uncl._Betaproteobacteria
k__Bacteria	p__Proteobacteria	c__Alphaproteobacteria	o__Caulobacterales	f__Caulobacteraceae	g__Caulobacter	s__C. vibrioides
k__Bacteria	p__Proteobacteria	c__Gammaproteobacteria	o__Enterobacteriales	f__Enterobacteriaceae	g__Enterobacteriaceae	s__uncl._Enterobacteriaceae
k__Bacteria	p__Proteobacteria	c__Alphaproteobacteria	o__Rhizobiales	f__Bradyrhizobiaceae	g__Bradyrhizobiaceae	s__uncl._Bradyrhizobiaceae

## Sheet: Suppl_Table S2D
Table S2D - Diversity indices of 16S ASV data. per sample and field management type. Means comparison and analysis of variance by field type and global data*
Diversity indices per sample
Index	CV1	CV2	CV3	CV4	CV5	CVCON1	CVCON2	CVCON3	CVCON4	CVCON5	OR1	OR2	OR3	OR4	OR5	ORCON1	ORCON2	ORCON3	ORCON4	ORCON5	BRB1	BRB2	BRB3	BRB4	BRB5	BRBCON1	BRBCON2	BRBCON3	BRBCON4	BRBCON5
Taxa_S	168	90	208	111	138	104	121	156	191	158	165	214	213	118	161	205	180	268	303	240	221	120	280	86	190	139	215	176	310	252
Individuals	8965	4508	11009	5854	7803	6363	6749	9789	11861	10210	9510	11426	12573	6241	11893	12257	12100	16457	16090	15072	15917	6655	15003	4438	11235	7558	12840	11201	18296	15090
Dominance_D	0.009341	0.01654	0.00657	0.01224	0.01099	0.01664	0.01293	0.00919	0.007429	0.01055	0.009792	0.006024	0.007942	0.01198	0.008025	0.007755	0.01041	0.00757	0.01087	0.006047	0.01097	0.01176	0.005639	0.02192	0.009902	0.01278	0.007023	0.00792	0.0054	0.006321
Simpson_1-D	0.9907	0.9835	0.9934	0.9878	0.989	0.9834	0.9871	0.9908	0.9926	0.9894	0.9902	0.994	0.9921	0.988	0.992	0.9922	0.9896	0.9924	0.9891	0.994	0.989	0.9882	0.9944	0.9781	0.9901	0.9872	0.993	0.9921	0.9946	0.9937
Shannon_H	4.947	4.345	5.206	4.551	4.753	4.409	4.61	4.889	5.097	4.855	4.936	5.243	5.148	4.619	4.956	5.125	4.966	5.345	5.413	5.309	5.119	4.636	5.485	4.179	4.992	4.699	5.18	5.006	5.536	5.323
Evenness_e^H/S	0.8377	0.8562	0.8771	0.8534	0.8398	0.7904	0.8303	0.8512	0.8565	0.8129	0.8436	0.8846	0.808	0.8593	0.8821	0.8203	0.7973	0.782	0.7401	0.8423	0.7566	0.8596	0.861	0.7596	0.7746	0.7904	0.8262	0.8487	0.8183	0.8133
Brillouin	4.894	4.29	5.153	4.499	4.703	4.363	4.56	4.843	5.051	4.811	4.887	5.191	5.1	4.566	4.916	5.077	4.923	5.299	5.36	5.263	5.079	4.585	5.432	4.127	4.944	4.648	5.132	4.961	5.488	5.275
Menhinick	1.774	1.34	1.982	1.451	1.562	1.304	1.473	1.577	1.754	1.564	1.692	2.002	1.9	1.494	1.476	1.852	1.636	2.089	2.389	1.955	1.752	1.471	2.286	1.291	1.793	1.599	1.897	1.663	2.292	2.051
Margalef	18.35	10.58	22.24	12.68	15.29	11.76	13.61	16.87	20.25	17.01	17.9	22.8	22.46	13.39	17.05	21.67	19.04	27.5	31.18	24.84	22.74	13.52	29.01	10.12	20.26	15.45	22.62	18.77	31.48	26.09
Equitability_J	0.9654	0.9655	0.9754	0.9663	0.9646	0.9494	0.9612	0.9681	0.9705	0.9591	0.9667	0.9772	0.9602	0.9682	0.9753	0.9628	0.9564	0.956	0.9473	0.9687	0.9483	0.9684	0.9734	0.9383	0.9513	0.9523	0.9645	0.9683	0.9651	0.9626
Fisher_alpha	29.34	15.93	36.39	19.44	23.81	17.66	20.94	26.35	32.33	26.53	28.36	37.37	36.43	20.65	26.33	34.97	29.99	45.47	52.98	40.53	36.32	20.79	48.86	15.13	32.48	24.18	36.68	29.64	53.02	42.97
Berger-Parker	0.04618	0.07165	0.03179	0.04151	0.04985	0.06333	0.06179	0.03575	0.03297	0.0522	0.05699	0.02144	0.0447	0.04615	0.0296	0.0403	0.06264	0.05481	0.08651	0.02362	0.07602	0.04673	0.03973	0.089	0.04949	0.0471	0.0303	0.02669	0.03722	0.03009
Chao-1	168	90	208	111	138	104	121	156	191	158	165	214	213	118	161	205	180	268	303	240	221	120	280	86	190	139	215	176	310	252
* Samples codes: CV = Conventional crop; CVCON= conventional field control; OR = organic crop; ORCON = organic field control; BRB = barbecho crop; BRBCON = barbecho field control. Computed with PAST.
Diversity indices per treatment
	CV		CVCON		OR		ORCON		BRB		BRBCON				Tukey's pairwise comparisons for diversity indices, all treatments
Index	mean	SD	mean	SD	mean	SD	mean	SD	mean	SD	mean	SD			Index		treatments	p value
Taxa_S	143	46.6583	146	34.1248	174.2	40.3324	239.2	48.9255	179.4	77.8062	218.4	66.395			Taxa_S			n. s.
Individuals	7627.8	2555.92	8994.4	2360.75	10328.6	2552.82	14395.2	2086.94	10649.6	5039.37	12997	4040.21			Individuals		CV-ORCON	0.034
Dominance_D	0.0111362	0.00369167	0.0113478	0.00357632	0.0087526	0.00224322	0.0085304	0.00204313	0.0120382	0.00600794	0.0078888	0.00288646			Dominance_D			n.s.
Simpson_1-D	0.98888	0.00366974	0.98866	0.00356202	0.99126	0.00226451	0.99146	0.00205621	0.98796	0.00600858	0.99212	0.00289948			Simpson_1-D			n.s.
Shannon_H	4.7604	0.33535	4.772	0.26656	4.9804	0.239909	5.2316	0.1828	4.8822	0.496639	5.1488	0.317787			Shannon_H			n.s.
Evenness_e^H/S	0.85284	0.0158067	0.82826	0.0273734	0.85552	0.0314907	0.7964	0.0389098	0.80228	0.0534042	0.81938	0.0211196			Evenness_e^H/S			n.s.
Brillouin	4.7078	0.335802	4.7256	0.267331	4.932	0.240594	5.1844	0.180285	4.8334	0.49789	5.1008	0.318518			Brillouin			n.s.
Menhinick	1.6218	0.257424	1.5344	0.164141	1.7128	0.236147	1.9842	0.280365	1.7186	0.378398	1.9004	0.284272			Menhinick			n.s.
Margalef	15.828	4.6156	15.9	3.29694	18.72	3.95298	24.846	4.76865	19.13	7.49292	22.882	6.25357			Margalef			n.s.
Equitability_J	0.96744	0.00449032	0.96166	0.00831703	0.96952	0.00687292	0.95824	0.00803573	0.95594	0.0145874	0.96256	0.00609163			Equitability_J			n.s.
Fisher_alpha	24.982	8.11111	24.762	5.65615	29.828	7.05505	40.788	8.95933	30.716	13.2775	37.298	11.2967			Fisher_alpha			n.s.
Berger-Parker	0.048196	0.0147542	0.049208	0.0142432	0.039776	0.0141506	0.053576	0.0236746	0.060194	0.021183	0.03428	0.00812405			Berger-Parker			n.s.
Chao-1	143	46.6583	146	34.1248	174.2	40.3324	239.2	48.9255	179.4	77.8062	218.4	66.395			Chao-1			n.s.
Means comparison and analysis of variance, number of sequences by crop type and management, all samples
			One-way ANOVA - Conventional field
		Sum of sqrs	df	Mean square	F	p(same)
Between groups:		14613.9	9	1623.77	8.358	1.474e-12
Within groups:		7055940	36320	194.271
Total:		7070550	36329
omega^2:		0.00182
Levene's test for homogeneity of variance. based on means: p(same) =							1.118e-56
			Based on medians: p(same) =				1.474e-12
Welch F test in the case of unequal variances:					F=9.741. df=1.477E04. p=5.339E-15
Tukey's pairwise comparisons: Q below diagonal, p(same) above diagonal (significant values in bold)
Samples	CV1	CV2	CV3	CV4	CV5	CVCON1	CVCON2	CVCON3	CVCON4	CVCON5
CV1		0.006777	0.7841	0.2087	0.9935	0.4636	0.6928	0.9996	0.3033	0.9892
CV2	5.305		1.417e-05	0.9814	0.1455	0.8667	0.6786	0.0004039	1.251e-05	7.889e-05
CV3	2.433	7.738		0.0006289	0.1741	0.003669	0.01245	0.9907	0.9994	0.9997
CV4	3.703	1.602	6.136		0.8283	1	0.9991	0.0315	2.994e-05	0.009295
CV5	1.383	3.922	3.816	2.32		0.9707	0.9969	0.8117	0.02243	0.5805
CVCON1	3.097	2.208	5.53	0.6059	1.714		1	0.1101	0.0001676	0.03982
CVCON2	2.638	2.668	5.071	1.065	1.255	0.4595		0.2375	0.0007322	0.1018
CVCON3	0.9808	6.286	1.452	4.684	2.364	4.078	3.619		0.7702	1
CVCON4	3.447	8.752	1.014	7.15	4.83	6.544	6.085	2.466		0.9308
CVCON5	1.482	6.787	0.9511	5.185	2.865	4.579	4.12	0.5011	1.965
			One-way ANOVA - Organic field													One-way ANOVA - Barbecho field
		Sum of sqrs	df	Mean square	F	p(same)									Sum of sqrs	df	Mean square	F	p(same)
Between groups:		23350.4	9	2594.49	7.242	1.363e-10							Between groups:		49724.7	9	5524.97	16.8	5.744e-28
Within groups:		13011800	36320	358.254									Within groups:		11944600	36320	328.871
Total:		13035100	36329										Total:		11994300	36329
omega^2:		0.001544											omega^2:		0.003899
Levene's test for homogeneity of variance. based on means: p(same) =							1.538e-45						Levene's test for homogeneity of variance. based on means: p(same) =						3.145e-114
			Based on medians: p(same) =				1.363e-10									Based on medians: p(same) =			5.744e-28
Welch F test in the case of unequal variances:					F=10.51. df=1.475E04. p=2.211E-16								Welch F test in the case of unequal variances:					F=22.71. df=1.474E04. p=7.813E-39
Tukey's pairwise comparisons: Q below diagonal, p(same) above diagonal (significant values in bold)													Tukey's pairwise comparisons: Q below diagonal, p(same) above diagonal (significant values in bold)
Samples	OR1	OR2	OR3	OR4	OR5	ORCON1	ORCON2	ORCON3	ORCON4	ORCON5			Samples	BRB1	BRB2	BRB3	BRB4	BRB5	BRBCON1	BRBCON2	BRBCON3	BRBCON4	BRBCON5
OR1		0.9744	0.6702	0.5803	0.9015	0.7944	0.846	0.0007227	0.001866	0.02015			BRB1		1.256e-05	0.9999	1.249e-05	0.07415	1.493e-05	0.6058	0.06966	0.8766	0.9999
OR2	1.679		0.9995	0.04293	1	1	1	0.05727	0.108	0.4156			BRB2	8.473		1.504e-05	0.9167	0.08906	0.9999	0.002555	0.09454	1.249e-05	1.432e-05
OR3	2.685	1.005		0.003469	1	1	1	0.3212	0.4707	0.8723			BRB3	0.8362	7.637		1.249e-05	0.3033	7.344e-05	0.9279	0.2907	0.5058	1
OR4	2.865	4.545	5.55		0.01664	0.007377	0.01056	1.25e-05	1.252e-05	1.415e-05			BRB4	10.5	2.028	9.665		0.0004929	0.5859	1.457e-05	0.0005404	1.249e-05	1.249e-05
OR5	2.089	0.4093	0.596	4.954		1	1	0.1267	0.2168	0.6201			BRB5	4.283	4.19	3.447	6.218		0.3386	0.9899	1	0.0002192	0.2716
ORCON1	2.408	0.7284	0.277	5.273	0.3191		1	0.2159	0.3404	0.7697			BRBCON1	7.647	0.8261	6.811	2.854	3.364		0.02232	0.3523	1.249e-05	5.822e-05
ORCON2	2.27	0.5908	0.4146	5.136	0.1814	0.1376		0.1732	0.283	0.7082			BRBCON2	2.815	5.658	1.979	7.687	1.468	4.832		0.9883	0.01519	0.9093
ORCON3	6.089	4.41	3.404	8.955	4.001	3.681	3.819		1	0.9976			BRBCON3	4.314	4.159	3.478	6.187	0.03111	3.333	1.499		0.0001985	0.2597
ORCON4	5.768	4.088	3.083	8.633	3.679	3.36	3.497	0.3217		0.9998			BRBCON4	2.176	10.65	3.013	12.68	6.46	9.824	4.991	6.491		0.5461
ORCON5	4.875	3.196	2.19	7.741	2.787	2.467	2.605	1.214	0.8923				BRBCON5	0.7566	7.717	0.07959	9.745	3.527	6.891	2.058	3.558	2.933
