# Supplementary material for: Farming System and Nematodes Affect the Rhizosphere Microbiome of Tropical Banana Plants
Source: Environ Microbiol Rep. 2025 Jul 9;17(4):e70155. doi: 10.1111/1758-2229.70155 (PMC12241448; doi:10.1111/1758-2229.70155)
Supplement: Supplementary file 15 — Table S6. (A): OTU taxa in the shared microbiome of the three banana crops. (B): fungal shared microbiome of the three crops controls. (C): fungi in common between the shared microbiome of the banana plants and that of the adjacent controls. (D): Diversity indices of fungal OTUs per sample and farm management system. (E): Diversity indices of fungal OTUs by field management type, and plot by farming system. [file EMI4-17-e70155-s016.xlsx]

## Sheet: Table S6A
	Table 6 A -	OTU taxa in the core microbiome of the three banana crops samples*.
1	p__Ascomycota	c_Dothideomycetes	o_Pleosporales	f_Pleosporaceae	g_Alternaria	s_Alternaria prunicola*	SH0107395_MH827035
2	p__Ascomycota	c_Eurotiomycetes	o_Eurotiales	f_Aspergillaceae	g_Aspergillus	s_Aspergillus destruens*	SH0197557_KY087748
3	p__Ascomycota	c_Eurotiomycetes	o_Eurotiales	f_Aspergillaceae	g_Aspergillus	s_Aspergillus glabripes*	SH0197518_KY087614
4	p__Ascomycota	c_Eurotiomycetes	o_Eurotiales	f_Aspergillaceae	g_Aspergillus	s_Aspergillus_penicillioides_SH0197102	SH0197102_UDB01422967
5	p__Ascomycota	c_Eurotiomycetes	o_Eurotiales	f_Aspergillaceae	g_Aspergillus	s_Aspergillus penicillioides_SH0197845	SH0197845_EF652036
6	p__Ascomycota	c_Eurotiomycetes	o_Eurotiales	f_Aspergillaceae	g_Aspergillus	s_Aspergillus_SH0197750	SH0197750_MW299262
7	p__Ascomycota	c_Dothideomycetes	o_Pleosporales	f_Didymosphaeriaceae	g_Didymosphaeriaceae_Inc_sedis	s_Didymohaeriaceae_uncl.*	SH0227245_UDB03680850
8	p__Ascomycota	c_Dothideomycetes	o_Capnodiales	f_Cladosporiaceae	g_Cladosporium	s_Cladosporium cladosporioides*	SH0163687_UDB074179
9	p__Ascomycota	c_Dothideomycetes	o_Capnodiales	f_Cladosporiaceae	g_Cladosporium	s_Cladosporium herbarum*	SH0106863_EF679363
10	p__Ascomycota	c_Saccharomycetes	o_Saccharomycetales	f_Saccharomycetales_Inc_sedis	g_Candida	s_Candida_sp. *	SH0169419_OM809269
11	p__Ascomycota	c_Sordariomycetes	o_Hypocreales	f_Nectriaceae	g_Fusarium	s_Fusarium oxysporum_SH0117521*	SH0117521_UDB041458
12	p__Ascomycota	c_Eurotiomycetes	o_Eurotiales	f_Aspergillaceae	g_Penicillium	s_Penicillium polonicum_SH0197588	SH0197588_OM237200
13	p__Ascomycota	c_Sordariomycetes	o_Hypocreales	f_Hypocreaceae	g_Trichoderma	s_Trichoderma lixii	SH0173616_HE608896
14	p__Ascomycota	c_Sordariomycetes	o_Hypocreales	f_Hypocreaceae	g_Trichoderma	s_Trichoderma_SH0097788*	SH0097788_FJ613039
15	p__Ascomycota	c_Sordariomycetes	o_Hypocreales	f_Hypocreaceae	g_Trichoderma	s_Trichoderma asperellum*	SH0098350_KP256791
16	p__Ascomycota	c_Pezizomycotina_Inc_sedis	o_Pezizomycotina_Inc_sedis	f_Pezizomycotina_Inc_sedis	g_Ulvella	s_Ulvella_sp.*	SH0132263_UDB06920757
17	p__Basidiomycota	c_Agaricomycetes	o_Agaricales	f_Agaricaceae	g_Agaricaceae_Inc_sedis	s_Agaricaceae_uncl_SH0208084	SH0208084_UDB0891216
18	p__Basidiomycota	c_Malasseziomycetes	o_Malasseziales	f_Malasseziaceae	g_Malassezia	s_Malassezia globosa_SH0095858*	SH0095858_GU291271
19	p__Basidiomycota	c_Malasseziomycetes	o_Malasseziales	f_Malasseziaceae	g_Malassezia	s_Malassezia restricta*	SH0119737_AY743636
20	p__Basidiomycota	c_Malasseziomycetes	o_Malasseziales	f_Malasseziaceae	g_Malassezia	s_Malassezia sp.*	SH0095847_OL691817
21	p__Basidiomycota	c_Malasseziomycetes	o_Malasseziales	f_Malasseziaceae	g_Malasseziaceae_Inc_sedis	s_Malasseziaceae_uncl.*	SH0067543_GU327511
22	p__Glomeromycota	c_Glomeromycetes	o_Glomerales	f_Glomeraceae	g_Glomeraceae_Inc_sedis	s_Glomeraceae_uncl_SH0148675*	SH0148675_UDB03133375
23	p__Mucoromycota	c_Umbelopsidomycetes	o_Umbelopsidales	f_Umbelopsidaceae	g_Umbelopsis	s_Umbelopsis sp.*	SH0121239_UDB0103015
24	p__Fungi_Inc_sedis	c_Fungi_Inc_sedis	o_Fungi_Inc_sedis	f_Fungi_Inc_sedis	g_Fungi_Inc_sedis	s_Fungi_SH0002216	SH0002216_UDB0753358
25	p__Fungi_Inc_sedis	c_Fungi_Inc_sedis	o_Fungi_Inc_sedis	f_Fungi_Inc_sedis	g_Fungi_Inc_sedis	s_Fungi_SH0163688*	SH0163688_JX388172
	* Present in both core microbiomes.

## Sheet: Table S6B
	Table 6 B -	Taxa in the fungal core microbiome of the three crop types controls.
1	p__Ascomycota	c_Dothideomycetes	o_Pleosporales	f_Pleosporaceae	g_Alternaria	s_Alternaria prunicola *	SH0107395_MH827035
2	p__Ascomycota	c_Ascomycota_Inc_sedis	o_Ascomycota_Inc_sedis	f_Ascomycota_Inc_sedis	g_Ascomycota_Inc_sedis	s_Ascomycota_SH0027742	SH0027742_UDB02556939
3	p__Ascomycota	c_Eurotiomycetes	o_Eurotiales	f_Aspergillaceae	g_Aspergillus	s_Aspergillus destruens *	SH0197557_KY087748
4	p__Ascomycota	c_Eurotiomycetes	o_Eurotiales	f_Aspergillaceae	g_Aspergillus	s_Aspergillus glabripes *	SH0197518_KY087614
5	p__Ascomycota	c_Leotiomycetes	o_Erysiphales	f_Erysiphaceae	g_Blumeria	s_Blumeria graminis	SH0199704_MT462296
6	p__Ascomycota	c_Saccharomycetes	o_Saccharomycetales	f_Saccharomycetales_Inc_sedis	g_Candida	s_Candida sp. *	SH0169419_OM809269
7	p__Ascomycota	c_Eurotiomycetes	o_Chaetothyriales	f_Chaetothyriales_Inc_sedis	g_Chaetothyriales_Inc_sedis	s_Chaetothyriales_uncl_SH0100919	SH0100919_EU888622
8	p__Ascomycota	c_Eurotiomycetes	o_Chaetothyriales	f_Chaetothyriales_Inc_sedis	g_Chaetothyriales_Inc_sedis	s_Chaetothyriales_uncl_SH0230544	SH0230544_UDB01768447
9	p__Ascomycota	c_Dothideomycetes	o_Capnodiales	f_Cladosporiaceae	g_Cladosporium	s_Cladosporium cladosporioides*	SH0163687_UDB074179
10	p__Ascomycota	c_Dothideomycetes	o_Capnodiales	f_Cladosporiaceae	g_Cladosporium	s_Cladosporium herbarum*	SH0106863_EF679363
11	p__Ascomycota	c_Dothideomycetes	o_Pleosporales	f_Pleosporaceae	g_Curvularia	s_Curvularia heteropogonis	SH0196800_JN192379
12	p__Ascomycota	c_Dothideomycetes	o_Pleosporales	f_Didymellaceae	g_Didymella	s_Didymella exigua	SH0052566_GU237794
13	p__Ascomycota	c_Dothideomycetes	o_Pleosporales	f_Didymosphaeriaceae	g_Didymosphaeriaceae_Inc_sedis	s_Didymosphaeriaceae_uncl.*	SH0227245_UDB03680850
14	p__Ascomycota	c_Sordariomycetes	o_Hypocreales	f_Stachybotryaceae	g_Dimorphiseta	s_Dimorphiseta terrestris	SH0102958_KU846314
15	p__Ascomycota	c_Sordariomycetes	o_Hypocreales	f_Nectriaceae	g_Fusarium	s_Fusarium oxysporum_SH0117521 *	SH0117521_UDB041458
16	p__Ascomycota	c_Sordariomycetes	o_Hypocreales	f_Clavicipitaceae	g_Metarhizium	s_Metarhizium anisopliae	SH0010193_HQ331450
17	p__Ascomycota	c_Sordariomycetes	o_Hypocreales	f_Nectriaceae	g_Nectriaceae_Inc_sedis	s_Nectriaceae_uncl.	SH0110299_OL989249
18	p__Ascomycota	c_Eurotiomycetes	o_Onygenales	f_Onygenales_Inc_sedis	g_Onygenales_Inc_sedis	s_Onygenales_uncl_SH0040712	SH0040712_UDB02525361
19	p__Ascomycota	c_Eurotiomycetes	o_Eurotiales	f_Aspergillaceae	g_Penicillium	s_Penicillium_SH0121235	SH0121235_UDB0277893
20	p__Ascomycota	c_Dothideomycetes	o_Pleosporales	f_Cucurbitariaceae	g_Pyrenochaetopsis	s_Pyrenochaetopsis leptospora	SH0057107_JF740262
21	p__Ascomycota	c_Sordariomycetes	o_Sordariales	f_Sordariales_Inc_sedis	g_Staphylotrichum	s_Staphylotrichum sp.	SH0099976_UDB07569679
22	p__Ascomycota	c_Sordariomycetes	o_Hypocreales	f_Stachybotryaceae	g_Striaticonidium	s_Striaticonidium deklijnearum	SH0103074_MG386077
23	p__Ascomycota	c_Sordariomycetes	o_Hypocreales	f_Hypocreaceae	g_Trichoderma	s_Trichoderma asperellum *	SH0098350_KP256791
24	p__Ascomycota	c_Sordariomycetes	o_Hypocreales	f_Hypocreaceae	g_Trichoderma	s_Trichoderma ochroleucum	SH0098358_FJ860793
25	p__Ascomycota	c_Sordariomycetes	o_Hypocreales	f_Hypocreaceae	g_Trichoderma	s_Trichoderma_SH0097788 *	SH0097788_FJ613039
26	p__Ascomycota	c_Pezizomycotina_Inc_sedis	o_Pezizomycotina_Inc_sedis	f_Pezizomycotina_Inc_sedis	g_Ulvella	s_Ulvella sp. *	SH0132263_UDB06920757
27	p__Basidiomycota	c_Agaricomycetes	o_Atheliales	f_Tylosporaceae	g_Amphinema	s_Amphinema sp	SH0136701_UDB0442827
28	p__Basidiomycota	c_Agaricomycetes	o_Auriculariales	f_Auriculariales_Inc_sedis	g_Auriculariales_Inc_sedis	s_Auriculariales_uncl_SH0248554	SH0248554_UDB0292529
29	p__Basidiomycota	c_Basidiomycota_Inc_sedis	o_Basidiomycota_Inc_sedis	f_Basidiomycota_Inc_sedis	g_Basidiomycota_Inc_sedis	s_Basidiomycota_SH0085492	SH0085492_UDB01493705
30	p__Chytridiomycota	c_Chytridiomycota_Inc_sedis	o_Chytridiomycota_Inc_sedis	f_Chytridiomycota_Inc_sedis	g_Chytridiomycota_Inc_sedis	s_Chytridiomycota_SH0163283	SH0163283_UDB02276669
31	p__Basidiomycota	c_Agaricomycetes	o_Agaricales	f_Clavariaceae	g_Clavariaceae_Inc_sedis	s_Clavariaceae_uncl_SH0099036	SH0099036_UDB03171059
32	p__Basidiomycota	c_Agaricomycetes	o_Cantharellales	f_Hydnaceae	g_Clavulina	s_Clavulina sp.	SH0237933_UDB097502
33	p__Basidiomycota	c_Agaricomycetes	o_Corticiales	f_Corticiaceae	g_Duportella	s_Duportella lassa	SH0099827_KJ509191
34	p__Basidiomycota	c_Agaricomycetes	o_Agaricales	f_Entolomataceae	g_Entoloma	s_Entoloma_SH0124968	SH0124968_UDB0577692
35	p__Basidiomycota	c_Agaricomycetes	o_Polyporales	f_Ganodermataceae	g_Ganoderma	s_Ganoderma eickeri	SH0205297_MH571690
36	p__Basidiomycota	c_Agaricomycetes	o_Agaricales	f_Inocybaceae	g_Inocybe	s_Inocybe_SH0248323	SH0248323_UDB0125874
37	p__Basidiomycota	c_Agaricomycetes	o_Agaricales	f_Psathyrellaceae	g_Lacrymaria	s_Lacrymaria glareosa	SH0245379_UDB073985
38	p__Basidiomycota	c_Malasseziomycetes	o_Malasseziales	f_Malasseziaceae	g_Malassezia	s_Malassezia globosa_SH0095858*	SH0095858_GU291271
39	p__Basidiomycota	c_Malasseziomycetes	o_Malasseziales	f_Malasseziaceae	g_Malassezia	s_Malassezia restricta*	SH0119737_AY743636
40	p__Basidiomycota	c_Malasseziomycetes	o_Malasseziales	f_Malasseziaceae	g_Malasseziaceae_Inc_sedis	s_Malasseziaceae_uncl.*	SH0067543_GU327511
41	p__Basidiomycota	c_Malasseziomycetes	o_Malasseziales	f_Malasseziaceae	g_Malasseziaceae_Inc_sedis	s_Malassezia sp.*	SH0095847_OL691817
42	p__Basidiomycota	c_Agaricomycetes	o_Agaricales	f_Mycenaceae	g_Mycena	s_Mycena rosea	SH0175381_UDB0204307
43	p__Chytridiomycota	c_Rhizophydiomycetes	o_Rhizophydiales	f_Rhizophydiales_Inc_sedis	g_Rhizophydiales_Inc_sedis	s_Rhizophydiales_uncl_SH0024964	SH0024964_UDB06474207
44	p__Chytridiomycota	c_Rhizophydiomycetes	o_Rhizophydiales	f_Rhizophydiales_Inc_sedis	g_Rhizophydiales_Inc_sedis	s_Rhizophydiales_uncl_SH0207898	SH0207898_UDB06447718
45	p__Entorrhizomycota	c_Entorrhizomycetes	o_Entorrhizomycetes_Inc_sedis	f_Entorrhizomycetes_Inc_sedis	g_Entorrhizomycetes_Inc_sedis	s_Entorrhizomycetes_uncl.	SH0151007_UDB05345665
46	p__Fungi_Inc_sedis	c_Fungi_Inc_sedis	o_Fungi_Inc_sedis	f_Fungi_Inc_sedis	g_Fungi_Inc_sedis	s_Fungi_SH0204648	SH0204648_UDB0676635
47	p__Fungi_Inc_sedis	c_Fungi_Inc_sedis	o_Fungi_Inc_sedis	f_Fungi_Inc_sedis	g_Fungi_Inc_sedis	s_Fungi_SH0163688*	SH0163688_JX388172
48	p__Fungi_Inc_sedis	c_Fungi_Inc_sedis	o_Fungi_Inc_sedis	f_Fungi_Inc_sedis	g_Fungi_Inc_sedis	s_Fungi_SH0104643	SH0104643_MT785861
49	p__Glomeromycota	c_Glomeromycetes	o_Glomerales	f_Glomeraceae	g_Glomeraceae_Inc_sedis	s_Glomeraceae_uncl_SH0148675*	SH0148675_UDB03133375
50	p__Mortierellomycota	c_Mortierellomycetes	o_Mortierellales	f_Mortierellaceae	g_Mortierella	s_Mortierella ambigua	SH0190958_UDB04715099
51	p__Mucoromycota	c_Umbelopsidomycetes	o_Umbelopsidales	f_Umbelopsidaceae	g_Umbelopsis	s_Umbelopsis sp.*	SH0121239_UDB0103015
52	p__Rozellomycota	c_Rozellomycota_Inc_sedis	o_Rozellomycota_Inc_sedis	f_Rozellomycota_Inc_sedis	g_Rozellomycota_Inc_sedis	s_Rozellomycota_SH0044499	SH0044499_UDB06701569
53	p__Rozellomycota	c_Rozellomycota_Inc_sedis	o_Rozellomycota_Inc_sedis	f_Rozellomycota_Inc_sedis	g_Rozellomycota_Inc_sedis	s_Rozellomycota_SH0257287	SH0257287_UDB06715742
* Present in both core microbiomes.

## Sheet: Table S6C
Table 6 C	- List of fungal taxa in common between the core microbiome of the banana plants and that of the adjacent controls.
p__Ascomycota	c_Dothideomycetes	o_Pleosporales	f_Pleosporaceae	g_Alternaria	s_Alternaria prunicola	SH0107395_MH827035
p__Ascomycota	c_Eurotiomycetes	o_Eurotiales	f_Aspergillaceae	g_Aspergillus	s_Aspergillus destruens	SH0197557_KY087748
p__Ascomycota	c_Eurotiomycetes	o_Eurotiales	f_Aspergillaceae	g_Aspergillus	s_Aspergillus glabripes	SH0197518_KY087614
p__Ascomycota	c_Dothideomycetes	o_Capnodiales	f_Cladosporiaceae	g_Cladosporium	s_Cladosporium cladosporioides	SH0163687_UDB074179
p__Ascomycota	c_Dothideomycetes	o_Capnodiales	f_Cladosporiaceae	g_Cladosporium	s_Cladosporium herbarum	SH0106863_EF679363
p__Ascomycota	c_Saccharomycetes	o_Saccharomycetales	f_Saccharomycetales_Inc_sedis	g_Candida	s_Candida_sp	SH0169419_OM809269
p__Ascomycota	c_Dothideomycetes	o_Pleosporales	f_Didymosphaeriaceae	g_Didymosphaeriaceae_Inc_sedis	s_Didymohaeriaceae_uncl.	SH0227245_UDB03680850
p__Ascomycota	c_Sordariomycetes	o_Hypocreales	f_Nectriaceae	g_Fusarium	s_Fusarium oxysporum_SH0117521	SH0117521_UDB041458
p__Ascomycota	c_Sordariomycetes	o_Hypocreales	f_Hypocreaceae	g_Trichoderma	s_Trichoderma asperellum	SH0098350_KP256791
p__Ascomycota	c_Sordariomycetes	o_Hypocreales	f_Hypocreaceae	g_Trichoderma	s_Trichoderma_SH0097788	SH0097788_FJ613039
p__Ascomycota	c_Pezizomycotina_Inc_sedis	o_Pezizomycotina_Inc_sedis	f_Pezizomycotina_Inc_sedis	g_Ulvella	s_Ulvella_sp	SH0132263_UDB06920757
p__Basidiomycota	c_Malasseziomycetes	o_Malasseziales	f_Malasseziaceae	g_Malassezia	s_Malassezia globosa_SH0095858	SH0095858_GU291271
p__Basidiomycota	c_Malasseziomycetes	o_Malasseziales	f_Malasseziaceae	g_Malassezia	s_Malassezia restricta	SH0119737_AY743636
p__Basidiomycota	c_Malasseziomycetes	o_Malasseziales	f_Malasseziaceae	g_Malassezia	s_Malassezia_sp	SH0095847_OL691817
p__Basidiomycota	c_Malasseziomycetes	o_Malasseziales	f_Malasseziaceae	g_Malasseziaceae_Inc_sedis	s_Malasseziaceae_uncl.	SH0067543_GU327511
p__Glomeromycota	c_Glomeromycetes	o_Glomerales	f_Glomeraceae	g_Glomeraceae_Inc_sedis	s_Glomeraceae_uncl_SH0148675	SH0148675_UDB03133375
p__Mucoromycota	c_Umbelopsidomycetes	o_Umbelopsidales	f_Umbelopsidaceae	g_Umbelopsis	s_Umbelopsis sp.	SH0121239_UDB0103015
p__Fungi_Inc_sedis	c_Fungi_Inc_sedis	o_Fungi_Inc_sedis	f_Fungi_Inc_sedis	g_Fungi_Inc_sedis	s_Fungi_SH0163688	SH0163688_JX388172

## Sheet: Supp_Table S6D
Table S6D - Diversity indices of fungal OTUs per sample and field management type. Means comparison and analysis of variance by field type and global data*
Diversity indices per sample
Index	CV1	CV2	CV3	CV4	CV5	CVCON1	CVCON2	CVCON3	CVCON4	CVCON5	OR1	OR2	OR3	OR4	OR5	ORCON1	ORCON2	ORCON3	ORCON4	ORCON5	BRB1	BRB2	BRB3	BRB5	BRBCON1	BRBCON2	BRBCON3	BRBCON4	BRBCON5
Taxa_S	38	27	27	24	33	21	30	27	27	125	23	26	38	24	21	178	228	87	23	394	134	25	14	26	18	112	148	157	200
Individuals	34192	16250	33210	8572	29043	27498	20083	13003	22464	32575	31609	39877	37600	19702	6786	34227	45667	38527	27211	84274	42868	36979	42562	33408	43950	50765	34502	39359	40715
Dominance_D	0.1107	0.1477	0.23	0.1658	0.1399	0.3035	0.1614	0.154	0.3103	0.03942	0.1964	0.164	0.1138	0.1498	0.4789	0.03312	0.03163	0.07536	0.218	0.05025	0.05371	0.414	0.4898	0.1979	0.6043	0.05116	0.0264	0.03257	0.1915
Simpson_1-D	0.8893	0.8523	0.77	0.8342	0.8601	0.6965	0.8386	0.846	0.6897	0.9606	0.8036	0.836	0.8862	0.8502	0.5211	0.9669	0.9684	0.9246	0.782	0.9498	0.9463	0.586	0.5102	0.8021	0.3957	0.9488	0.9736	0.9674	0.8085
Shannon_H	2.598	2.228	1.777	2.188	2.251	1.494	2.165	2.299	1.667	3.924	1.954	2.243	2.609	2.145	1.087	3.934	4.181	3.185	1.809	4.033	3.591	1.355	0.9481	2.107	0.961	3.608	4.08	4.038	3.103
Evenness_e^H/S	0.3535	0.3438	0.219	0.3715	0.2877	0.2122	0.2905	0.369	0.1962	0.4049	0.3069	0.3622	0.3576	0.3558	0.1412	0.2871	0.287	0.2779	0.2655	0.1432	0.2708	0.1551	0.1844	0.3163	0.1452	0.3293	0.3997	0.3613	0.1114
Brillouin	2.594	2.224	1.775	2.18	2.248	1.492	2.161	2.293	1.664	3.913	1.952	2.24	2.606	2.141	1.082	3.92	4.167	3.179	1.807	4.02	3.582	1.354	0.9475	2.105	0.9597	3.601	4.067	4.026	3.09
Menhinick	0.2055	0.2118	0.1482	0.2592	0.1936	0.1266	0.2117	0.2368	0.1801	0.6926	0.1294	0.1302	0.196	0.171	0.2549	0.9621	1.067	0.4432	0.1394	1.357	0.6472	0.13	0.06786	0.1422	0.08586	0.4971	0.7968	0.7914	0.9912
Margalef	3.544	2.682	2.497	2.54	3.114	1.957	2.927	2.745	2.595	11.93	2.123	2.36	3.512	2.326	2.267	16.95	21.16	8.145	2.154	34.65	12.47	2.282	1.22	2.4	1.59	10.24	14.07	14.74	18.75
Equitability_J	0.7141	0.6761	0.5392	0.6884	0.6437	0.4908	0.6366	0.6975	0.5058	0.8128	0.6233	0.6883	0.7173	0.6748	0.3571	0.7592	0.7701	0.7132	0.5771	0.6748	0.7333	0.421	0.3593	0.6467	0.3325	0.7646	0.8165	0.7987	0.5857
Fisher_alpha	4.222	3.16	2.888	3.018	3.677	2.229	3.462	3.256	3.03	16.47	2.428	2.709	4.173	2.698	2.679	24.59	31.29	10.61	2.471	53.51	17.12	2.616	1.352	2.766	1.78	13.62	19.83	20.81	27.38
Berger-Parker	0.2248	0.2686	0.3678	0.332	0.2458	0.4684	0.3292	0.335	0.5183	0.1533	0.3392	0.3423	0.2615	0.2728	0.6634	0.07336	0.09274	0.2117	0.3849	0.1681	0.153	0.6125	0.6601	0.3906	0.7693	0.1693	0.07266	0.1206	0.4243
Chao-1	39.5	34	72	25	61	36	37.2	37	45	128.3	25	26	41	34.5	54	199.4	239.7	101	38	396.1	141.5	34	17.33	47	18.5	119.5	150.5	158.7	204
* Samples codes: CV = Conventional field; CVCON= conventional field control; OR = organic field; ORCON = organic field control; BRB = barbecho field; BRBCON = barbecho field control. Computed with PAST.
Diversity indices per farming system and sample type
	CV		CVCON		OR		ORCON		BRB		BRBCON			Tukey's pairwise comparisons (p), diversity indices, all treatments
Index	mean	SD	mean	SD	mean	SD	mean	SD	mean	SD	mean	SD		Index		p(same)			treatments (p)
Taxa_S	29.8	5.63028	46	44.2832	26.4	6.73053	182	142.638	49.75	56.4292	127	68.5128		Taxa_S		0.002	CV-ORCON (0.037)		OR-ORCON (0.031)		CVCON-ORCON (0.031)
Individuals	24253.4	11312.6	23124.6	7425.82	27114.8	13795.1	45981.2	22430.4	38954.2	4582.42	41858.2	6028.54		Individuals		n.s.
Dominance_D	0.15882	0.044476	0.193724	0.114098	0.22058	0.147417	0.081672	0.0782208	0.288853	0.199672	0.181186	0.24601		Dominance_D		n.s.
Simpson_1-D	0.84118	0.044476	0.80628	0.114105	0.77942	0.147417	0.91834	0.078233	0.71115	0.199675	0.8188	0.246		Simpson_1-D		n.s.
Shannon_H	2.2084	0.291766	2.3098	0.962477	2.0076	0.567087	3.4284	0.983524	2.00028	1.16408	3.158	1.29004		Shannon_H		n.s.
Evenness_e^H/S	0.3151	0.0621795	0.29456	0.0924535	0.30474	0.0941448	0.25214	0.0615374	0.23165	0.0748127	0.26938	0.131721		Evenness_e^H/S		n.s.
Brillouin	2.2042	0.291141	2.3046	0.958957	2.0042	0.567815	3.4186	0.978244	1.99713	1.16029	3.14874	1.28576		Brillouin		n.s.
Menhinick	0.20366	0.0397849	0.28956	0.229033	0.1763	0.0522469	0.79374	0.492777	0.246815	0.268901	0.632472	0.352866		Menhinick		n.s.
Margalef	2.8754	0.446385	4.4308	4.20806	2.5176	0.563225	16.6118	12.5189	4.593	5.27808	11.878	6.49512		Margalef		0.026	CV-ORCON (0.045)		OR-ORCON (0.038)
Equitability_J	0.6523	0.0681074	0.6287	0.134916	0.61216	0.146591	0.69888	0.0779841	0.540075	0.178478	0.6596	0.204601		Equitability_J		n.s.
Fisher_alpha	3.393	0.551778	5.6894	6.04464	2.9374	0.700437	24.4942	19.7857	5.9635	7.46465	16.684	9.65457		Fisher_alpha		0.027	CV-ORCON (0.045)		OR-ORCON (0.039)
Berger-Parker	0.2878	0.0601151	0.36084	0.142394	0.37584	0.164961	0.18616	0.124426	0.45405	0.232537	0.311232	0.289833		Berger-Parker		n.s.
Chao-1	46.3	19.5435	56.7	40.1879	36.1	11.9604	194.84	137.789	59.9575	55.7015	130.24	69.3941		Chao-1		0.011	CV-ORCON (0.045)		OR-ORCON (0.028)
Means comparison and analysis of variance. Number of sequences, by crop type and management, all samples

## Sheet: Supp_Table S6E
		Table S6E - Comparisons of main ASV diversity indices (means of five replicates) in the three farming systems.
			Asterisks show Student's t significant differences from conventional system, for p < 0.05 (*) and p < 0.01 (**).
