# Supplementary material for: Farming System and Nematodes Affect the Rhizosphere Microbiome of Tropical Banana Plants
Source: Environ Microbiol Rep. 2025 Jul 9;17(4):e70155. doi: 10.1111/1758-2229.70155 (PMC12241448; doi:10.1111/1758-2229.70155)
Supplement: Supplementary file 17 — Table S8. Spearman’s correlation coefficients between ASV and OTUs in all samples. [file EMI4-17-e70155-s008.xlsx]

## Sheet: r_BAN_CON
Table S8. Spearman's correlation	coefficients between ASV and OTUs in all samples (n=29, p < 0.05).
Species 1	Species 2	rho
Aspergillus_destruens	Aspergillus_glabripes	0.951133
Malassezia_globosa_SH0095858	Malassezia_sp	0.903441
uncl._Gammaproteobacteria_8ad4	uncl._Gammaproteobacteria_7924	0.873628
Cladosporium_herbarum	Fungi_SH0163688	0.840485
uncl._Ca_Koribacter_bf6e	Gaiella_occulta	0.834954
uncl._Gammaproteobacteria_edce	uncl._Enterobacteriaceae_bbdf	0.816669
Cladosporium_cladosporioides	Cladosporium_herbarum	0.796256
Cladosporium_cladosporioides	Fungi_SH0163688	0.767877
uncl._Gammaproteobacteria_edce	uncl._Enterobacteriaceae_7529	0.760666
Nitrospira_calida	Gaiella_occulta	0.739913
uncl._Comamonadaceae_b148	Pseudomonas_syringae	0.734616
Frondihabitans_australicus	uncl._Actinomycetales_b444	0.732966
Atopostipes_suicloacalis	Staphylococcus_saprophyticus	0.72524
Ktedonobacter_racemifer	Malassezia_restricta	0.724867
Trichoderma_asperellum	Preussia_sp	0.716813
Bacillus_megaterium	uncl._Betaproteobacteria_cc1f	0.714256
Fusarium_oxysporum_SH0117521	uncl._Ca_Koribacter_bf6e	0.70806
Sphingomonas_sp._c15e	Pseudomonas_syringae	0.70658
uncl._Cyanobacteria_5401	Corynebacterium_pilosum	0.704865
uncl._Betaproteobacteria_cc1f	uncl._Enterobacteriaceae_34ca	0.704201
Petrimonas_sulfuriphila	uncl._Gammaproteobacteria_c311	0.700023
uncl._Gammaproteobacteria_8ad4	uncl._Enterobacteriaceae_bbdf	0.686911
Malasseziaceae_uncl	Malassezia_globosa_SH0095858	0.685144
uncl._Enterobacteriaceae_bbdf	Propionibacterium_sp.	0.685144
Fusarium_oxysporum_SH0117521	Cladosporium_cladosporioides	0.682249
Atopostipes_suicloacalis	uncl._Enterobacteriaceae_7529	0.680194
Skermanella_xinjiangensis	Reyranella_massiliensis	0.680194
Malasseziaceae_uncl	Malassezia_sp	0.679246
Alternaria_prunicola	Malassezia_sp	0.675556
uncl._Gammaproteobacteria_edce	uncl._Gammaproteobacteria_c311	0.675169
Skermanella_xinjiangensis	Gaiella_occulta	0.66933
Atopostipes_suicloacalis	uncl._Betaproteobacteria_cdfc	0.664503
uncl._Enterobacteriaceae_7529	uncl._Gammaproteobacteria_c311	0.664118
Staphylococcus_saprophyticus	uncl._Gammaproteobacteria_c311	0.662247
uncl._Gammaproteobacteria_edce	Propionibacterium_sp.	0.658528
uncl._Betaproteobacteria_cdfc	uncl._Betaproteobacteria_cc1f	0.656265
Nitrospira_calida	uncl._Ca_Koribacter_bf6e	0.656127
Penicillium_polonicum_SH0197588	Penicillium_solitum	0.652447
uncl._Enterobacteriaceae_6bc6	uncl._Gammaproteobacteria_7924	0.651798
uncl._Gammaproteobacteria_8ad4	Methylobacterium_mesophilicum	0.645633
uncl._Enterobacteriaceae	Streptococcus_sp.	0.641983
Pseudomonas_syringae	uncl._Gammaproteobacteria_c311	0.641316
uncl._Enterobacteriaceae	Staphylococcus_saprophyticus	0.639485
uncl._Enterobacteriaceae_7529	uncl._Betaproteobacteria_cdfc	0.638417
uncl._Cyanobacteria_5401	uncl._Betaproteobacteria_cdfc	0.630308
uncl._Betaproteobacteria_cc1f	uncl._Gammaproteobacteria_c311	0.629838
uncl._Enterobacteriaceae_2a04	uncl._Enterobacteriaceae_3a8c	0.617583
Skermanella_xinjiangensis	uncl._Ca_Koribacter_bf6e	0.614328
uncl._Ca_Koribacter_bf6e	Cladosporium_herbarum	0.612592
uncl._Gammaproteobacteria_c311	Propionibacterium_sp.	0.605528
Corynebacterium_pilosum	Malassezia_restricta	0.603912
uncl._Oxalobacteraceae_c709	Trichoderma_SH0097788	0.603172
Methylobacterium_mesophilicum	uncl._Betaproteobacteria_cdfc	0.602925
Frondihabitans_australicus	uncl._Bradyrhizobiaceae_87c2	0.599886
Ktedonobacter_racemifer	Fungi_SH0163688	0.596799
uncl._Gammaproteobacteria_8ad4	uncl._Gammaproteobacteria_edce	0.594286
Bacillus_sp._a063	Methylobacterium_mesophilicum	0.593798
Aspergillus_destruens	Malasseziaceae_uncl	0.592798
uncl._Betaproteobacteria_cdfc	uncl._Enterobacteriaceae_34ca	0.584481
Alternaria_prunicola	Malassezia_globosa_SH0095858	0.583796
Methylobacterium_mesophilicum	uncl._Actinomycetales_b444	0.582678
Trichoderma_asperellum	Bacillus_sp._a063	0.582664
uncl._Gammaproteobacteria_7924	uncl._Enterobacteriaceae_bbdf	0.580638
Nocardiopsis_sp.	Staphylococcus_saprophyticus	0.57224
Oceanobacillus_caeni	Sphingomonas_sp._c15e	0.568086
Sphingobium_estrogenivorans	uncl._Gammaproteobacteria_edce	0.5669
uncl._Gammaproteobacteria_c311	uncl._Gammaproteobacteria_4eab	0.566704
uncl._Enterobacteriaceae_7529	uncl._Enterobacteriaceae_bbdf	0.565226
Ilumatobacter_fluminis	Nitrospira_calida	0.564474
Sphingobium_estrogenivorans	Oceanobacillus_caeni	0.562396
Ktedonobacter_racemifer	Cladosporium_herbarum	0.556429
Malassezia_sp	Malassezia_restricta	0.554705
uncl._Oxalobacteraceae_c709	Staphylococcus_saprophyticus	0.552849
Petrimonas_sulfuriphila	uncl._Enterobacteriaceae_3a8c	0.551853
Cladosporium_cladosporioides	Malassezia_restricta	0.550055
uncl._Gammaproteobacteria_c311	uncl._Enterobacteriaceae_34ca	0.550055
uncl._Gammaproteobacteria_8ad4	uncl._Actinomycetales_b444	0.546487
Malasseziaceae_uncl	Alternaria_prunicola	0.541621
Fusarium_oxysporum_SH0117521	Cladosporium_herbarum	0.540926
Sphingobium_estrogenivorans	Atopostipes_suicloacalis	0.538945
Petrimonas_sulfuriphila	uncl._Enterobacteriaceae_7529	0.535857
Trichoderma_lixii	Aspergillus_destruens	0.535221
Sphingobium_estrogenivorans	Albidovulum_inexpectatum	0.534328
uncl._Actinomycetales_b444	uncl._Enterobacteriaceae_bbdf	0.533494
uncl._Enterobacteriaceae_bbdf	uncl._Gammaproteobacteria_c311	0.5326
Blastococcus_aggregatus	uncl._Enterobacteriaceae_bbdf	0.532549
Corynebacterium_pilosum	Gaiella_occulta	-0.532998
Fusarium_oxysporum_SH0117521	uncl._Enterobacteriaceae_2a04	-0.533489
Ascomycota_SH0027742	uncl._Enterobacteriaceae	-0.534413
uncl._Enterobacteriaceae_6bc6	uncl._Bradyrhizobiaceae_87c2	-0.537016
Ktedonobacter_racemifer	Aspergillus_destruens	-0.538523
Ktedonobacter_racemifer	Aspergillus_glabripes	-0.539165
Aspergillus_glabripes	Staphylococcus_saprophyticus	-0.539493
Alkanibacter_difficilis	uncl._Enterobacteriaceae_34ca	-0.540449
Ilumatobacter_fluminis	uncl._Enterobacteriaceae_7529	-0.541189
Pseudomonas_syringae	Fungi_SH0163688	-0.54171
Nostocoida_limicola	Alternaria_prunicola	-0.542294
Nitrospira_calida	uncl._Enterobacteriaceae_7529	-0.544662
Cladosporium_herbarum	Trichoderma_SH0097788	-0.545655
Skermanella_xinjiangensis	uncl._Enterobacteriaceae	-0.545822
Ascomycota_SH0027742	uncl._Gammaproteobacteria_c311	-0.548976
Nostocoida_limicola	Nocardiopsis_sp.	-0.549098
uncl._Enterobacteriaceae_2a04	Malasseziaceae_uncl	-0.549954
Skermanella_xinjiangensis	Pseudomonas_syringae	-0.550124
Fusarium_oxysporum_SH0117521	uncl._Gammaproteobacteria_7924	-0.550404
Ascomycota_SH0027742	uncl._Enterobacteriaceae_7529	-0.551739
Cladosporium_cladosporioides	uncl._Gammaproteobacteria_c311	-0.555066
uncl._Bradyrhizobiaceae_87c2	Malasseziaceae_uncl	-0.557653
uncl._Ca_Koribacter_bf6e	Methylobacterium_mesophilicum	-0.559244
Albidovulum_inexpectatum	Trichoderma_SH0097788	-0.560939
Skermanella_xinjiangensis	Staphylococcus_saprophyticus	-0.562306
Fusarium_oxysporum_SH0117521	uncl._Comamonadaceae_b148	-0.562395
Cladosporium_cladosporioides	uncl._Microbacteriaceae_78f7	-0.565457
Nitrospira_calida	uncl._Betaproteobacteria_cdfc	-0.57098
Cladosporium_cladosporioides	Propionibacterium_sp.	-0.572379
Petrimonas_sulfuriphila	uncl._Ca_Koribacter_bf6e	-0.573181
Skermanella_xinjiangensis	uncl._Betaproteobacteria_cdfc	-0.575902
Oceanobacillus_caeni	uncl._Bradyrhizobiaceae_87c2	-0.588256
Ilumatobacter_fluminis	uncl._Enterobacteriaceae_bbdf	-0.589149
Blastococcus_aggregatus	uncl._Bradyrhizobiaceae_87c2	-0.589407
uncl._Comamonadaceae_b148	Alternaria_prunicola	-0.590006
Hyphomicrobium_sulfonivorans	uncl._Gammaproteobacteria_c311	-0.592327
Blastococcus_aggregatus	Fusarium_oxysporum_SH0117521	-0.595676
Sphingobium_estrogenivorans	Nitrospira_calida	-0.595676
uncl._Cyanobacteria_5401	Nitrospira_calida	-0.596567
Alkanibacter_difficilis	uncl._Gammaproteobacteria_4eab	-0.598115
uncl._Gammaproteobacteria_edce	Reyranella_massiliensis	-0.599239
uncl._Cyanobacteria_5401	Nocardiopsis_sp.	-0.600737
Reyranella_massiliensis	uncl._Comamonadaceae_b148	-0.60119
Trichoderma_lixii	uncl._Bradyrhizobiaceae_87c2	-0.605523
Ascomycota_SH0027742	uncl._Actinomycetales_b444	-0.60995
uncl._Comamonadaceae_b148	Cladosporium_cladosporioides	-0.611447
uncl._Enterobacteriaceae_2a04	Malassezia_globosa_SH0095858	-0.613682
Sphingomonas_sp._b888	Corynebacterium_pilosum	-0.615594
Fusarium_oxysporum_SH0117521	Pseudomonas_syringae	-0.617334
Sphingomonas_sp._c15e	Cladosporium_cladosporioides	-0.617533
Skermanella_xinjiangensis	Methylobacterium_mesophilicum	-0.618437
Blastococcus_aggregatus	Cladosporium_cladosporioides	-0.620533
Skermanella_xinjiangensis	Malassezia_globosa_SH0095858	-0.620953
Fungi_SH0163688	Trichoderma_SH0097788	-0.621978
Nitrospira_calida	Methylobacterium_mesophilicum	-0.628292
Reyranella_massiliensis	uncl._Enterobacteriaceae_7529	-0.629762
Pseudomonas_syringae	Cladosporium_herbarum	-0.630065
Fungi_SH0163688	uncl._Microbacteriaceae_78f7	-0.630769
Hyphomicrobium_sulfonivorans	uncl._Gammaproteobacteria_4eab	-0.634053
Penicillium_solitum	Pseudomonas_syringae	-0.63448
Bacillus_sp._a063	uncl._Ca_Koribacter_bf6e	-0.637128
Sphingomonas_sp._c15e	Cladosporium_herbarum	-0.641058
Skermanella_xinjiangensis	Malassezia_sp	-0.643669
Hyphomicrobium_sulfonivorans	uncl._Gammaproteobacteria_edce	-0.670969
Ilumatobacter_fluminis	uncl._Gammaproteobacteria_edce	-0.670969
Atopostipes_suicloacalis	Skermanella_xinjiangensis	-0.679245
Ascomycota_SH0027742	Preussia_sp	-0.680163
Pseudomonas_syringae	Cladosporium_cladosporioides	-0.695322
Sphingomonas_sp._c15e	Reyranella_massiliensis	-0.701965
Trichoderma_lixii	Gaiella_occulta	-0.705289
Trichoderma_lixii	uncl._Ca_Koribacter_bf6e	-0.731633
Methylobacterium_mesophilicum	Gaiella_occulta	-0.743103
Reyranella_massiliensis	Pseudomonas_syringae	-0.743974
Hyphomicrobium_sulfonivorans	uncl._Enterobacteriaceae_7529	-0.746468
