# Supplementary material for: Farming System and Nematodes Affect the Rhizosphere Microbiome of Tropical Banana Plants
Source: Environ Microbiol Rep. 2025 Jul 9;17(4):e70155. doi: 10.1111/1758-2229.70155 (PMC12241448; doi:10.1111/1758-2229.70155)
Supplement: Supplementary file 18 — Table S9. Spearman’s correlations and p values calculated among taxa (ASV and OTUs) in the banana (A) and control (B) samples. (C): Common correlated taxa found in banana and control samples. [file EMI4-17-e70155-s013.xlsx]

## Sheet: Table S9A
Table S9 - Spearman's correlations	and p values calculated among taxa in the banana (A) and control (B) samples (joined ASV and OTUs datasets). Rho significant p values (<0.05) are highlighted and shown in bold.																																														and p values (top matrix) calculated among taxa (ASV and OTUs) in the banana (A) and control (B) samples. C: Correlated taxa in common between banana and controls.
	Correlated taxa in common between the banana and the control samples (C ).
A) Banana plants
Taxa	GS08_SH0090501	Petrimonas_sulfuriphila	Ktedonobacter_racemifer	Ilumatobacter_fluminis	Sphingobium_estrogenivorans	Alkanibacter_difficilis	Albidovulum_inexpectatum	Hyphomicrobium_sulfonivorans	Gracilibacillus_dipsosauri	Frondihabitans_australicus	uncl._Cyanobacteria_5401	Blastococcus_aggregatus	uncl._Enterobacteriaceae_6bc6	uncl._Gammaproteobacteria_8ad4	Ascomycota_SH0027742	Fusarium_oxysporum_SH0117521	Trichoderma_asperellum	Preussia_sp	Nitrospira_calida	Atopostipes_suicloacalis	Bacillus_sp._a063	Skermanella_xinjiangensis	Sphingomonas_sp._b888	uncl._Enterobacteriaceae	Oceanobacillus_caeni	Penicillium_polonicum_SH0197588	Penicillium_solitum	Trichoderma_lixii	Streptococcus_sp.	uncl._Oxalobacteraceae_c709	Nostocoida_limicola	uncl._Enterobacteriaceae_2a04	uncl._Gammaproteobacteria_edce	uncl._Gammaproteobacteria_7924	Sphingomonas_sp._c15e	Aspergillus_destruens	Aspergillus_glabripes	uncl._Ca_Koribacter_bf6e	Reyranella_massiliensis	Nocardiopsis_sp	Corynebacterium_pilosum	uncl._Enterobacteriaceae_7529	uncl._Comamonadaceae_b148	uncl._Enterobacteriaceae_3a8c	uncl._Bradyrhizobiaceae_87c2	Bacillus_megaterium	Pseudomonas_syringae	Methylobacterium_mesophilicum	uncl._Betaproteobacteria_cdfc
GS08_SH0090501		0.73373	0.76512	0.70272	0.37392	0.07259	0.54778	0.055936	0.17052	0.070584	0.7846	0.74154	0.94261	0.23959	0.17937	0.20419	0.053607	0.51514	0.57496	0.68767	0.11219	0.57156	0.68767	0.055151	0.55082	0.32644	0.79136	0.60704	0.98497	0.80624	0.085744	0.53319	0.72636	0.084704	0.32828	0.54429	0.67113	0.07536	0.71602	0.8904	0.20069	0.29663	0.80036	0.99634	0.53609	0.83879	0.9856	0.18132	0.82332
Petrimonas_sulfuriphila	0.10001		0.32585	0.27518	0.077676	0.83141	0.23824	0.055319	0.51968	0.493	0.16966	0.8156	0.34749	0.30499	0.25874	0.091456	0.65484	0.74293	0.144	0.10309	0.1836	0.1836	0.52804	0.86238	0.39999	0.39083	0.49924	0.60588	0.56861	0.24775	0.16612	0.20409	0.095608	0.7093	0.243	0.62993	0.67583	0.032135	0.37714	0.5849	0.81386	0.048261	0.43042	0.040759	0.8939	0.89378	0.15555	0.62672	0.12243
Ktedonobacter_racemifer	0.087889	-0.28358		0.22097	0.79985	0.28492	0.33657	0.84729	0.39308	0.51968	0.61003	0.27518	0.91127	0.94348	0.16571	0.58754	0.50012	0.36751	0.9004	0.39502	0.96929	0.7724	0.73561	0.29623	0.72067	0.51817	0.90383	0.063305	0.75894	0.13086	0.83788	0.9112	0.37954	0.61388	0.29989	0.046946	0.046633	0.2286	0.66952	0.41948	0.086437	0.66286	0.68962	0.80682	0.35087	0.5911	0.78257	0.65224	0.054886
Ilumatobacter_fluminis	0.11213	-0.31343	0.34925		0.32585	0.417	0.27518	0.36991	0.92736	0.417	0.75268	0.64707	0.66189	0.32585	0.17942	0.90803	0.5388	0.52804	0.035474	0.97697	0.86997	0.53452	0.19082	0.75027	0.29555	0.77319	0.96294	0.27083	0.55581	0.11505	0.48116	0.88911	0.008617	0.97776	0.22302	0.96393	0.96388	0.39274	0.1205	0.98557	0.80682	0.045657	0.63647	0.44711	0.95039	0.63557	0.74168	0.42734	0.74451
Sphingobium_estrogenivorans	0.25761	0.48657	-0.074627	-0.28358		0.493	0.049028	0.32585	0.065821	0.417	0.22876	0.61781	0.91127	0.1668	0.44653	0.70655	0.62675	0.1836	0.024591	0.04674	0.25942	0.1836	0.43529	0.38943	0.036307	0.78751	0.70233	0.82998	0.60771	0.87458	0.14162	0.70233	0.034519	0.29526	0.30927	0.81386	0.76462	0.17215	0.32762	0.5849	0.73726	0.067887	0.6762	0.84214	0.71477	0.52388	0.62314	0.32294	0.16675
Alkanibacter_difficilis	0.494	0.062687	-0.30746	-0.23582	0.2		0.3814	0.058675	0.91127	0.58906	0.80743	0.3814	0.84729	0.34749	0.97694	0.64957	0.41519	0.97697	0.46526	0.70655	0.098319	0.87756	0.54757	0.25502	0.42294	0.23954	0.73738	0.60588	0.70269	0.11505	0.80164	0.45172	0.6474	0.46339	0.097847	0.95672	0.6036	0.40333	0.29079	0.18531	0.90637	0.29976	0.21353	0.87059	0.68816	0.95033	0.20058	0.15724	0.77819
Albidovulum_inexpectatum	-0.17578	0.33731	0.27761	-0.31343	0.53433	-0.25373		0.055319	0.23824	0.34749	0.87901	0.89521	0.94348	0.67682	0.20898	0.60795	0.9229	0.67075	0.144	0.37838	0.56741	0.75027	0.29623	0.765	0.12595	0.44653	0.98517	0.77208	0.6614	0.9926	0.48715	0.71629	0.19681	0.85247	0.83061	0.63647	0.57811	0.94951	0.85635	0.71672	0.62342	0.069602	0.47561	0.87059	0.82398	0.61	0.56058	0.92289	0.090862
Hyphomicrobium_sulfonivorans	0.52127	-0.52239	0.056716	0.2597	-0.28358	0.51642	-0.52239		0.83141	0.30499	0.75268	0.72225	0.66189	0.32585	0.48933	0.93097	0.20699	0.81713	0.67075	0.22551	0.34106	0.61482	0.144	0.27746	0.29555	0.14806	0.83061	0.54107	0.96299	0.35927	0.48715	0.7093	0.008617	0.96294	0.25549	0.75104	0.8207	0.77184	0.47561	0.90637	0.30889	0.0021642	0.45274	0.14768	0.93624	0.8377	0.34122	0.83951	0.16071
Gracilibacillus_dipsosauri	0.38792	-0.18806	0.24776	0.026866	0.50448	-0.032836	0.33731	0.062687		0.76856	0.61728	0.25631	0.28492	0.33657	0.42877	0.70655	0.60598	0.50882	0.60795	0.71378	0.97697	0.50882	0.80963	0.72831	0.05837	0.32916	0.94074	0.82998	0.1868	0.1006	0.55531	0.58105	0.29067	0.29989	0.98517	0.70313	0.43539	0.68962	0.54122	0.2565	0.69637	0.92792	0.45841	0.37202	0.15555	0.82378	0.96455	0.52279	0.95095
Frondihabitans_australicus	0.49703	-0.2	0.18806	-0.23582	-0.23582	0.15821	-0.27164	0.29552	-0.086567		0.95147	0.87919	0.72225	0.36991	0.09096	0.87756	0.63373	0.16633	0.85481	0.23372	0.88517	0.64957	0.1131	0.12652	0.10256	0.45811	0.75865	0.9628	0.28226	0.74476	0.91857	0.84517	0.85978	0.32365	0.57456	0.32762	0.33179	0.73039	0.15657	0.70313	0.17538	0.88488	0.067887	0.27763	0.023342	0.56012	0.70142	0.19185	0.85349
uncl._Cyanobacteria_5401	0.080432	0.38864	0.14948	-0.092676	0.3438	0.071749	0.044843	-0.092676	-0.14649	-0.017937		0.22876	0.72953	0.25096	0.95382	0.16398	0.58492	0.79066	0.024322	0.21874	0.2268	0.21085	0.12451	0.85839	0.24068	0.64057	0.81583	0.88852	0.99258	0.60717	0.31806	0.95918	0.52944	0.16064	0.47155	0.40795	0.40738	0.1042	0.20372	0.023095	0.0048743	0.22403	0.42422	0.49246	0.73454	0.19585	0.45456	0.14508	0.015677
Blastococcus_aggregatus	0.096981	0.068657	-0.31343	-0.13433	-0.14627	-0.25373	-0.038806	-0.10448	0.32537	-0.044776	-0.3438		0.062174	0.40495	0.96157	0.024591	0.65484	0.72831	0.80215	0.18718	0.27289	0.60795	0.74293	0.1157	0.62817	0.9482	0.64065	0.056888	0.15411	0.56861	1	0.062811	0.30927	0.36381	0.40106	0.83505	0.70279	0.32762	0.84214	0.2524	0.34207	0.69637	0.37714	0.59763	0.026543	0.8377	0.39092	0.66514	0.17928
uncl._Enterobacteriaceae_6bc6	0.021215	-0.27164	0.032836	0.12836	-0.032836	-0.056716	-0.020896	0.12836	0.30746	-0.10448	0.10164	0.51045		0.086371	0.23304	0.1157	0.75634	0.50249	0.61482	0.22551	0.93862	0.47137	0.93097	0.16633	0.81689	0.59456	0.84517	0.25359	0.51817	0.34907	0.96294	0.66099	0.85978	0.011545	0.69539	0.87773	0.51041	0.55356	0.46411	0.73039	0.87773	0.35687	0.7788	0.88488	0.047687	0.17983	0.83788	0.34161	0.92997
uncl._Gammaproteobacteria_8ad4	0.3364	0.29552	-0.020896	-0.28358	0.39104	0.27164	0.12239	-0.28358	0.27761	0.2597	0.32885	0.24179	0.47463		0.39436	0.14706	0.73422	0.75762	0.1836	0.84725	0.67075	0.67075	0.94628	0.90803	0.96157	0.58153	0.86709	0.77208	0.83082	0.31945	0.12491	0.75154	0.025014	4.4543e-05	0.51763	0.73039	0.38172	0.2286	0.66952	0.3324	0.85635	0.35687	0.27333	0.36693	0.97873	0.21064	0.66188	0.012633	0.18576
Ascomycota_SH0027742	-0.38065	-0.3238	-0.39197	0.38061	-0.22155	-0.0085211	-0.35789	0.20167	-0.23007	-0.46866	-0.017068	-0.014202	0.34085	-0.24711		0.97808	0.06565	0.0074351	0.13106	0.21119	0.58018	0.079149	0.76205	0.048985	0.8042	0.8876	0.50311	0.88703	0.30744	0.63178	0.97884	0.34865	0.20663	0.74299	0.94009	0.18112	0.18533	0.38152	0.074709	0.11411	0.19904	0.040809	0.54364	0.56131	0.43032	0.65219	0.73452	0.12198	0.10237
Fusarium_oxysporum_SH0117521	-0.36142	-0.46803	0.15885	-0.034039	-0.11063	0.13332	0.15034	0.025529	-0.11063	-0.045385	-0.39345	-0.59568	-0.43967	-0.40846	0.0080972		0.63085	0.90897	0.47941	0.96353	0.51828	0.38473	0.56481	0.56481	0.50861	0.33568	0.26047	0.12643	0.49271	0.43156	0.29859	0.049452	0.37888	0.041401	0.19347	0.58877	0.98284	0.0046015	0.2187	0.83979	0.31002	0.96915	0.036307	0.2761	0.19171	0.62504	0.018666	0.52429	0.70623
Trichoderma_asperellum	0.52554	0.13119	0.19679	0.17967	-0.1426	0.23671	0.02852	0.35935	0.15115	0.13975	-0.15995	0.13119	-0.091263	-0.099819	-0.50475	-0.14092		0.0039151	0.65759	0.82158	0.028771	0.25656	0.97799	0.10652	0.83213	0.49608	0.24573	0.1095	0.77624	0.96464	0.87648	0.57642	0.23985	0.73186	0.16207	0.99311	0.78487	0.1346	0.67714	0.14394	0.21604	0.39697	0.27747	0.45181	0.50361	0.37541	0.50361	0.22091	0.63966
Preussia_sp	0.19007	0.096443	0.26096	-0.18438	-0.37726	-0.0085097	0.12481	0.068077	-0.19289	0.39144	-0.078122	0.10212	-0.19572	-0.09077	-0.68016	0.033693	0.71681		0.39799	0.77642	0.49718	0.62283	0.57432	0.4853	0.52076	0.89473	0.060092	0.20899	0.50424	0.25305	0.56015	0.2877	0.57236	0.57544	0.34453	0.74666	0.96568	0.51816	0.86343	0.2761	0.086093	0.78958	0.89058	0.44363	0.65301	0.82582	0.34807	0.38131	0.51364
Nitrospira_calida	-0.16415	-0.4113	0.036875	0.56447	-0.59568	-0.21274	-0.4113	0.12481	-0.15034	-0.053894	-0.59657	0.07375	-0.1475	-0.37726	0.42375	0.2062	-0.13008	-0.24528		0.17844	0.10512	0.067793	0.43355	0.57432	0.050358	0.59447	0.26455	0.10702	0.24907	0.42087	0.9121	0.91911	0.08323	0.29859	0.35659	0.86005	0.80267	0.010826	0.15615	0.59179	0.14226	0.044017	0.84316	0.65036	0.55711	0.079869	0.98652	0.016116	0.032956
Atopostipes_suicloacalis	-0.11807	0.45385	0.24678	-0.0085097	0.53894	-0.11063	0.25529	-0.34606	0.10779	-0.34039	0.35084	-0.37442	-0.34606	-0.056731	-0.35628	0.013477	0.066397	-0.083558	-0.3814		0.41969	0.007547	0.6627	0.086547	0.0902	0.89473	0.635	0.49048	0.24907	0.5159	0.59089	0.85627	0.30302	0.69011	0.17544	0.607	0.60657	0.47059	0.13694	0.40976	0.56481	0.0074313	0.92466	0.22408	0.62241	0.21797	0.17303	0.43069	0.0095316
Bacillus_sp._a063	0.4435	0.37726	-0.011346	0.048221	0.32337	0.45952	0.16736	0.27515	-0.0085097	0.042548	0.34516	-0.31486	-0.022692	0.12481	-0.16194	-0.18868	0.58266	0.19811	-0.45148	0.2345		0.058816	0.85118	0.08058	0.70646	0.21146	0.6575	0.18498	0.19747	0.74364	0.53011	0.39157	0.635	0.78056	0.39671	0.45432	0.29643	0.014261	0.85666	0.74666	0.23321	0.71087	0.31886	0.8702	0.81284	0.75712	0.83923	0.025164	0.11949
Skermanella_xinjiangensis	-0.16559	-0.37726	-0.085097	0.18154	-0.37726	0.045385	-0.093606	0.1475	-0.19289	-0.13332	-0.35652	0.15034	0.2099	-0.12481	0.48448	0.25202	-0.32521	-0.1442	0.50135	-0.67925	-0.51617		0.37949	0.043479	0.050358	0.80472	0.9472	0.27092	0.32173	0.65146	0.58469	0.58469	0.12547	0.95071	0.20378	0.50113	0.69764	0.019416	0.0074313	0.16939	0.19635	0.06447	0.7141	0.88378	0.4949	0.43558	0.041525	0.018396	0.031141
Sphingomonas_sp._b888	-0.11807	0.18438	-0.099279	0.37159	0.22692	-0.17587	0.30067	-0.4113	0.070914	-0.4425	-0.43038	0.096443	0.025529	0.019856	0.089069	0.16846	0.0081302	-0.16442	0.22776	0.12803	-0.055256	0.25472		0.93803	0.56428	0.53956	0.89809	0.40265	0.56979	0.99296	0.28127	0.47226	0.95775	0.91911	0.56015	0.49271	0.44573	0.47059	0.059922	0.70441	0.019097	0.95202	0.36037	0.065251	0.7157	0.85565	0.44654	0.40808	0.84758
uncl._Enterobacteriaceae	0.52269	0.051058	0.30067	0.093606	0.24962	0.3262	-0.087933	0.31202	0.10212	0.42832	-0.052555	-0.43967	-0.39144	-0.034039	-0.53441	0.16846	0.44987	0.2035	-0.16442	0.47439	0.48248	-0.54582	0.022911		0.51771	0.21505	0.98239	0.59884	0.013313	0.5159	0.71325	0.93666	0.74333	0.99296	0.6414	0.117	0.23077	0.48436	0.36516	0.17706	0.41488	0.7012	0.99657	0.95544	0.28704	0.41511	0.67786	0.11444	0.32903
Oceanobacillus_caeni	-0.17447	0.24427	-0.10509	-0.30108	0.5624	-0.23291	0.4289	-0.30108	0.51695	-0.45446	0.33567	0.14202	0.068169	0.014202	-0.072973	-0.19298	-0.062416	-0.18758	-0.53171	0.46964	0.11066	-0.53171	-0.16869	-0.18893		0.2329	0.80079	0.1944	0.31194	0.55103	0.87	0.3732	0.050415	0.70955	0.034059	0.11296	0.23195	0.15412	0.10182	0.68477	0.85309	0.09758	0.43242	0.69759	0.026914	0.98649	0.36606	0.62553	0.31744
Penicillium_polonicum_SH0197588	-0.28325	-0.2489	0.18873	0.084792	0.079321	-0.33643	0.22155	-0.40755	0.28173	-0.21608	0.13697	-0.019146	0.15591	0.16138	-0.041642	0.27811	-0.19861	0.038987	-0.15595	0.038987	-0.35608	0.072775	0.17934	-0.35348	0.34094		0.011435	0.85747	0.16394	0.43291	0.55388	0.46406	0.46946	0.84462	0.70071	0.39998	0.57564	0.40486	0.79053	0.61708	0.8422	0.39513	0.28437	0.5196	0.77523	0.65241	0.19022	0.77126	0.58717
Penicillium_solitum	0.077853	-0.19718	-0.035602	0.013693	-0.11228	0.098591	0.0054773	0.062989	-0.021909	0.090375	0.068569	-0.13693	-0.057512	-0.049296	-0.19544	0.3227	0.3323	0.51397	-0.32009	-0.13923	0.13012	-0.019518	0.037735	-0.006506	0.074268	0.65245		0.20184	0.83128	0.064323	0.73246	0.50752	0.61912	0.62831	0.23546	0.21006	0.11355	0.72675	0.44953	0.6196	0.29801	0.81282	0.053431	0.53577	0.86395	0.97721	0.014799	0.32674	0.99357
Trichoderma_lixii	0.15071	0.1512	-0.50857	-0.31614	-0.063228	0.1512	-0.08522	0.17869	0.063228	0.013745	0.041297	0.51957	0.32713	0.08522	-0.041852	-0.42841	0.4465	0.35788	-0.44931	-0.20114	0.37616	-0.31608	-0.24294	-0.15412	0.36882	-0.052897	0.36318		0.77755	0.52917	0.55771	0.89783	0.58744	0.99317	0.56952	0.048579	0.072539	0.0029384	0.76382	0.63325	0.66974	0.64533	0.54548	0.88734	0.021744	0.94773	0.94127	0.19271	0.68469
Streptococcus_sp.	0.0055539	0.16685	0.090262	-0.17232	0.15044	0.11214	0.12856	0.013676	-0.37472	0.30908	0.0027393	-0.40208	-0.18873	-0.06291	-0.2941	0.20013	0.083624	0.19493	-0.33009	0.33009	0.36648	-0.2859	0.16634	0.64198	-0.29149	-0.39348	-0.062735	-0.083124		0.95253	0.3533	0.65658	0.99321	0.87814	0.79812	0.079723	0.17232	0.67744	0.62899	0.48694	0.9076	0.30909	0.59938	0.82274	0.28134	0.073505	0.83853	0.31479	0.2458
uncl._Oxalobacteraceae_c709	0.072201	-0.33096	0.42396	0.44037	0.046499	-0.44037	-0.0027352	0.26532	0.45678	-0.095732	-0.15066	0.16685	0.27079	-0.2872	0.14054	-0.22872	-0.013066	-0.32749	0.23392	0.18974	-0.096167	-0.13256	0.0025991	0.18974	0.17438	-0.22807	-0.5069	-0.18388	0.017544		0.43232	0.68801	0.54226	0.91185	0.27076	0.22434	0.12208	0.79053	0.39032	0.072957	0.94053	0.61116	0.47099	0.2764	0.2973	0.68243	0.15013	0.44279	0.87199
Nostocoida_limicola	0.47546	0.39163	-0.06025	0.2054	0.41354	0.073943	0.20266	-0.20266	0.17253	0.030125	0.28799	0	-0.013693	0.42997	-0.0078177	-0.29927	-0.045789	-0.17046	-0.03253	-0.15744	0.18347	0.16005	0.30968	-0.108	-0.048209	0.17315	0.1005	-0.1715	-0.26851	-0.22836		0.82108	0.70354	0.13019	0.53023	0.55554	0.61324	0.49446	0.67705	0.041985	0.80314	0.83225	0.7967	0.39937	0.26526	0.32525	0.8065	0.99678	0.91971
uncl._Enterobacteriaceae_2a04	0.18212	0.3615	0.032864	0.04108	-0.11228	-0.21909	-0.10681	-0.10955	-0.16158	0.057512	-0.015085	0.50939	0.12872	0.093114	-0.27101	-0.53349	0.16353	0.30578	-0.029927	0.053349	-0.24853	0.16005	0.20949	-0.023421	-0.25798	-0.2133	-0.19347	0.037831	0.13049	0.11794	0.066583		0.95241	0.30766	0.3789	0.10426	0.091701	0.46778	0.69556	0.63755	0.66481	0.61367	0.054755	0.018605	0.8192	0.2609	0.33881	0.5013	0.93253
uncl._Gammaproteobacteria_edce	-0.10288	0.46283	-0.25469	-0.67097	0.5669	-0.13419	0.36698	-0.67097	0.30399	0.052034	0.18376	0.29304	0.052034	0.59429	-0.35961	-0.25503	-0.33622	-0.16525	-0.47884	0.29667	-0.13923	-0.42939	-0.015614	-0.096288	0.5316	0.21079	-0.14573	0.15889	-0.0025094	-0.17817	0.11181	0.017588		0.28645	0.062413	0.80314	0.69521	0.25265	0.02353	0.74249	0.49717	0.0015839	0.24155	0.81929	0.56535	0.33823	0.083654	0.25366	0.29438
uncl._Gammaproteobacteria_7924	0.47685	0.10955	0.14789	-0.0082159	0.30125	0.21361	-0.054773	0.013693	0.29851	0.28482	0.39633	0.26291	0.6518	0.87363	-0.096418	-0.5504	-0.10074	-0.16395	-0.29927	-0.11711	0.081975	0.018217	-0.029927	0.0026024	-0.10945	0.057716	-0.14196	0.0025221	-0.045169	0.032622	0.42462	0.29397	0.30653		0.57693	0.31911	0.14653	0.25453	0.75199	0.25831	0.45211	0.88777	0.13045	0.40425	0.97398	0.066826	0.62871	0.056104	0.33156
Sphingomonas_sp._c15e	-0.28222	0.33411	-0.29851	-0.34781	0.29304	-0.46009	0.062989	-0.3259	0.0054773	-0.16432	0.20982	0.24374	-0.11502	-0.18897	0.02215	-0.36954	-0.3951	-0.27325	-0.26674	0.38385	-0.24593	-0.36173	-0.17046	-0.13663	0.56809	-0.11292	-0.3392	0.16646	0.075282	0.31619	-0.18342	0.25503	0.51005	-0.16332		0.65568	0.90079	0.28173	0.0051326	0.52739	0.87138	0.056103	0.12681	0.8583	0.35655	0.39295	0.0047264	0.38446	0.96785
Aspergillus_destruens	-0.17729	0.1413	-0.53852	-0.01333	-0.069315	-0.015996	-0.13863	-0.093308	-0.11197	-0.28259	0.24029	0.061317	-0.045321	-0.10131	0.37924	-0.15833	0.0025471	-0.094999	-0.051933	-0.15073	0.21786	-0.19633	-0.20013	-0.43826	0.44266	0.24428	0.3571	0.53522	-0.48368	-0.34688	0.17243	-0.45249	0.073376	-0.28739	0.13085		1.7688e-07	0.23884	0.90032	0.30547	0.87158	0.58028	0.28741	0.87158	0.29828	0.12056	0.94936	0.928	0.60792
Aspergillus_glabripes	-0.12465	0.12278	-0.53917	-0.013346	-0.088081	0.15214	-0.16282	0.066728	-0.22688	-0.28026	0.24058	-0.1121	-0.19218	-0.25357	0.37588	-0.0063408	0.080329	-0.012682	-0.073554	-0.15091	0.30056	-0.11413	-0.22193	-0.3424	0.3416	0.16386	0.44201	0.49407	-0.38642	-0.43289	0.14815	-0.46772	-0.11509	-0.40895	0.036732	0.95113		0.30487	0.60834	0.17551	0.70903	0.3975	0.10803	0.82381	0.54261	0.082701	0.58095	0.92166	0.50514
uncl._Ca_Koribacter_bf6e	-0.48991	-0.57318	0.34391	0.24793	-0.38656	-0.2426	0.018662	-0.085311	-0.1173	-0.10131	-0.45256	-0.28259	-0.17329	-0.34391	0.25367	0.70806	-0.42027	-0.18873	0.65613	-0.21026	-0.63713	0.61433	0.21026	-0.20393	-0.40207	0.24184	-0.10273	-0.73163	-0.12214	0.07817	-0.19934	-0.21157	-0.32775	-0.32652	-0.3094	-0.3369	-0.29559		0.17174	0.91314	0.18345	0.62612	0.67027	0.38868	0.19638	0.55075	0.19946	0.037598	0.38003
Reyranella_massiliensis	-0.10691	-0.25593	-0.1253	0.43455	-0.28259	0.30392	-0.053319	0.20794	-0.17862	-0.39989	-0.36178	-0.058651	0.21328	-0.1253	0.49086	0.35086	0.12226	-0.050666	0.40026	-0.418	0.0532	0.68019	0.51426	-0.2622	-0.45534	0.07817	0.22013	-0.088385	-0.14168	-0.24917	0.12229	-0.11496	-0.59924	-0.092943	-0.70197	0.036905	0.15018	0.3869		0.29737	0.17318	0.015795	0.022964	0.49827	0.81155	0.27638	0.0022815	0.40455	0.28272
Nocardiopsis_sp	-0.0406	-0.15996	0.2346	0.0053319	-0.15996	-0.3759	0.10664	-0.034657	0.32525	0.11197	-0.60074	0.32791	-0.10131	-0.27993	-0.44139	0.059533	0.41135	0.31286	0.15707	0.2394	-0.094999	-0.38886	0.11147	0.38253	0.11923	-0.14657	-0.14553	0.13994	0.20275	0.49345	-0.5491	0.13819	0.096612	-0.32408	0.18466	-0.29524	-0.38379	0.032143	-0.3		0.493	0.61742	0.86839	0.67325	0.26389	0.96514	0.30225	0.98746	0.9312
Corynebacterium_pilosum	0.36405	0.069315	0.47454	0.071981	-0.09864	0.034657	-0.14396	0.29326	-0.11464	0.3839	0.70487	-0.27459	-0.045321	0.053319	-0.36529	-0.2926	0.35277	0.475	-0.41293	0.16847	0.34073	-0.36733	-0.61559	0.23686	0.05454	0.058627	0.29962	0.12521	0.034199	-0.021985	0.073376	0.12719	-0.19812	0.21891	-0.047695	0.047619	0.10965	-0.37738	-0.38571	-0.2		0.78012	0.44679	0.76768	0.40191	0.42746	0.81774	0.13816	0.087583
uncl._Enterobacteriaceae_7529	-0.30044	0.53586	0.12797	-0.54119	0.5012	-0.29859	0.49853	-0.74647	0.02666	-0.042655	0.34709	-0.11464	-0.2666	0.2666	-0.55174	-0.0114	-0.24579	0.078533	-0.54466	0.68019	-0.10893	-0.50666	0.017733	0.11273	0.46042	0.24672	-0.069707	-0.13503	0.29314	-0.14901	-0.06237	0.14798	0.76067	0.04158	0.52097	-0.1619	-0.24553	-0.14286	-0.62976	0.14643	0.082143		0.29336	0.36798	0.85504	0.13929	0.15638	0.42569	0.014004
uncl._Comamonadaceae_b148	0.074433	0.22927	0.1173	-0.13863	-0.12263	-0.35457	-0.20794	-0.21861	-0.21594	0.5012	0.23229	0.25593	0.082645	0.31458	-0.17757	-0.56239	-0.31202	-0.040533	0.058266	-0.027866	-0.28753	-0.10767	-0.26473	-0.0012667	-0.22831	-0.30779	-0.52586	-0.17677	0.1539	0.21008	0.075822	0.52342	0.33508	0.42436	0.42803	-0.30595	-0.44815	-0.125	-0.60119	0.04881	0.22143	0.30238		0.81142	0.31029	0.21154	0.0027675	0.9906	0.70553
uncl._Enterobacteriaceae_3a8c	-0.0013533	0.55185	-0.071981	0.22127	0.058651	-0.047987	-0.047987	-0.40789	-0.2586	-0.31192	0.20025	0.15463	0.042655	0.26126	-0.16996	-0.31286	0.21905	0.22293	-0.133	0.34706	0.048133	-0.043066	0.5054	-0.016467	-0.11415	0.1881	0.18099	0.041737	0.065956	-0.31268	0.24459	0.61758	0.067261	0.24214	-0.052586	-0.047619	-0.065554	-0.25	0.19762	-0.12381	0.086905	0.26071	0.070238		0.60377	0.31993	0.89262	0.68469	0.26231
uncl._Bradyrhizobiaceae_87c2	0.18085	-0.039294	0.26982	-0.018337	-0.1074	0.11788	-0.06549	0.023576	-0.4008	0.59989	0.099693	-0.58941	-0.53702	-0.0078588	-0.22932	0.3709	-0.19522	0.13193	0.17176	-0.14438	-0.069699	0.19914	-0.10704	0.30618	-0.58826	-0.084011	0.05047	-0.60552	0.30964	-0.30004	0.31964	-0.067293	-0.16823	-0.0096133	-0.26677	-0.29946	-0.17802	0.36731	-0.070186	-0.32052	0.24331	0.053809	0.29244	-0.15207		0.85123	0.63255	0.78667	0.92626
Bacillus_megaterium	-0.05991	-0.039339	0.15736	-0.139	0.1862	-0.018358	-0.14949	-0.06032	-0.065565	0.17047	0.36771	-0.06032	0.38028	0.35667	-0.13226	-0.1433	-0.25683	-0.064795	-0.48347	0.35139	-0.090962	-0.22678	-0.05358	0.23675	0.004991	0.13217	0.0084213	-0.019322	0.49263	0.12015	-0.28392	0.32242	0.2767	0.50287	0.24783	-0.43448	-0.47956	-0.1745	-0.31269	-0.012882	0.23071	0.41575	0.35602	0.28692	-0.055236		0.48743	0.10849	0.1559
Pseudomonas_syringae	-0.0053192	0.4008	-0.081207	-0.096925	0.14408	-0.36412	-0.17027	-0.27506	0.013098	0.11264	0.21775	0.24886	-0.060251	0.12836	-0.099704	-0.61733	-0.19522	-0.27133	0.0049785	0.38583	-0.059742	-0.55012	-0.22154	0.12197	0.26172	-0.37205	-0.63448	0.021712	0.060008	0.40565	-0.0721	0.27638	0.47826	0.1418	0.70658	0.018716	-0.16162	-0.36497	-0.74397	0.29712	0.067847	0.40006	0.73462	0.039772	-0.14023	0.20253		0.90778	0.55483
Methylobacterium_mesophilicum	0.37908	0.14261	0.13224	-0.23077	0.28522	0.39931	0.028522	0.059637	0.18669	0.37078	0.41029	-0.12705	0.27485	0.64563	-0.433	-0.18602	0.3493	0.25378	-0.62829	0.22914	0.5938	-0.61844	-0.24023	0.44104	0.1431	0.085531	0.28308	0.37012	0.28986	-0.22333	-0.0011894	-0.19626	0.32709	0.52097	-0.25216	0.026631	-0.028981	-0.55924	-0.24199	0.0046314	0.41683	0.23157	-0.0034736	0.11926	-0.07964	0.44764	0.034131		0.02247
uncl._Betaproteobacteria_cdfc	-0.065738	0.43253	0.52318	-0.09583	0.39109	-0.08288	0.46879	-0.39627	0.01813	-0.05439	0.63031	-0.38073	0.0259	0.37555	-0.45469	-0.11075	0.13733	0.19074	-0.57098	0.6645	0.43562	-0.5759	-0.056606	0.2818	0.28834	0.159	0.0023762	-0.11926	0.33225	-0.047464	0.029702	-0.02495	0.30177	0.28039	-0.011881	-0.15035	-0.19453	-0.25444	-0.3088	-0.025444	0.47303	0.63842	0.11103	0.32152	0.027274	0.40049	0.17274	0.60293
uncl._Actinomycetales_b444	0.46017	-0.00777	0.25641	-0.43771	0.19425	0.11914	0.34965	0	0.32375	0.73297	0.049283	0.08288	0.13986	0.54649	-0.60995	-0.073834	0.21157	0.38517	-0.40978	-0.2375	0.25103	-0.24242	-0.25103	0.27811	-0.03327	0.023732	0.16158	0.16935	0.22308	-0.12341	0.20673	-0.11643	0.379	0.42771	-0.20673	-0.21165	-0.27443	-0.24866	-0.35275	0.13185	0.24635	0.1862	0.23825	-0.32268	0.30229	0.088744	-0.038639	0.58268	0.25281
Malasseziaceae_uncl	-0.36045	-0.1415	-0.12092	0.27013	0.048881	-0.24955	0.033445	-0.24955	0.30101	-0.49653	-0.10049	0.023154	0.10034	-0.09519	0.26438	0.11979	0.029496	-0.26403	0.11246	0.24447	0.080675	-0.36915	0.18824	-0.14424	0.52877	0.44554	0.20771	0.22508	-0.34653	0.10608	-0.1487	-0.54995	0.1369	-0.28324	0.025963	0.5928	0.45318	-0.006893	0.085014	0.25045	-0.25964	0.0022977	-0.46183	-0.006893	-0.55765	-0.18987	0.056443	0.13185	0.082591
Alternaria_prunicola	-0.15689	-0.13135	0.12105	-0.2215	0.064389	0.095296	0.22665	0.0025756	0.28074	-0.15711	-0.12639	-0.1159	-0.12105	-0.16226	-0.38109	0.38302	0.46261	0.39159	-0.3561	0.39036	0.25331	-0.51763	-0.11136	0.26922	0.47176	0.29972	0.45368	0.3795	0.068439	-0.087319	-0.54229	-0.38988	0.10988	-0.38043	-0.094517	0.16792	0.18884	-0.11386	-0.079358	0.49455	0.072457	0.23577	-0.59001	-0.070157	-0.41136	0.024891	-0.23054	0.42395	0.30056
Malassezia_globosa_SH0095858	-0.28732	-0.11063	0.12092	0.054027	-0.12606	-0.15179	0.0025727	0.012864	0.059172	-0.11577	0.059261	-0.23412	-0.13635	-0.26499	0.041616	0.10023	0.18435	-0.019558	0.03667	0.30559	0.33248	-0.62095	-0.35204	0.14668	0.41126	-0.054219	-0.066089	0.20613	-0.04479	0.21452	-0.45318	-0.61368	0.011802	-0.4225	0.087332	0.44115	0.36807	-0.082716	-0.25045	0.38371	0.11259	0.050549	-0.193	-0.35844	-0.29124	-0.21473	0.28221	0.25476	0.28349
Staphylococcus_saprophyticus	0.30105	0.26558	0.34551	0.2037	0.3584	-0.12634	0.030941	-0.043833	0.36356	-0.041255	-0.0064557	0.067039	-0.08251	0.04899	-0.46002	-0.28299	0.32148	0.0012251	-0.12128	0.72524	0.14946	-0.56231	0.20214	0.63949	0.17297	-0.22681	-0.34419	-0.13772	0.30241	0.55285	-0.1372	0.41043	0.16559	0.16204	0.27441	-0.48358	-0.53949	-0.27173	-0.41105	0.57224	0.10478	0.35233	0.22798	0.32239	-0.22627	0.36359	0.52043	0.20941	0.37361
uncl._Enterobacteriaceae_bbdf	-0.002612	0.23926	-0.064318	-0.58915	0.29586	-0.23412	0.28042	-0.47595	0.28557	0.24955	0.22931	0.53255	0.43479	0.68691	-0.35251	-0.44493	-0.26792	0.056228	-0.5085	-0.029336	-0.26158	-0.17357	-0.1369	-0.26647	0.33048	0.2711	-0.042486	0.26773	-0.04479	-0.087222	0.094413	0.30212	0.81667	0.58064	0.38709	-0.1011	-0.29905	-0.32627	-0.52387	0.043656	0.032167	0.56523	0.51238	0.0988	-0.17836	0.46336	0.34091	0.34861	0.24331
Malassezia_sp	-0.2641	-0.054087	0.15453	0.15196	-0.26528	-0.2215	-0.12105	-0.015453	-0.02318	-0.14681	0.064485	-0.14938	-0.20862	-0.3374	-0.10416	0.050172	0.37526	0.23128	0.026922	0.39403	0.25453	-0.64367	-0.29614	0.1652	0.37496	0.082599	0.1465	0.28226	-0.092039	0.12508	-0.48795	-0.36035	-0.068525	-0.47022	0.077977	0.44279	0.38805	-0.13571	-0.23807	0.45429	0.26568	0.092009	-0.20587	-0.048305	-0.33903	-0.14482	0.24636	0.24162	0.29721
uncl._Betaproteobacteria_cc1f	-0.22463	0.2547	0.24441	-0.038591	0.15179	-0.21868	0.09519	-0.37819	-0.079754	-0.012864	0.26281	0.038591	0.37304	0.42964	-0.16891	-0.30803	-0.10569	-0.073341	-0.28114	0.48649	0.10512	-0.42049	0.12468	0.20535	0.039168	-0.082507	-0.35169	-0.049755	0.47383	0.21923	-0.27616	0.2738	0.37765	0.42958	0.19827	-0.36073	-0.51069	-0.19071	-0.28261	0.23666	0.048251	0.50319	0.44805	0.37912	-0.219	0.71426	0.48089	0.47152	0.65626
Cladosporium_cladosporioides	0.044257	-0.4436	0.51027	0.13334	-0.043591	0.37181	0.12565	0.36924	0.12821	-0.035899	0.046224	-0.62053	-0.19744	-0.20513	-0.092716	0.68225	0.19109	0.173	-0.0048732	0.051169	0.12427	0.16203	-0.17909	0.20224	-0.082956	0.2702	0.36229	-0.33768	-0.075186	-0.12923	-0.12704	-0.48697	-0.46109	-0.19291	-0.61753	-0.15	0.032099	0.44198	0.34923	-0.16259	0.26336	-0.18435	-0.61145	-0.25992	0.26778	-0.14418	-0.69532	0.10357	0.17687
Cladosporium_herbarum	-0.20957	-0.25642	0.55643	0.25642	-0.18206	0.010257	0.31539	-0.06154	0.043591	-0.24873	-0.0089881	-0.38976	-0.12308	-0.11282	-0.030499	0.54093	0.093094	0.18518	0.2327	-0.045077	-0.098682	0.36915	0.080408	-0.18884	-0.12931	0.42997	0.25407	-0.46284	-0.32659	-0.20206	0.082338	-0.30465	-0.37875	-0.17173	-0.64106	-0.075572	0.011464	0.61259	0.48893	-0.1958	0.10878	-0.10191	-0.46259	0.0022901	0.22727	-0.34693	-0.63007	-0.13475	0.22804
uncl._Gammaproteobacteria_c311	0.0781	0.70002	0.023078	-0.27693	0.42309	-0.22052	0.35129	-0.59233	0.20257	-0.028206	0.056496	0.36155	-0.012821	0.4436	-0.54898	-0.48732	0.14454	0.087718	-0.28265	0.53118	0.10234	-0.52874	0.24488	0.21929	0.26595	-0.17622	-0.39993	0.073204	0.21381	0.10103	0.072928	0.45639	0.67517	0.2823	0.38581	-0.24046	-0.40353	-0.41908	-0.4832	0.41908	-0.096183	0.66412	0.44885	0.44313	-0.24077	0.22528	0.64132	0.27619	0.47833
Malassezia_restricta	0.18983	-0.23308	0.72487	0.30993	-0.20747	-0.12551	0.069157	0.3048	0.048666	0.29456	0.10261	-0.50459	-0.38677	-0.39189	-0.41433	0.26286	0.50656	0.45758	0.036509	0.26286	0.33101	-0.38699	-0.32371	0.5306	-0.036558	-0.021123	0.18799	-0.19106	0.16194	0.26521	-0.17859	-0.24674	-0.43238	-0.31724	-0.25849	-0.11666	-0.029774	0.10523	-0.20359	0.32941	0.60391	-0.038888	-0.11438	-0.25163	0.31244	-0.16878	-0.069681	0.17354	0.36002
Fungi_SH0163688	-0.018203	-0.26382	0.5968	-0.033298	0.11526	0.0025614	0.50971	-0.038421	0.41238	-0.11014	-0.038478	-0.23821	-0.12551	-0.033298	-0.28515	0.49652	0.053837	0.17768	-0.0024339	0.01217	-0.20202	0.27503	-0.038943	-0.097357	0.11942	0.44827	0.20444	-0.42223	-0.33092	-0.039899	0.093997	-0.24204	-0.1034	-0.075197	-0.39949	-0.25392	-0.18093	0.50784	0.16928	-0.045751	0.1098	0.091502	-0.3866	-0.21503	0.19556	-0.26329	-0.54171	-0.11569	0.18446
Gaiella_occulta	-0.42388	-0.3714	0.15624	0.36628	-0.28943	-0.24333	-0.012807	-0.0076841	-0.19723	-0.24845	-0.46174	-0.16137	-0.079402	-0.41238	0.49963	0.41864	-0.46741	-0.43324	0.73991	-0.21419	-0.49652	0.66933	0.35049	-0.21419	-0.45332	-0.16194	-0.47468	-0.70529	-0.0070409	0.31215	-0.1034	-0.023499	-0.40654	-0.27964	-0.1175	-0.37287	-0.33209	0.83495	0.43692	-0.0091502	-0.533	-0.28594	0.020588	-0.21732	0.2495	-0.21828	-0.13711	-0.7431	-0.36891
uncl._Enterobacteriaceae_34ca	-0.31986	0.31505	0.32529	-0.053789	-0.17161	-0.54045	0.26894	-0.45336	-0.146	-0.069157	0.2873	0.33042	0.37652	0.23308	-0.24372	-0.48435	0.11991	0.34318	-0.24096	0.21419	0.01217	-0.2653	-0.043811	-0.22149	0.14623	0.05398	-0.15979	0.19578	0.11031	0.13378	-0.20444	0.43708	0.24439	0.23029	0.21619	-0.093789	-0.25193	-0.2196	-0.26536	0.24934	0.28137	0.41862	0.45293	0.39803	-0.30794	0.33305	0.37987	0.22471	0.58448
uncl._Microbacteriaceae_78f7	-0.044208	0.26382	-0.11014	0.21259	-0.35603	-0.3048	-0.35091	-0.30993	-0.40213	0.27919	-0.13852	0.13575	-0.18186	0.069157	-0.1706	-0.2726	0.1713	0.20445	0.2872	0.10466	0.038943	-0.35535	0.18985	0.23366	-0.31927	-0.17133	-0.079897	0.073124	0.24643	-0.068062	-0.030549	0.26554	0.10575	-0.037599	0.079897	0.093789	-0.032064	-0.16242	-0.19673	0.34542	-0.0068626	0.11895	0.46895	0.40718	0.10564	0.06751	0.51474	0.14239	0.080005
uncl._Gammaproteobacteria_4eab	-0.24368	0.42356	-0.038505	0.2182	0.048773	-0.59811	0.33371	-0.63405	0.16942	-0.46463	-0.19924	0.42099	-0.064175	-0.059041	-0.15144	-0.27076	0.23912	0.11709	0.14392	0.29393	-0.050006	-0.25491	0.50737	-0.2049	0.35662	0.23757	-0.0094204	0.15366	-0.25403	0.10349	0.14602	0.22727	0.25788	-0.22491	0.22962	0.27626	0.11477	-0.12838	-0.038974	0.42642	-0.24645	0.27396	-0.022926	0.46769	-0.44378	-0.30334	0.29961	-0.17504	0.147
Propionibacterium_sp.	0.03918	0.37304	-0.1981	-0.43479	0.50168	-0.11577	0.4245	-0.46051	0.14664	0.15179	-0.056684	0.32159	0.28042	0.52226	-0.26683	-0.24447	-0.22122	-0.090454	-0.42782	0.090454	0.0097788	-0.12468	0.39115	0.088009	0.075888	-0.063649	-0.18883	0.10662	0.48797	0.0023574	0.16286	0.31864	0.65853	0.43194	0.32336	-0.34695	-0.46468	-0.28721	-0.25274	0.13556	-0.34925	0.48481	0.36073	0.16543	-0.060958	0.45206	0.25061	0.24358	0.18304
Trichoderma_SH0097788	0.14303	-0.38164	-0.064034	0.50971	-0.26382	-0.26894	-0.56094	0.3714	0.023052	0.21772	-0.074391	0.16649	0.32529	-0.14088	0.44114	-0.35779	-0.11012	-0.36265	0.34318	-0.20202	0	-0.11196	-0.08032	0.11196	-0.13648	-0.23235	-0.22794	0.10615	0.039899	0.60317	-0.068148	-0.0046998	-0.23264	0.12925	0.20914	0.10523	-0.0045805	-0.12581	-0.1464	0.17385	0.013725	-0.44607	0.34084	-0.23333	-0.12363	0.15527	0.42932	-0.040047	-0.32669
[truncated: 19 more columns]

## Sheet: Table S9B
B) Controls
	Gaiella_occulta	Malassezia_restricta	Trichoderma_SH0097788	Cladosporium_cladosporioides	Fungi_SH0163688	Malasseziaceae_uncl	Curvularia_heteropogonis	Malassezia_globosa_SH0095858	Nitrospira_calida	uncl._Bradyrhizobiaceae_a199	Predatory-omnivore	Alternaria_prunicola	Malassezia_sp	uncl._Ca_Koribacter_bf6e	uncl._Bradyrhizobiaceae_87c2	Ascomycota_SH0027742	Candida_sp	Cladosporium_herbarum	Entoloma_SH0124968	Fusarium_oxysporum_SH0117521	Reyranella_massiliensis	Arenimonas_oryziterrae	uncl._Hyphomicrobiaceae	Fungi_SH0104643	Lacrymaria_glareosa	Pyrenochaetopsis_leptospora	Ulvella_sp	Umbelopsis	Nostocoida_limicola	Actinomadura_sp._1279	uncl._Rhizobiales_f860	Inocybe_SH0248323	Penicillium_SH0121235	Rozellomycota_SH0257287	Ktedonobacter_racemifer	Bacillus_megaterium	Cystobacter_fuscus	uncl._Thermogemmatisporaceae	uncl._Gammaproteobacteria_6460	Ca_Xiphinematobacter	Chaetothyriales_uncl_SH0100919	Ganoderma_eickeri	Mycena_rosea	Nectriaceae_uncl	Rozellomycota_SH0044499	Staphylotrichum_sp	uncl._Enterobacteriaceae_34ca	uncl._Enterobacteriaceae_bbdf	Desulfuromonas_michiganensis
Gaiella_occulta		0.32121	0.88945	0.21049	0.38543	0.27807	0.61896	0.0074775	0.089088	0.52047	0.11701	0.012265	0.0026805	0.52045	0.70298	0.13181	0.18741	0.18741	0.23923	0.15586	0.82431	0.46424	0.1974	0.43989	0.5948	0.94799	0.17146	0.15809	0.5918	0.95752	0.0013063	0.72856	0.14063	0.83048	0.012975	0.58615	0.76267	0.20282	0.45007	0.40451	0.8964	0.23662	0.10615	0.20823	0.74696	0.89098	0.14524	0.28672	0.4536
Malassezia_restricta	-0.275		0.010288	0.83461	0.63783	0.13959	0.018267	0.1197	0.12821	0.88845	0.1241	0.020238	0.088761	0.091223	0.16146	0.018026	0.011969	0.89761	0.0019594	0.00069558	0.94279	0.67525	0.066559	0.35998	0.0013529	0.11682	0.00024007	0.00092453	0.069861	0.087947	0.047168	0.10034	0.0018334	0.67751	0.0054797	0.78375	0.21931	0.97267	0.20552	0.030016	0.040933	0.32828	0.005119	0.00050709	0.088224	0.033627	0.0015614	0.00066312	0.0073233
Trichoderma_SH0097788	-0.039286	0.63929		0.51132	0.81947	0.067333	0.087875	0.21428	0.38233	0.80347	0.36166	0.28002	0.30009	0.11173	0.045511	0.019855	0.018026	0.4114	0.018026	0.09156	0.90133	0.97398	0.32449	0.39698	0.00090791	0.16693	0.012021	0.042456	0.043265	0.13657	0.15764	0.10698	0.082174	0.49127	0.026706	0.75218	0.11144	0.18971	0.067391	0.11144	0.017029	0.23662	0.018418	0.0073593	0.97267	0.039216	0.022197	0.021446	0.049093
Cladosporium_cladosporioides	-0.34316	0.058981	0.18409		0.0018788	0.8738	0.78695	0.0039552	0.40404	0.36749	0.47805	0.50796	0.030401	0.88213	0.88967	0.10512	0.75194	0.0013973	0.91794	0.85686	0.11824	0.54512	0.31227	0.69679	0.77836	0.43547	0.65102	0.85999	0.72807	0.50131	0.29092	0.63942	0.95748	0.30211	0.079812	0.84495	0.93987	0.73891	0.53631	0.96172	0.90718	0.2347	0.52939	0.4582	0.58581	0.78356	0.80265	0.48431	0.92045
Fungi_SH0163688	-0.24172	-0.1325	0.064459	0.73298		0.30307	0.90125	0.18127	0.69579	0.29446	0.65388	0.77744	0.35205	0.75129	0.87671	0.19339	0.62234	8.0462e-06	0.83131	0.95371	0.014522	0.82895	0.73045	0.97913	0.68139	0.40909	0.92963	0.87778	0.92811	0.40117	0.32019	0.73292	0.98935	0.40711	0.26595	0.99726	0.65143	0.62903	0.5684	0.9726	0.22798	0.92337	0.99178	0.90974	0.67919	0.64393	0.96011	0.74159	0.49325
Malasseziaceae_uncl	-0.29955	0.4	0.48431	-0.044884	-0.28507		0.41963	0.92896	0.80509	0.33952	0.98973	0.98975	0.52031	0.85622	0.067503	0.14557	0.66866	0.77087	0.20247	0.089933	0.45194	0.44585	0.62815	0.29778	0.071863	0.97125	0.092971	0.49361	0.38052	0.90416	0.66749	0.90946	0.45698	0.53812	0.023198	0.63834	0.27307	0.99176	0.76955	0.53482	0.26346	0.80678	0.00060084	0.048669	0.56295	0.70684	0.29199	0.50129	0.28158
Curvularia_heteropogonis	0.13991	-0.59911	-0.45561	-0.076302	-0.035072	-0.22523		0.37556	0.42709	0.9184	0.01684	0.55822	0.49086	0.1472	0.078171	0.029652	0.044844	0.30978	0.0064337	5.7032e-05	0.34173	0.98954	0.0046604	0.15716	0.010217	0.025155	0.0005197	0.034298	0.35071	0.016858	0.3023	0.026197	0.0097393	0.44265	0.09203	0.95884	0.13666	0.75899	0.14621	0.024067	0.020733	0.064142	0.076494	0.011101	0.22565	0.1079	0.00013002	0.00010454	0.077461
Malassezia_globosa_SH0095858	-0.6595	0.41936	0.3405	0.69597	0.36478	0.025203	-0.24662		0.038192	0.9949	0.040069	0.0077864	4.4677e-06	0.42466	0.74591	0.087372	0.109	0.10571	0.13798	0.21058	0.92176	0.033049	0.055455	0.20375	0.36497	0.81858	0.06341	0.16305	0.79912	0.58147	0.0043042	0.63851	0.07029	0.87203	0.026673	0.83645	0.77769	0.2438	0.21756	0.33008	0.44415	0.039224	0.18546	0.035152	0.98903	0.73041	0.13493	0.099664	0.68786
Nitrospira_calida	0.45407	-0.41083	-0.24325	-0.23265	-0.11021	-0.069684	0.22172	-0.53889		0.17693	0.86387	0.013593	0.18826	0.081648	0.89907	0.87616	0.26065	0.38443	0.07727	0.16258	0.42965	0.27796	0.67947	0.68953	0.5799	0.37194	0.16845	0.036681	0.46711	0.3526	0.096951	0.40995	0.041307	0.23268	0.50085	0.65692	0.63931	0.64935	0.97518	0.35135	0.72638	0.72116	0.56353	0.23363	0.26437	0.16339	0.10331	0.12182	0.15036
uncl._Bradyrhizobiaceae_a199	-0.18019	-0.039641	0.070273	0.25068	0.28998	0.26516	0.02896	-0.0018083	0.36818		0.88683	0.61514	0.53345	0.85047	0.30005	0.039528	0.17612	0.11712	0.65772	0.7401	0.87182	0.09207	0.9396	0.99475	0.49333	0.85368	0.48948	0.66761	0.36882	0.77748	0.5379	0.82963	0.78785	0.29468	0.29915	0.17296	0.20117	0.21211	0.69008	0.78984	0.9559	0.53527	0.11238	0.52137	0.58514	0.81129	0.79549	0.70739	0.28971
Predatory-omnivore	0.42215	-0.4149	-0.25365	-0.19857	-0.12626	-0.0036399	0.60513	-0.53458	-0.048447	-0.04022		0.11365	0.027126	0.99479	0.71353	0.015199	0.08076	0.41991	0.14322	0.044086	0.75782	0.27677	0.00042921	0.061826	0.23585	0.49994	0.027836	0.34025	0.9973	0.29061	0.09491	0.43158	0.10992	0.26921	0.033181	0.77263	0.39144	0.11294	0.15398	0.32823	0.24444	0.0025089	0.14076	0.042316	0.78066	0.8647	0.05844	0.074462	0.50687
Alternaria_prunicola	-0.62754	0.59137	0.2984	0.18553	0.079786	-0.0036332	-0.1644	0.65701	-0.62044	-0.14142	-0.42569		0.0065401	0.17983	0.80138	0.10061	0.011223	0.49833	0.03412	0.13025	0.95785	0.38134	0.12118	0.040244	0.18035	0.25623	0.07333	0.021305	0.15705	0.27532	0.0052321	0.32212	0.028441	0.47265	0.051581	0.77838	0.25464	0.76238	0.14479	0.20211	0.41267	0.14479	0.25152	0.062865	0.47023	0.10559	0.039189	0.06295	0.067839
Malassezia_sp	-0.716	0.45449	0.28676	0.55869	0.2586	0.18026	-0.19294	0.90138	-0.35942	0.1747	-0.56817	0.66758		0.98962	0.518	0.032572	0.078284	0.25724	0.062346	0.10326	0.48271	0.072943	0.071362	0.22735	0.31105	0.71885	0.022811	0.17732	0.84249	0.68565	0.0030754	0.65592	0.02642	0.77641	0.0071572	0.94759	0.37195	0.039874	0.063699	0.13433	0.43907	0.036125	0.046755	0.0051236	0.77098	0.69754	0.17172	0.15767	0.5328
uncl._Ca_Koribacter_bf6e	0.1802	-0.4514	-0.42774	-0.041901	-0.089428	0.051194	0.3931	-0.22286	0.46375	0.053263	0.0018467	-0.36591	-0.0036766		0.019727	0.48701	0.021259	0.35389	0.16463	0.30569	0.056591	0.54665	0.5853	0.091412	0.025873	0.055524	0.26359	0.0017968	0.003043	0.020352	0.055076	0.010655	0.16251	0.41931	0.52639	0.0955	0.96658	0.10223	0.33881	0.13351	0.19101	0.97772	0.84487	0.64855	0.0022481	0.022434	0.0044198	0.003739	0.16499
uncl._Bradyrhizobiaceae_87c2	0.10749	-0.38077	-0.52287	0.039205	-0.043842	-0.48405	0.46849	0.09142	-0.035848	-0.28678	0.10351	0.071035	0.18124	0.59332		0.081595	0.14488	0.30522	0.2922	0.15541	0.24514	0.096485	0.59196	0.91254	0.0065309	0.3446	0.22514	0.08808	0.0034883	0.20161	0.28452	0.082346	0.70284	0.518	0.10188	0.48696	0.48246	0.086429	0.70505	0.52833	0.17648	0.91926	0.15038	0.58337	0.23412	0.30574	0.031774	0.043161	0.2133
Ascomycota_SH0027742	0.40734	-0.6001	-0.59283	-0.43501	-0.35556	-0.39456	0.56078	-0.45625	0.044039	-0.5358	0.61255	-0.44015	-0.55282	0.19462	0.46382		0.0018643	0.018965	0.0089696	0.0058563	0.70414	0.54703	0.019537	0.16087	0.002876	0.25797	0.0017502	0.069639	0.07038	0.20785	0.04438	0.18202	0.058644	0.047119	7.5618e-05	0.72131	0.0080641	0.62363	0.041869	0.18367	0.076085	0.015434	0.001622	0.0026808	0.87246	0.20765	0.0078531	0.0052985	0.010165
Candida_sp	0.36006	-0.62919	-0.6001	-0.089185	-0.13858	-0.12056	0.52425	-0.4307	0.3101	-0.36882	0.46495	-0.63353	-0.46834	0.58758	0.39518	0.73333		0.14776	0.00024292	0.012557	0.9735	0.88901	0.099213	0.011973	0.002197	0.0077452	0.00090484	6.7591e-05	0.002594	0.0012394	0.0038264	0.0035584	0.0010317	0.17046	0.059428	0.35627	0.0091391	0.79064	0.018628	0.036705	0.050602	0.04657	0.051649	0.0078115	0.30844	0.011968	0.000178	0.00024166	0.0035547
Cladosporium_herbarum	-0.36006	0.03637	0.22913	0.74624	0.89163	-0.082199	-0.2813	0.43435	-0.24221	0.42204	-0.22509	0.18969	0.31222	-0.25765	-0.28386	-0.5963	-0.39259		0.38742	0.37993	0.022233	0.87327	0.53763	0.49401	0.49359	0.86803	0.38811	0.46844	0.40106	0.76506	0.12496	0.52048	0.54787	0.22815	0.099176	0.74777	0.20765	0.68995	0.38763	0.74777	0.97774	0.24876	0.52212	0.58408	0.88899	0.68995	0.27127	0.15997	0.17043
Entoloma_SH0124968	0.32369	-0.73103	-0.6001	-0.029122	0.060171	-0.34889	0.66856	-0.4015	0.46974	-0.12478	0.39668	-0.54881	-0.49221	0.37813	0.29128	0.64815	0.81111	-0.24074		4.0565e-05	0.58834	0.80046	0.068097	0.080151	0.00097542	0.0004491	7.3925e-07	0.00011961	0.025948	0.00085312	0.012747	0.00093899	9.1249e-06	0.69207	0.059428	0.88899	0.0029015	0.61365	0.019123	0.0022799	0.0045484	0.025256	0.02588	0.00020352	0.29796	0.0016947	9.949e-05	0.00014981	0.0095429
Fusarium_oxysporum_SH0117521	0.38552	-0.77467	-0.45098	-0.050963	0.01641	-0.45301	0.85122	-0.3431	0.37983	-0.093582	0.52583	-0.40885	-0.43711	0.2836	0.3859	0.67407	0.62593	-0.24444	0.85926		0.89427	0.9894	0.024858	0.36187	0.0052336	0.026218	3.7581e-07	0.0038953	0.16479	0.035894	0.068157	0.034354	0.00013762	0.83806	0.010017	0.82317	0.015862	0.41208	0.10966	0.0062124	0.044645	0.099176	0.0033861	0.00014574	0.24876	0.074696	9.949e-05	0.00014981	0.010165
Reyranella_massiliensis	0.062705	-0.020287	-0.035041	-0.42087	-0.6158	0.21027	0.26399	-0.027763	0.22052	0.045594	-0.087011	0.014942	0.19651	0.50192	0.31987	0.10705	0.0093906	-0.5841	-0.15213	0.037562		0.23469	0.9516	0.7229	0.83691	0.77686	0.6976	0.85292	0.81745	0.68398	0.95613	0.97257	0.75655	0.21276	0.54462	0.26725	0.50447	0.081394	0.9605	0.78773	0.59605	0.39086	0.69365	0.49522	0.15405	0.67006	0.44765	0.31749	0.33733
Arenimonas_oryziterrae	0.20471	0.11803	-0.0092214	-0.16983	-0.061025	0.21305	0.0037051	-0.55157	0.29962	0.45035	0.30033	-0.24374	-0.47591	-0.16919	-0.445	-0.16903	-0.039441	0.045075	0.071369	-0.0037562	-0.32667		0.77925	0.80291	0.4427	0.95165	0.77168	0.74076	0.36108	0.93423	0.47867	0.84182	0.56089	0.22408	0.84284	0.01851	0.90143	0.39702	0.48606	0.6212	0.89582	0.40115	0.66225	0.53982	0.21062	0.38883	0.88294	0.79625	0.13133
uncl._Hyphomicrobiaceae	0.35259	-0.48551	-0.27321	-0.27992	0.097178	-0.13629	0.68703	-0.50392	0.11642	-0.021422	0.79227	-0.41785	-0.47823	0.15335	0.15067	0.59405	0.44178	-0.17295	0.48314	0.57525	0.017159	0.079123		0.0095067	0.045035	0.16654	0.017233	0.24894	0.78521	0.086568	0.25865	0.22558	0.13659	0.077892	0.05853	0.55146	0.52279	0.15711	0.18564	0.32615	0.0093135	0.00012875	0.1468	0.031886	0.73062	0.25702	0.0093331	0.012445	0.42915
Fungi_SH0104643	0.21578	-0.25451	-0.23607	-0.10983	-0.007397	0.28807	0.38441	-0.34797	0.11259	-0.001861	0.49306	-0.53418	-0.33155	0.45117	0.031047	0.38126	0.62917	-0.19157	0.46577	0.25355	0.1	0.070476	0.64442		0.057976	0.0053716	0.19127	0.096685	0.18749	0.0072994	0.086907	0.010548	0.16114	0.0038946	0.56154	0.052054	0.47698	0.71485	0.0042461	0.068123	0.013655	0.0078985	0.85395	0.33972	0.26725	0.008422	0.017245	0.023387	0.49435
Lacrymaria_glareosa	0.14953	-0.74764	-0.76426	-0.079451	0.11569	-0.47749	0.63975	-0.25196	0.15554	-0.19186	0.3259	-0.3655	-0.2806	0.57202	0.66767	0.71249	0.72565	-0.19175	0.76136	0.68053	0.058151	-0.21449	0.52385	0.49952		0.003686	0.0014223	0.0035547	0.00079754	0.0065556	0.063487	0.0019332	0.038138	0.082196	0.014335	0.3604	0.05853	0.50638	0.011358	0.012052	6.2501e-05	0.09774	0.02763	0.0072053	0.18826	0.0021882	7.7834e-05	7.4965e-05	0.05087
Pyrenochaetopsis_leptospora	-0.018443	-0.42234	-0.37623	0.21782	0.23023	-0.010189	0.5743	-0.064781	0.24844	0.052107	0.18899	-0.31285	-0.10152	0.5038	0.26248	0.31177	0.65734	-0.046953	0.79069	0.57095	-0.08	0.017143	0.37655	0.67905	0.69971		0.01782	0.0048545	0.013912	3.3246e-06	0.13909	3.8619e-07	0.014034	0.25713	0.83729	0.35893	0.046875	0.84839	0.0077717	0.0018718	0.0005695	0.088283	0.80968	0.11997	0.07702	7.5699e-05	0.0015845	0.0021368	0.23156
Ulvella_sp	0.37254	-0.81148	-0.6289	-0.12737	0.024965	-0.44925	0.78549	-0.49049	0.37499	-0.19354	0.56604	-0.47535	-0.58208	0.3083	0.33304	0.73622	0.7644	-0.2404	0.92591	0.93343	-0.10952	0.081905	0.60343	0.35714	0.74547	0.60095		0.00083435	0.12257	0.010548	0.024206	0.019325	4.2843e-06	0.75033	0.008557	0.93514	0.011981	0.29258	0.043484	0.005458	0.013268	0.026164	0.00088785	2.8729e-07	0.42001	0.039395	8.0304e-05	7.7363e-05	0.0094229
Umbelopsis	0.38361	-0.76353	-0.52931	0.04984	0.043457	-0.19174	0.54836	-0.37943	0.54247	-0.12096	0.26478	-0.58741	-0.36788	0.73503	0.45535	0.4808	0.84703	-0.20284	0.83201	0.69678	0.052381	-0.093333	0.31745	0.44476	0.70162	0.68476	0.76762		0.002891	0.00057969	0.0012123	0.00057969	7.706e-05	0.89014	0.13629	0.25589	0.14499	0.98589	0.13629	0.011123	0.059994	0.28569	0.099805	0.02004	0.010631	0.0026725	8.0304e-05	7.7363e-05	0.0088286
Nostocoida_limicola	0.15073	-0.48047	-0.52757	0.098065	0.025505	-0.24415	0.25929	-0.071856	0.20343	-0.25001	0.00095584	-0.3845	-0.056137	0.70964	0.70261	0.47969	0.71761	-0.23409	0.57179	0.37799	0.06519	-0.25395	0.076939	0.36	0.76939	0.61882	0.41644	0.71223		0.013746	0.038473	0.0028462	0.2127	0.26558	0.21461	0.33278	0.066645	0.12722	0.12826	0.15031	0.057293	0.64745	0.34826	0.34826	0.1211	0.01642	0.0092483	0.011844	0.091842
Actinomadura_sp._1279	0.015058	-0.45552	-0.40281	0.1884	0.23403	0.034034	0.60505	-0.1549	0.25831	-0.079772	0.2922	-0.30119	-0.11406	0.59094	0.34951	0.34503	0.7514	-0.084341	0.76674	0.54439	-0.1147	-0.023328	0.45728	0.66097	0.66744	0.90592	0.63764	0.7815	0.61966		0.087297	1.5521e-06	0.0086028	0.42412	0.91946	0.27031	0.11655	0.86233	0.09304	0.038145	0.0017192	0.03643	0.66362	0.12455	0.064998	0.0013655	0.00090313	0.00088368	0.18067
uncl._Rhizobiales_f860	0.74916	-0.51952	-0.38399	-0.29202	-0.27556	-0.12101	0.28551	-0.6914	0.44445	-0.17284	0.44689	-0.68054	-0.7091	0.5046	0.29574	0.52522	0.69773	-0.41404	0.62489	0.48305	0.015552	0.19829	0.31134	0.45685	0.49037	0.40047	0.57738	0.75234	0.53823	0.45635		0.021336	0.010351	0.81046	0.022873	0.30899	0.41667	0.64253	0.051887	0.033173	0.28751	0.12455	0.20499	0.084958	0.16762	0.096419	0.014516	0.017655	0.25395
Inocybe_SH0248323	0.09788	-0.44046	-0.43293	0.13188	0.096256	-0.032143	0.57101	-0.13223	0.22982	-0.060779	0.21963	-0.27451	-0.12547	0.63698	0.46282	0.3642	0.70157	-0.18018	0.76291	0.54822	0.0097202	-0.056377	0.33275	0.63764	0.73166	0.93314	0.59488	0.7815	0.71301	0.91667	0.5873		0.016381	0.34371	0.61653	0.16762	0.14164	0.69031	0.015649	0.0028732	0.001798	0.10707	0.76678	0.19381	0.024706	0.00016535	0.00090313	0.00088368	0.26076
Penicillium_SH0121235	0.39905	-0.7341	-0.46305	-0.015072	0.0037747	-0.20798	0.64286	-0.47982	0.53182	-0.075974	0.4297	-0.56426	-0.57032	0.37989	0.10754	0.49838	0.75907	-0.16868	0.88942	0.82808	-0.087482	0.1633	0.4028	0.38103	0.53901	0.6182	0.90203	0.84371	0.34161	0.65079	0.63889	0.60714		0.82144	0.10343	0.83398	0.044626	0.23469	0.058772	0.0014992	0.11655	0.13942	0.025988	0.00016535	0.16024	0.024706	0.00090313	0.00088368	0.0093412
Rozellomycota_SH0257287	-0.060474	-0.11717	-0.19276	-0.28562	-0.23118	0.17275	0.21451	-0.045519	-0.32799	-0.28985	0.30487	-0.20096	-0.080164	0.22538	0.18124	0.51962	0.37335	-0.33101	0.11162	0.057735	0.34157	-0.33376	0.46888	0.69679	0.46302	0.31229	0.089783	0.039036	0.30708	0.22311	0.06773	0.26295	-0.063746		0.2855	0.055272	0.45456	0.71626	0.025914	0.46365	0.1037	0.16087	0.94797	0.73269	0.76587	0.16829	0.24525	0.18655	0.46434
Ktedonobacter_racemifer	0.62368	-0.67791	-0.56944	-0.46624	-0.30685	-0.58076	0.4504	-0.56954	0.1886	-0.2873	0.55123	-0.51098	-0.66217	0.17768	0.43869	0.8442	0.49705	-0.44182	0.49705	0.64104	0.17003	-0.056011	0.49857	0.16303	0.61671	0.058012	0.65113	0.40308	0.34027	0.028583	0.58187	0.14087	0.43691	0.29517		0.95555	0.1646	0.78592	0.096169	0.14747	0.26616	0.18029	0.00023632	0.0033421	0.98814	0.47814	0.02714	0.031109	0.051406
Bacillus_megaterium	-0.15301	0.077475	-0.089096	0.05525	-0.00097104	-0.1323	0.014592	-0.058315	0.12508	0.37134	0.081554	0.079443	-0.018584	-0.44618	-0.19464	-0.10059	-0.25641	0.090731	-0.039448	0.063117	-0.30606	0.59812	-0.16719	-0.5101	-0.25429	-0.25505	0.023005	-0.31306	-0.26874	-0.30421	-0.28175	-0.37566	-0.059208	-0.50425	-0.015756		0.3038	0.81763	0.40948	0.44773	0.42055	0.82923	0.69004	0.61948	0.015457	0.090156	0.41075	0.35506	0.67535
Cystobacter_fuscus	0.085223	-0.33702	-0.42805	0.021325	-0.12721	-0.30254	0.40274	-0.079697	0.13192	-0.34984	0.23877	-0.31385	-0.24844	0.011845	0.19662	0.65484	0.64695	-0.34517	0.71204	0.60948	-0.18704	0.035007	0.17921	0.19904	0.49857	0.5201	0.62913	0.39508	0.48537	0.42262	0.22662	0.39812	0.5247	0.20908	0.37815	0.28466		0.8613	0.06806	0.1571	0.2056	0.15834	0.049621	0.015914	0.42502	0.18849	0.064051	0.083278	0.012739
uncl._Thermogemmatisporaceae	-0.34864	0.0096844	-0.35832	0.094023	-0.13595	0.0029184	-0.086578	0.32073	0.12801	0.34202	-0.42644	0.085328	0.53502	0.43828	0.45746	-0.13807	-0.074952	-0.11243	-0.14201	-0.2288	0.46409	-0.23605	-0.38444	-0.10302	0.18621	0.054011	-0.29106	0.005001	0.4118	-0.049	-0.13067	0.11229	-0.32666	0.10249	-0.076681	0.065126	-0.04937		0.88181	0.83504	0.88181	0.13937	0.34637	0.21302	0.60888	0.34237	0.9815	0.9784	0.7157
uncl._Gammaproteobacteria_6460	0.21112	-0.3467	-0.48422	-0.17351	-0.16022	-0.082687	0.39398	-0.33823	0.0087948	-0.11238	0.38714	-0.39525	-0.49002	0.26554	0.10671	0.53058	0.59764	-0.24064	0.59567	0.42999	0.014003	0.19504	0.36142	0.69214	0.63273	0.65713	0.52711	0.40308	0.41078	0.44916	0.51041	0.61045	0.49816	0.57189	0.44538	-0.23004	0.48319	-0.042017		0.00014454	0.018879	0.10338	0.35853	0.036871	0.66804	0.016859	0.02714	0.031109	0.40619
Ca_Xiphinematobacter	0.23243	-0.55976	-0.42805	0.01357	-0.0097104	-0.17413	0.57784	-0.27019	0.25896	0.075245	0.27119	-0.34916	-0.40493	0.40571	0.17686	0.36293	0.54242	-0.090731	0.72388	0.67062	0.076015	0.13903	0.27231	0.4831	0.62872	0.73315	0.67814	0.63413	0.39034	0.539	0.55125	0.71254	0.74316	0.20498	0.39286	-0.21218	0.38445	-0.058824	0.82668		0.033492	0.44085	0.25595	0.01479	0.06806	0.0052203	0.0045542	0.0044898	0.22006
Chaetothyriales_uncl_SH0100919	-0.036801	-0.53264	-0.60431	-0.032956	0.33113	-0.30838	0.58951	-0.21382	0.098698	0.015635	0.32032	-0.22852	-0.21616	0.35734	0.36854	0.47141	0.51283	0.0078897	0.68837	0.52466	-0.14903	-0.037007	0.64574	0.62012	0.84898	0.78216	0.62212	0.4961	0.5007	0.73704	0.294	0.73499	0.42262	0.43661	0.30672	-0.22479	0.34664	0.042017	0.59664	0.55042		0.0089751	0.29824	0.036435	0.37093	0.0015167	0.0045542	0.0044898	0.4725
Ganoderma_eickeri	0.3254	-0.27116	-0.3254	-0.32666	-0.027189	-0.069068	0.48931	-0.5365	0.10065	-0.17394	0.71925	-0.39525	-0.54382	-0.007897	0.028653	0.61145	0.52072	-0.31756	0.57397	0.44182	-0.23905	0.23405	0.82996	0.65613	0.44351	0.45509	0.57111	0.29506	0.12875	0.54308	0.41445	0.43283	0.40016	0.38126	0.36555	-0.060924	0.3834	-0.40021	0.43697	0.21534	0.64811		0.30008	0.051838	0.54429	0.19127	0.056221	0.067178	0.57014
Mycena_rosea	0.43386	-0.68178	-0.5985	-0.17641	0.0029131	-0.78018	0.47083	-0.36155	0.16222	-0.42704	0.39893	-0.31581	-0.52035	0.055279	0.39028	0.73966	0.51086	-0.17949	0.572	0.70415	-0.11102	-0.12302	0.39345	-0.05201	0.56665	0.068014	0.76515	0.44109	0.26057	0.1225	0.34708	0.083708	0.57166	0.018448	0.81197	0.11239	0.51471	-0.26155	0.25525	0.31303	0.28782	0.28676		7.1585e-05	0.69834	0.62481	0.041688	0.06235	0.011198
Nectriaceae_uncl	0.34476	-0.78637	-0.66048	-0.20743	0.032044	-0.51655	0.63426	-0.54622	0.32736	-0.17981	0.52961	-0.49137	-0.68173	0.12833	0.15413	0.71599	0.65682	-0.15385	0.81658	0.82644	-0.19104	0.17203	0.55464	0.26505	0.66176	0.41908	0.93619	0.59212	0.26057	0.41445	0.45937	0.35525	0.82278	0.096341	0.70483	0.13971	0.60924	-0.34139	0.54202	0.6145	0.54307	0.5105	0.84559		0.9674	0.13377	0.0045542	0.0044898	0.018363
Rozellomycota_SH0044499	0.091033	-0.45517	0.0096844	0.15315	0.11653	0.16246	0.33269	0.0038877	0.30782	0.15342	-0.078606	-0.20204	0.08216	0.72455	0.32704	-0.045366	0.28206	0.039448	0.28797	0.31756	0.38708	-0.34307	0.097112	0.30606	0.35941	0.47009	0.22505	0.63713	0.41793	0.48795	0.37566	0.57575	0.38179	0.084042	0.0042017	-0.61134	-0.22269	0.14391	0.1208	0.48319	0.24895	-0.17017	-0.10924	0.011555		0.037754	0.062694	0.033164	0.41997
Staphylotrichum_sp	0.038738	-0.55007	-0.53652	0.077544	0.13012	-0.10603	0.43192	-0.097192	0.37916	0.067427	0.048146	-0.43448	-0.10955	0.58339	0.28357	0.34517	0.6292	-0.11243	0.73769	0.47338	0.12002	-0.24005	0.31236	0.65213	0.72584	0.84417	0.53611	0.71614	0.60697	0.74724	0.44508	0.82278	0.57575	0.37511	0.19853	-0.45273	0.35924	0.26366	0.60504	0.68067	0.74265	0.35714	0.13761	0.40546	0.53992		0.0045542	0.0044898	0.046901
uncl._Enterobacteriaceae_34ca	-0.39485	0.74136	0.58422	0.070573	-0.01414	0.2914	-0.82968	0.40436	-0.43705	0.07318	-0.49873	0.53658	0.37234	-0.68995	-0.55494	-0.65649	-0.82061	0.30363	-0.83702	-0.83702	-0.21222	0.041613	-0.64561	-0.60338	-0.84346	-0.7407	-0.84265	-0.84265	-0.64619	-0.76447	-0.61582	-0.76447	-0.76447	-0.3198	-0.56812	0.22943	-0.48946	-0.0065553	-0.56812	-0.6883	-0.6883	-0.50257	-0.53098	-0.6883	-0.49165	-0.6883		4.2516e-09	0.01497
uncl._Enterobacteriaceae_bbdf	-0.29446	0.77649	0.5869	0.19581	0.093025	0.18841	-0.83569	0.44125	-0.4172	0.10583	-0.47372	0.49123	0.38397	-0.69896	-0.52779	-0.67983	-0.81127	0.38202	-0.82565	-0.82565	-0.27704	0.072905	-0.62654	-0.58011	-0.84442	-0.72697	-0.84361	-0.84361	-0.62991	-0.76534	-0.60164	-0.76534	-0.76534	-0.36072	-0.55674	0.25704	-0.46158	-0.0076565	-0.55674	-0.68909	-0.68909	-0.48455	-0.49221	-0.68909	-0.55127	-0.68909	0.96701		0.014824
Desulfuromonas_michiganensis	0.20951	-0.66077	-0.51573	-0.028229	-0.1919	-0.29747	0.46948	-0.11322	0.3903	-0.29272	0.186	-0.48353	-0.17498	0.37783	0.34119	0.64008	0.70162	-0.37338	0.64418	0.64008	0.26632	-0.4078	0.22076	0.19142	0.51232	0.32874	0.64499	0.64916	0.45064	0.36525	0.31428	0.31004	0.64555	0.20467	0.51131	-0.118	0.62494	0.1027	0.23162	0.3365	0.20103	0.15951	0.63368	0.59872	0.22506	0.52005	-0.61364	-0.61433
Ilumatobacter_fluminis	0.09267	0.088641	-0.076553	0.092752	-0.23634	0.12749	0.097133	0.10109	-0.32118	-0.47161	0.21462	-0.14078	-0.046797	0.19918	0.12126	0.34466	0.48826	-0.22977	0.086164	0.04103	0.17477	-0.14981	0.05623	0.45982	0.18119	0.21014	0.089467	0.1186	0.27633	0.16564	0.11892	0.17413	0.13166	0.58417	0.13766	-0.31465	0.39113	-0.069923	0.52224	0.25129	-0.024036	0.056812	0.13548	0.1027	-0.056812	0.11362	-0.25	-0.18658	0.30909
Sphingosinicella_microcystinivorans	0.052378	0.088641	-0.13699	0.17139	-0.11514	-0.074874	0.13558	0.1577	-0.41266	-0.55089	0.17578	0.026523	-0.038658	0.12321	0.2117	0.34055	0.45134	-0.1313	0.1313	0.10668	0.010403	-0.11235	0.0041652	0.31417	0.2395	0.22887	0.16645	0.11235	0.29334	0.18262	0.089188	0.20386	0.15714	0.44346	0.14859	-0.21632	0.44576	-0.13548	0.52661	0.30154	0.037147	0.030591	0.25347	0.18573	-0.12237	0.052442	-0.24545	-0.17065	0.23182
uncl._Betaproteobacteria_cdfc	-0.38724	0.76237	0.5022	-0.11607	-0.1911	0.37176	-0.75465	0.26111	-0.25948	0.18621	-0.50237	0.4994	0.34526	-0.56945	-0.54014	-0.65518	-0.81127	0.12529	-0.83797	-0.83797	-0.023954	0.18851	-0.62654	-0.58011	-0.84442	-0.74155	-0.84361	-0.84361	-0.64693	-0.76534	-0.60164	-0.76534	-0.76534	-0.31803	-0.55674	0.33689	-0.49002	0.12688	-0.55674	-0.68909	-0.68909	-0.48455	-0.5808	-0.68909	-0.51189	-0.68909	0.94426	0.89408	-0.61433
uncl._Rhizobiales_fccb	-0.020146	-0.084611	-0.14505	-0.1109	-0.14948	0.16796	0.37842	0.068741	-0.13416	-0.044721	0.32908	-0.21626	0.069178	0.22998	0.16854	0.4103	0.32414	-0.31183	0.21336	0.17643	0.41196	-0.3329	0.53731	0.74486	0.40611	0.44733	0.12692	0.085306	0.21682	0.32702	0.038224	0.36949	0.021235	0.86133	0.18792	-0.44794	0.22506	0.18136	0.50694	0.25566	0.47417	0.46105	-0.072108	0.050257	0.14203	0.53098	-0.40909	-0.38908	0.28636
uncl._Rhizobiales_82ed	0.14723	-0.56875	-0.53447	0.034317	0.057635	-0.07192	0.35251	-0.28945	0.51692	-0.022386	0.12482	-0.58417	-0.35749	0.4091	-0.006173	0.37175	0.73528	-0.12734	0.82154	0.51141	-0.087486	-0.008332	0.25124	0.56033	0.54522	0.72905	0.65823	0.75404	0.44051	0.69518	0.50172	0.66542	0.79298	0.15795	0.20235	-0.24501	0.51408	-0.019688	0.5644	0.64315	0.54361	0.40142	0.29642	0.60487	0.32376	0.85753	-0.61433	-0.61503	0.64846
uncl._Rhizobiales_d240	0.0080582	0.012087	0.10073	0.15929	0.10706	0.056661	-0.082968	0.25879	0.065049	0.12603	-0.19826	-0.24483	0.32351	0.34908	0.32885	0.049237	0.086164	-0.057443	-0.012309	-0.065649	0.25384	-0.3329	0.037487	0.2788	0.26449	0.2684	-0.22263	0.060338	0.55054	0.13166	-0.0042471	0.22085	-0.30154	0.43919	-0.0021851	-0.22943	0.118	0.52224	0.045887	-0.083034	0.1901	-0.050257	-0.26658	-0.33213	0.25129	0.29499	-0.18182	-0.12514	0.072727
uncl._Betaproteobacteria_e630	0.16336	-0.11496	-0.26421	-0.16452	-0.16178	-0.037479	0.28059	-0.10728	-0.30934	-0.29102	0.36526	-0.1154	-0.059072	0.45432	0.64611	0.49909	0.40872	-0.33273	0.12118	0.11912	0.24371	-0.17185	0.38364	0.51658	0.5765	0.31557	0.11769	0.19893	0.61501	0.31889	0.34653	0.44007	-0.1063	0.69156	0.37845	-0.36095	0.13891	0.23735	0.45502	0.17829	0.43205	0.3172	0.060158	0.0010938	0.17173	0.2111	-0.44369	-0.42711	-0.015927
uncl._Bradyrhizobiaceae_36d1	0.10073	0.096699	-0.088641	-0.22583	-0.34138	0.39865	0.24283	-0.26688	0.40249	0.30085	0.065407	-0.2081	-0.17498	0.27105	-0.2713	-0.069752	0.19695	-0.32824	0.27901	0.09437	0.34122	0.34538	0.11038	0.54096	0.022909	0.4619	0.129	0.19974	-0.072272	0.32278	0.27181	0.42046	0.33976	0.15777	-0.13766	-0.17481	0.052442	0.072108	0.52005	0.52879	0.19884	0.24692	-0.31247	0.063368	0.20321	0.48946	-0.25909	-0.26394	0.040909
uncl._[Kouleothrixaceae]_fb05	0.24578	-0.6366	-0.69301	-0.11292	0.18988	-0.37639	0.22664	-0.38818	0.33134	-0.097574	0.1022	-0.48149	-0.33775	0.62013	0.52822	0.45134	0.61956	-0.077958	0.60315	0.34466	-0.10819	-0.11027	0.31447	0.42445	0.81222	0.5368	0.50351	0.70325	0.78011	0.59034	0.62432	0.64555	0.39498	0.22599	0.44139	-0.32558	0.20103	0.2491	0.40861	0.39113	0.71671	0.36054	0.35399	0.43265	0.37584	0.67956	-0.61364	-0.61433	0.3
Amphinema_sp	-0.04432	-0.088641	-0.060437	0.12905	0.37774	-0.21855	0.28735	-0.012131	-0.01423	0.21751	0.12264	-0.038764	-0.08342	-0.059549	0.10277	0.11899	0.05334	0.16823	0.36927	0.33235	-0.34538	0.30377	0.31656	0.24135	0.41652	0.56177	0.25384	0.041613	0.29334	0.34826	0.029729	0.41621	0.067953	0.14498	0.058998	0.23381	0.36928	-0.024036	0.39332	0.34962	0.61183	0.35836	-0.010925	0.2054	-0.026221	0.24692	-0.29545	-0.25028	-0.25455
Aspergillus_destruens	-0.7333	0.21354	-0.0080582	-0.1855	-0.058579	0.23272	-0.0020236	0.30731	-0.31102	0.20328	-0.23914	0.59983	0.47	-0.19713	-0.036996	-0.22567	-0.48006	0.004103	-0.32004	-0.30363	0.19766	-0.19974	-0.05623	-0.17269	-0.097883	-0.10611	-0.31417	-0.43069	-0.30397	-0.11892	-0.55212	-0.11467	-0.45019	0.13218	-0.34087	0.043702	-0.31465	0.31902	-0.22725	-0.25347	0.15951	-0.045887	-0.39769	-0.31465	-0.054627	-0.019666	0.34545	0.19113	-0.30909
Aspergillus_glabripes	-0.71718	0.21354	-0.060437	-0.15929	-0.02828	0.20438	0.062732	0.29923	-0.25816	0.27239	-0.21053	0.58758	0.50256	-0.13142	0.026719	-0.23387	-0.46364	0.004103	-0.30363	-0.28311	0.23095	-0.16021	-0.0083304	-0.13732	-0.062478	-0.070741	-0.29961	-0.41196	-0.27633	-0.076447	-0.55212	-0.080694	-0.45019	0.12366	-0.34087	0.080848	-0.31465	0.38458	-0.22725	-0.25347	0.2054	-0.013111	-0.39769	-0.31465	-0.061183	0.0043702	0.28182	0.15245	-0.30909
Basidiomycota_SH0129599	-0.13916	-0.40539	-0.44774	0.15544	-0.013145	-0.093192	0.43962	0.23277	0.10786	-0.23098	0.014324	-0.2114	0.27295	0.59926	0.5957	0.47033	0.62643	-0.28959	0.49498	0.37996	0.3489	-0.61448	0.22622	0.44993	0.65677	0.60407	0.36036	0.56033	0.70971	0.61865	0.15094	0.61015	0.287	0.52294	0.17719	-0.40033	0.47471	0.44408	0.27673	0.26142	0.49221	0.19251	0.18376	0.18594	0.4047	0.71753	-0.61433	-0.61503	0.70307
Chaetothyriales_uncl_SH0230544	0.35456	-0.7615	-0.40694	-0.068556	0.18988	-0.2914	0.55852	-0.55801	0.46957	0.056918	0.45785	-0.53454	-0.64091	0.20945	-0.067826	0.38569	0.52519	0.090267	0.6688	0.72214	-0.16853	0.26632	0.50191	0.24968	0.42902	0.34122	0.81144	0.60754	0.070146	0.38648	0.40772	0.25907	0.85366	-0.098072	0.4698	0.063368	0.29936	-0.46543	0.3518	0.57905	0.36273	0.32339	0.65771	0.86967	0.24036	0.31684	-0.61364	-0.61433	0.47727
Chytridiomycota_SH0086654	-0.18131	-0.33442	-0.45126	0.15324	-0.050499	-0.11737	0.47353	0.26688	-0.11993	-0.22564	0.042923	-0.071408	0.24619	0.58523	0.65771	0.46775	0.56212	-0.25029	0.43082	0.37338	0.36827	-0.48687	0.17077	0.47022	0.73308	0.65332	0.32874	0.45358	0.74185	0.54787	0.15289	0.65829	0.2166	0.64387	0.23818	-0.38021	0.47417	0.46543	0.54409	0.48291	0.53753	0.089589	0.15514	0.18573	0.39987	0.64897	-0.61364	-0.61433	0.49091
Didymella_glomerata	0.25009	-0.50018	-0.68573	-0.16755	-0.31143	-0.42544	0.44368	-0.21658	0.13839	-0.51081	0.28444	-0.32783	-0.32082	0.29192	0.55557	0.82771	0.78047	-0.55454	0.74966	0.61821	0.010415	-0.18018	0.19599	0.23746	0.70472	0.48534	0.69364	0.61032	0.69162	0.48046	0.54424	0.56125	0.55275	0.2668	0.61471	-0.0098441	0.81597	0.12797	0.52502	0.44408	0.43095	0.40361	0.62127	0.61034	-0.0098441	0.50533	-0.61433	-0.61503	0.7008
Fungi_SH0198158	0.42306	-0.81388	-0.69301	-0.29842	-0.13534	-0.70422	0.48971	-0.39627	0.27646	-0.22564	0.33112	-0.44273	-0.49238	0.26079	0.50561	0.77137	0.50468	-0.29542	0.59494	0.71393	0.15605	-0.2039	0.37487	0.047854	0.7185	0.16437	0.7199	0.51183	0.4315	0.11467	0.45868	0.20811	0.52239	0.19188	0.92211	0.0043702	0.44357	0.067738	0.38895	0.46105	0.39113	0.20758	0.87404	0.77352	0.12237	0.35617	-0.61364	-0.61433	0.66364
Herpotrichiellaceae_uncl_SH0225821	0.1249	-0.47946	-0.56408	-0.23188	0.03232	-0.26914	0.29747	-0.23857	0.17482	-0.22767	0.30046	-0.46517	-0.18719	0.29159	0.3453	0.64828	0.55391	-0.27901	0.45134	0.29952	0.074903	-0.36203	0.59563	0.50351	0.62687	0.31417	0.40988	0.36827	0.45064	0.40347	0.2166	0.29305	0.19961	0.56285	0.4545	-0.26003	0.35617	0.15951	0.22288	-0.0021851	0.6009	0.60527	0.40424	0.3955	-0.010925	0.53972	-0.5	-0.48919	0.55909
Kickxellomycota_SH0029328	0.29413	-0.63257	-0.39888	-0.0080654	-0.26462	-0.26712	0.49781	-0.076828	0.40656	-0.26223	0.17578	-0.43253	-0.12208	0.43327	0.42545	0.58263	0.63597	-0.42261	0.59084	0.66469	0.38492	-0.44317	0.1562	0.11235	0.44984	0.28713	0.59922	0.66996	0.44851	0.32278	0.37799	0.32702	0.62856	0.11513	0.51131	-0.15514	0.52879	0.13111	0.15951	0.35617	0.087404	0.050257	0.57249	0.49383	0.36273	0.46324	-0.61364	-0.61433	0.95909
Mortierella_ambigua	0.072524	-0.57616	-0.56811	0.016131	0.34542	-0.15379	0.40472	-0.44884	0.31305	-0.08741	0.34134	-0.47537	-0.45983	0.34292	0.051383	0.39389	0.71393	0.098473	0.72214	0.46364	-0.40988	0.22679	0.51024	0.54096	0.61229	0.63251	0.69909	0.64499	0.41237	0.75173	0.38648	0.55636	0.67528	0.14071	0.19447	-0.067738	0.42172	-0.27095	0.43702	0.41517	0.69923	0.58998	0.40861	0.69705	0.12674	0.54627	-0.61364	-0.61433	0.34545
Onygenales_uncl_SH0040712	0.0080674	-0.22185	-0.32068	0.26041	0.055613	-0.24615	0.13371	0.34612	0.027474	-0.38463	-0.21179	-0.078638	0.36156	0.59514	0.70167	0.29165	0.4765	-0.1869	0.267	0.14377	0.2812	-0.7405	-0.043785	0.21976	0.49727	0.35932	0.13227	0.49263	0.7246	0.42944	0.19346	0.47409	0.093542	0.30736	0.11485	-0.53268	0.24173	0.46595	0.061252	0.070003	0.25485	-0.049221	0.15969	-0.047033	0.40033	0.53486	-0.41411	-0.36446	0.55063
Polyporales_SH0209731	0.10476	-0.54393	-0.71315	-0.20567	0.060599	-0.54435	0.52209	-0.23857	0.058951	-0.33134	0.36587	-0.22238	-0.24416	0.22793	0.60016	0.77137	0.57853	-0.30773	0.65649	0.55801	-0.1186	-0.21222	0.56647	0.31626	0.82471	0.47438	0.64916	0.44942	0.58668	0.53088	0.32278	0.50965	0.32702	0.36671	0.57249	-0.030591	0.55938	0.1027	0.35399	0.22288	0.77789	0.65771	0.58124	0.58124	-0.050257	0.50039	-0.61364	-0.61433	0.44091
Rhizophydiales_SH0024964	0.016116	-0.46335	-0.23772	0.10082	0.35754	-0.52209	0.50995	0.16983	-0.010164	0.067082	0.12059	0.016322	0.12411	0.1807	0.38435	0.25029	0.020515	0.18053	0.19695	0.44313	0.28505	-0.51391	0.48941	0.1394	0.48941	0.18101	0.31834	0.14356	0.061644	0.10193	-0.15289	0.11467	0.12741	0.31127	0.37584	-0.29936	-0.039332	0.072108	0.10925	0.26221	0.46105	0.076478	0.41735	0.31465	0.32121	0.34306	-0.43182	-0.3868	0.31818
Tuber_pseudobrumale	0.16116	-0.35456	-0.16519	0.076622	-0.11514	-0.14165	0.76493	-0.064697	0.01423	-0.34761	0.52326	-0.024483	-0.081386	0.23614	0.48711	0.5375	0.5416	-0.34055	0.52109	0.71803	0.081144	-0.083225	0.40611	0.12276	0.38112	0.37659	0.63667	0.48271	0.31034	0.52239	0.25058	0.42895	0.53088	0.034112	0.29717	0.091774	0.53535	-0.26003	0.11144	0.26658	0.20758	0.33869	0.44576	0.43702	0.18355	0.083034	-0.61364	-0.61433	0.46364
uncl._Gammaproteobacteria_c311	-0.48265	0.64424	0.44651	0.33731	0.21746	0.071548	-0.74218	0.5612	-0.36366	0.18665	-0.60295	0.60077	0.51323	-0.64584	-0.4165	-0.72752	-0.81196	0.49151	-0.71453	-0.71453	-0.33488	0.039527	-0.74184	-0.74113	-0.74184	-0.62584	-0.74113	-0.74113	-0.53843	-0.67237	-0.67237	-0.67237	-0.67237	-0.52879	-0.60538	0.38975	-0.38052	0.11992	-0.60538	-0.60538	-0.60538	-0.60538	-0.42895	-0.60538	-0.47047	-0.60538	0.9187	0.93055	-0.53971
uncl._Microbacteriaceae_78f7	-0.53793	0.61873	0.49328	0.19259	0.10873	0.17834	-0.75286	0.50572	-0.36366	0.13302	-0.63316	0.60508	0.47028	-0.64584	-0.46856	-0.68854	-0.81196	0.39624	-0.71453	-0.71453	-0.27559	0.01098	-0.74184	-0.74113	-0.74184	-0.62584	-0.74113	-0.74113	-0.53843	-0.67237	-0.67237	-0.67237	-0.67237	-0.46129	-0.60538	0.34593	-0.38052	0.08533	-0.60538	-0.60538	-0.60538	-0.60538	-0.47047	-0.60538	-0.4082	-0.60538	0.94269	0.89213	-0.53971
uncl._Gammaproteobacteria_4eab	-0.50817	0.63999	0.44225	0.299	0.18548	0.092906	-0.74218	0.55694	-0.40013	0.1416	-0.60295	0.63522	0.50894	-0.64584	-0.4165	-0.71453	-0.81196	0.46986	-0.72752	-0.72752	-0.31512	0.0021959	-0.74184	-0.74113	-0.74184	-0.64122	-0.74113	-0.74113	-0.55638	-0.67237	-0.67237	-0.67237	-0.67237	-0.50629	-0.60538	0.34132	-0.4105	0.099167	-0.60538	-0.60538	-0.60538	-0.60538	-0.42895	-0.60538	-0.44971	-0.60538	0.93309	0.92575	-0.53971
Staphylococcus_saprophyticus	-0.52518	0.62723	0.50179	0.12662	0.059694	0.20183	-0.74218	0.45878	-0.28213	0.1652	-0.66336	0.57493	0.4531	-0.6155	-0.48157	-0.68854	-0.81196	0.33561	-0.70154	-0.70154	-0.22508	0.061487	-0.74184	-0.74113	-0.74184	-0.61047	-0.74113	-0.74113	-0.52048	-0.67237	-0.67237	-0.67237	-0.67237	-0.46129	-0.60538	0.38975	-0.35054	0.11531	-0.60538	-0.60538	-0.60538	-0.60538	-0.49122	-0.60538	-0.4082	-0.60538	0.9235	0.86571	-0.53971
Propionibacterium_sp.	-0.46564	0.70378	0.45076	0.14152	0.085277	0.065141	-0.7315	0.50145	-0.34649	0.017164	-0.69356	0.70413	0.48317	-0.58515	-0.39697	-0.70154	-0.81196	0.33994	-0.74051	-0.74051	-0.19434	-0.037331	-0.74184	-0.74113	-0.74184	-0.65659	-0.74113	-0.74113	-0.57432	-0.67237	-0.67237	-0.67237	-0.67237	-0.48379	-0.60538	0.23985	-0.44049	0.062268	-0.60538	-0.60538	-0.60538	-0.60538	-0.4082	-0.60538	-0.42895	-0.60538	0.9139	0.89213	-0.53971
Aetherobacter_fasciculatus	-0.034019	-0.3083	-0.29342	-0.2458	-0.044771	-0.32998	0.62792	-0.02774	0.19524	0.28749	0.14993	0.092592	0.053685	0.097526	0.25814	0.23385	-0.093105	-0.18621	0.24684	0.46553	0.46993	-0.16689	0.45719	0.10321	0.37587	0.21959	0.31951	0.027449	-0.10208	0.069478	-0.12327	0.15913	0.13223	0.21152	0.33209	0.0069186	0.031134	0.21217	0.18796	0.3344	0.45893	0.21217	0.2237	0.29058	0.16835	0.34362	-0.38139	-0.39503	0.19909
uncl._Enterobacteriaceae	-0.4869	0.63149	0.45926	0.32879	0.20893	0.099313	-0.74218	0.54413	-0.32718	0.23171	-0.60295	0.56201	0.50464	-0.64584	-0.43602	-0.72752	-0.81196	0.48285	-0.70154	-0.70154	-0.33488	0.076858	-0.74184	-0.74113	-0.74184	-0.61047	-0.74113	-0.74113	-0.52048	-0.67237	-0.67237	-0.67237	-0.67237	-0.52879	-0.60538	0.43818	-0.35054	0.14068	-0.60538	-0.60538	-0.60538	-0.60538	-0.44971	-0.60538	-0.47047	-0.60538	0.9139	0.92095	-0.53971
Sphingomonas_sp._b888	-0.12545	0.64637	0.73354	0.020217	-0.012792	0.34706	-0.81159	0.271	-0.4838	-0.087964	-0.26534	0.24655	0.13421	-0.70219	-0.61498	-0.43088	-0.62792	0.24034	-0.71453	-0.71453	-0.2734	-0.024155	-0.38686	-0.31182	-0.74184	-0.62584	-0.74113	-0.74113	-0.53843	-0.67237	-0.40566	-0.67237	-0.67237	-0.040503	-0.38975	-0.0011531	-0.38052	-0.25945	-0.38975	-0.60538	-0.60538	-0.27213	-0.47047	-0.60538	-0.4082	-0.60538	0.85873	0.8417	-0.53971
Thermanaerothrix_daxensis	0.25089	-0.26365	-0.27216	-0.029794	0.10446	-0.58841	0.45919	-0.18138	-0.057927	-0.41944	0.44547	0.011843	-0.39834	-0.35759	0.033623	0.50017	0.28148	-0.056296	0.46119	0.58678	-0.36563	0.08674	0.40334	-0.065878	0.2242	0.079054	0.64451	0.13505	-0.15592	0.13223	0.062754	0.0089649	0.49083	-0.12151	0.42088	0.26406	0.5212	-0.60538	0.18334	0.20986	0.21217	0.4474	0.76105	0.71146	-0.38975	-0.056502	-0.29024	-0.22814	0.34541
uncl._Proteobacteria_7aea	0.023388	-0.027641	-0.025515	0.02873	-0.13218	0.27445	0.16766	0.16431	-0.11156	-0.11585	0.11326	-0.17872	0.29205	0.58949	0.48374	0.22735	0.33561	-0.28581	-0.0064957	-0.04547	0.51824	-0.49409	0.26047	0.58193	0.3407	0.30633	-0.11309	0.22508	0.51487	0.34067	0.15464	0.38773	-0.16137	0.6953	0.046124	-0.60538	-0.032287	0.41166	0.17181	0	0.23523	0.13145	-0.241	-0.29635	0.42549	0.38168	-0.3598	-0.3422	0.19909
uncl._Rhizobiales_10f2	0.30405	-0.69527	-0.46989	-0.18089	-0.017055	-0.49763	0.60442	-0.41823	0.21991	-0.24673	0.53716	-0.35745	-0.52504	0.013003	0.16703	0.66906	0.49584	-0.15157	0.5608	0.75567	-0.072466	0.053801	0.50775	0.012078	0.44071	0.091132	0.79274	0.39966	0.079643	0.16585	0.21516	0.022412	0.64996	0.022502	0.68033	0.26175	0.52466	-0.38975	0.20756	0.30327	0.23408	0.32979	0.8925	0.87866	-0.093401	0.055349	-0.53971	-0.54032	0.63086
uncl._Acidobacteriaceae_77f0	-0.010631	-0.09568	-0.36146	-0.11385	-0.23878	0.1762	0.0021358	-0.15577	0.53851	0.23385	-0.40017	-0.1938	0.053685	0.73469	0.17246	-0.17322	0.26416	-0.21652	0.16239	-0.073618	0.45785	0.084544	-0.31212	0.2163	0.20222	0.32171	0.0054899	0.42052	0.39709	0.27567	0.30257	0.39446	0.2174	-0.018001	-0.11416	-0.23293	-0.076105	0.56617	0.26406	0.37245	0.094554	-0.27559	-0.20641	-0.050737	0.44625	0.48776	-0.26626	-0.28937	0.16551
uncl._Enterobacteriaceae_7529	-0.50817	0.63149	0.5273	0.17983	0.11299	0.16552	-0.76354	0.49719	-0.32718	0.12444	-0.66336	0.58355	0.4574	-0.64584	-0.48157	-0.68854	-0.81196	0.38325	-0.70154	-0.70154	-0.27559	0.019764	-0.74184	-0.74113	-0.74184	-0.61047	-0.74113	-0.74113	-0.52048	-0.67237	-0.67237	-0.67237	-0.67237	-0.46129	-0.60538	0.35054	-0.35054	0.071492	-0.60538	-0.60538	-0.60538	-0.60538	-0.47047	-0.60538	-0.4082	-0.60538	0.93309	0.88733	-0.53971
uncl._Betaproteobacteria_b186	0.37847	-0.1786	-0.021262	-0.26708	-0.10446	0.10252	0.42609	-0.542	-0.0010727	0.065436	0.70974	-0.33807	-0.66355	-0.13112	-0.33298	0.31612	0.249	-0.084444	0.30097	0.38758	-0.085642	0.52703	0.61655	0.53252	0.13848	0.23936	0.42931	0.071368	-0.258	0.14792	0.30705	0.13896	0.43032	0.29927	0.34247	0.0092248	0.14875	-0.60538	0.62383	0.52466	0.2606	0.53389	0.21448	0.50391	-0.074952	0.05189	-0.33582	-0.31579	-0.062366
Rhodomicrobium_vannielii	0.28917	-0.59959	-0.45714	-0.012769	-0.2537	-0.27658	0.25629	-0.051212	0.36687	-0.27355	-0.019415	-0.45435	-0.053685	0.61658	0.57702	0.50666	0.61276	-0.38108	0.44171	0.43738	0.4315	-0.52813	-0.025277	0.095524	0.50775	0.2185	0.40405	0.67196	0.66518	0.25102	0.44825	0.32722	0.43032	0.18001	0.50852	-0.29635	0.37015	0.38514	0.1499	0.2802	0.064574	-0.13491	0.46931	0.31018	0.44856	0.47623	-0.53971	-0.54032	0.84674
Filimonas_lacunae	0.16584	-0.26365	-0.14671	0.031922	0.22172	-0.1762	0.14523	-0.23259	0.50847	0.26282	0.038831	-0.45219	-0.35432	-0.17013	-0.34383	0.13424	0.21652	0.0498	0.62792	0.41789	-0.38978	0.31292	0.21541	0.23387	0.21651	0.51605	0.42931	0.26461	0.08413	0.32722	0.20619	0.3205	0.47066	-0.11701	0.083023	0.24215	0.50852	-0.16259	0.32979	0.38975	0.42088	0.43011	0.13376	0.44394	-0.077258	0.49699	-0.25426	-0.21373	0.22308
uncl._[Kouleothrixaceae]_1b16	0.49328	-0.33169	-0.18923	-0.40328	-0.26756	-0.1794	0.48375	-0.57614	0.12551	-0.26604	0.79171	-0.41128	-0.66999	-0.25357	-0.12365	0.67122	0.40057	-0.38758	0.41789	0.55646	-0.09223	0.25253	0.68359	0.24704	0.15386	-0.0043919	0.60279	0.14603	-0.19855	0.082925	0.28912	-0.058272	0.47738	0.16426	0.59039	0.22024	0.43818	-0.60538	0.23754	0.12223	0.12915	0.6861	0.60999	0.66303	-0.35054	-0.074952	-0.3598	-0.3422	0.38859
uncl._Thermogemmatisporaceae_5cfd	-0.26824	-0.1107	-0.38108	-0.038355	-0.05977	-0.025662	0.20102	0.21366	0.12459	0.058001	-0.29592	0.076539	0.47303	0.71827	0.6516	0.069375	0.17777	-0.22547	0.013008	-0.049864	0.60025	-0.44964	0.0077029	0.21987	0.45667	0.27924	-0.081353	0.22427	0.56045	0.29173	-0.058346	0.35008	-0.18401	0.39428	-0.011546	-0.33136	-0.054265	0.78049	0.038101	0.010391	0.34521	-0.13162	-0.13393	-0.20551	0.39024	0.43412	-0.33864	-0.35586	0.20655
uncl._Planctomycetia_fdec	0.021289	-0.042578	-0.042578	0.05327	-0.16543	0.27693	0.16252	0.18588	-0.092372	-0.13963	0.07884	-0.19189	0.29994	0.61845	0.49305	0.23414	0.37506	-0.30568	0.019512	-0.028184	0.53869	-0.51121	0.19697	0.56507	0.34443	0.32321	-0.096744	0.26605	0.55147	0.34783	0.17504	0.40618	-0.11894	0.68041	0.048492	-0.60615	0.015009	0.43643	0.19512	0.04041	0.19974	0.077356	-0.22399	-0.28171	0.44797	0.4041	-0.37227	-0.35586	0.25939
uncl._Chthonomonadales_d082	-0.37209	-0.20199	-0.2679	0.43414	0.094871	0.13349	0.13562	0.48652	-0.16627	0.064364	-0.11649	0.0053833	0.57443	0.56565	0.58136	0.056296	0.27715	0.043305	0.041139	-0.023818	0.3261	-0.55557	-0.12309	0.22289	0.37587	0.32171	-0.07576	0.30194	0.59564	0.33618	-0.01793	0.3967	-0.085167	0.36453	-0.084176	-0.32056	0.053043	0.69417	0.062268	0.071492	0.18911	-0.23177	-0.17181	-0.23639	0.45086	0.43011	-0.25906	-0.25935	0.32382
uncl._Bacteroidales_221a	0.45501	-0.59959	-0.29767	-0.11492	0.13005	-0.24561	0.54035	-0.64442	0.45591	0.010727	0.53931	-0.43497	-0.71079	0.08669	-0.080262	0.3486	0.47635	-0.0021652	0.69071	0.70803	-0.34367	0.45456	0.49016	0.18556	0.31542	0.34586	0.80591	0.58632	0.021313	0.44825	0.54014	0.33843	0.8427	-0.30602	0.38629	0.16951	0.28828	-0.60538	0.27444	0.51082	0.33555	0.48315	0.55464	0.78872	0.14875	0.20295	-0.53971	-0.54032	0.26865
uncl._Planctomycetia_79d0	-0.24695	-0.046836	-0.41301	-0.13957	-0.20386	-0.014969	0.13686	0.14956	0.21052	0.079483	-0.37152	0.087319	0.43003	0.69657	0.58101	0.026016	0.13441	-0.31219	-0.030352	-0.10406	0.66622	-0.3452	-0.11884	0.12643	0.36314	0.18579	-0.11983	0.1748	0.48745	0.17953	-0.058346	0.26031	-0.18401	0.30416	-0.011546	-0.23322	-0.054265	0.82667	0.038101	0.010391	0.22399	-0.21821	-0.13393	-0.20551	0.30365	0.37062	-0.26659	-0.28974	0.20655
Archaeorhizomyces_SH0058864	-0.087175	-0.065913	-0.16372	0.32135	0.090607	-0.16873	0.12174	0.49932	-0.12551	-0.24351	-0.2826	0.10874	0.51001	0.56565	0.69091	0.11692	0.25983	-0.093105	0.1061	0.04547	0.381	-0.74113	-0.094516	0.22948	0.43521	0.37221	-0.038429	0.3261	0.63153	0.34515	0.080684	0.48186	-0.076202	0.36903	0.0011531	-0.60538	0.064574	0.53619	0.11992	0.1476	0.25599	-0.16951	-0.050737	-0.23408	0.49007	0.50621	-0.32862	-0.27616	0.30943
Archaeorhizomycetales_uncl_SH0088008	-0.12757	-0.24451	-0.32531	0.18515	-0.017055	-0.058734	0.36095	0.26673	-0.15125	-0.24351	-0.0032359	0.0010767	0.32855	0.6946	0.80045	0.34427	0.48718	-0.21869	0.26199	0.22951	0.35904	-0.4875	0.089021	0.36014	0.64732	0.52483	0.17348	0.45017	0.81774	0.52445	0.20619	0.62754	0.058272	0.51079	0.1499	-0.41512	0.26406	0.50391	0.31249	0.2802	0.41627	-0.011531	0.034593	-0.029981	0.49007	0.46931	-0.53971	-0.54032	0.30463
Archaeorhizomycetes_SH0088070	-0.029767	-0.30405	-0.42312	0.087253	-0.1002	-0.1762	0.31823	0.19418	-0.099764	-0.2478	-0.029123	-0.063522	0.22333	0.67293	0.82215	0.41789	0.48718	-0.28798	0.31396	0.25983	0.3766	-0.4875	0.047258	0.32939	0.70667	0.50726	0.20861	0.46774	0.85363	0.44825	0.31377	0.63203	0.080684	0.51079	0.29519	-0.41512	0.29173	0.56848	0.40935	0.36784	0.43703	-0.01845	0.1107	0.032287	0.46701	0.53389	-0.53971	-0.54032	0.33822
Basidiomycota_SH0085492	-0.093554	-0.49541	-0.45714	0.10215	0.42532	-0.082227	0.27979	-0.1195	0.25746	0.2596	-0.008629	-0.35314	-0.076233	0.55915	0.17788	0.10826	0.38758	0.23601	0.46553	0.23168	0.0098818	-0.12846	0.38026	0.64341	0.6704	0.69172	0.33159	0.50287	0.47	0.61186	0.23981	0.62754	0.32498	0.40503	0.078411	-0.46585	0.011531	0.23293	0.49929	0.52697	0.79795	0.27098	0.01845	0.29173	0.52466	0.82562	-0.53971	-0.54032	0.16791
Blumeria_graminis	-0.2427	-0.017031	-0.41088	-0.14596	-0.4376	0.05667	0.24165	0.14315	0.25134	0.02363	-0.2862	0.028028	0.26124	0.43617	0.23349	0.12574	0.24498	-0.44877	0.17561	0.091055	0.64423	-0.1759	-0.20248	0.15721	0.23989	0.28693	0.075856	0.16381	0.26282	0.14586	-0.07181	0.2446	0.1324	0.28839	0.016164	-0.055419	0.31981	0.6073	0.33598	0.31751	0.094674	-0.18473	-0.013855	0.057728	0.10968	0.43296	-0.26659	-0.28974	0.45633
Boeremia_sp	0.076544	-0.66338	-0.41674	-0.055331	0.19507	-0.35881	0.58947	-0.20912	0.29393	-0.099764	0.39154	-0.34884	-0.21045	0.12028	0.15402	0.52832	0.44171	-0.04547	0.51316	0.62575	0.020861	-0.23277	0.62644	0.17897	0.4473	0.20093	0.6522	0.39307	0.085251	0.32722	-0.0044825	0.082925	0.511	0.15976	0.42319	0.050737	0.38744	-0.21102	0.0011531	0.092248	0.39551	0.41742	0.66303	0.67687	0.043818	0.28943	-0.53971	-0.54032	0.69802
Clavariaceae_uncl_SH0099036	0.046777	-0.28491	-0.27641	0.26601	0.26329	-0.46453	0.0074752	0.070417	-0.31431	-0.17378	0.10786	0.050603	-0.067643	0.042261	0.29502	0.11692	0.069287	0.37675	-0.10826	0.073618	-0.15701	-0.076858	-0.089021	-0.26022	0.18354	-0.269	0.12297	0.032939	0.10096	-0.23085	-0.029136	-0.23533	0.038101	-0.056254	0.34132	0.08533	-0.031134	-0.042665	0.05189	0.076105	-0.10954	-0.35054	0.52005	0.27213	-0.070339	-0.27674	-0.052771	0.0096057	0.086353
Didymella_exigua	-0.3083	-0.41249	-0.036146	-0.0042562	0.28888	-0.074752	0.44851	0.1323	-0.11049	0.037546	0.12296	0.078596	0.15139	0.11703	0.10521	0.16239	0	0.19271	0.062792	0.3053	0.25253	-0.42931	0.48357	0.14054	0.30992	0.11639	0.22508	0.047213	-0.075156	0.13447	-0.36532	-0.013447	0.080684	0.38703	0.11762	-0.23869	-0.077258	-0.10954	-0.047277	0.073799	0.34824	0.05189	0.21678	0.24676	0.33555	0.15452	-0.27585	-0.35541	0.23747
Fungi_SH0197976	0.3487	-0.46564	-0.21475	-0.053203	-0.23878	-0.24989	0.67063	-0.24753	0.21347	-0.34113	0.52529	-0.20995	-0.32963	0.078021	0.26899	0.58894	0.53698	-0.38758	0.58028	0.78381	0.043919	0.0098818	0.33081	-0.023057	0.26376	0.19873	0.72905	0.49409	0.14022	0.31825	0.33618	0.22861	0.6903	-0.13726	0.4647	0.22024	0.59154	-0.38052	0.10147	0.30096	0.027674	0.29058	0.64689	0.62613	0.056502	0.032287	-0.53971	-0.54032	0.63326
Fungi_SH0230167	-0.19136	-0.30192	-0.36146	0.17238	-0.047969	-0.052326	0.39725	0.34142	-0.0021455	-0.10727	-0.076583	-0.097975	0.35003	0.57865	0.57051	0.3486	0.45686	-0.24034	0.37675	0.30313	0.46993	-0.60828	0.12419	0.45456	0.62534	0.61267	0.22399	0.42821	0.65172	0.49531	0.098614	0.61186	0.16809	0.6008	0.14529	-0.46585	0.35631	0.55003	0.41627	0.40935	0.47393	0.036899	0.034593	0.062268	0.48084	0.73107	-0.53971	-0.54032	0.53731
Glomeraceae_uncl_SH0148675	-0.10631	0.25727	0.22325	0.36391	0.52979	-0.40793	-0.10892	0.49932	-0.14267	0.091182	-0.32575	0.24763	0.3758	-0.29474	0.048808	-0.18621	-0.34644	0.34211	-0.043305	-0.038974	-0.23277	-0.25363	0.019782	-0.074662	0.048357	0.15262	-0.18666	-0.29426	0.0078521	-0.047066	-0.38101	0.0067237	-0.33394	0.022502	-0.17642	-0.0057655	0.080717	0.096861	-0.084176	-0.10954	0.25368	0.029981	-0.099167	-0.2041	-0.15106	0.11531	0.10554	0.23294	-0.19909
GS35_SH0248317	0.47202	-0.62511	-0.2594	-0.11917	0.11512	-0.27979	0.58307	-0.61882	0.43446	0.034327	0.55657	-0.40482	-0.68932	0.075853	-0.052062	0.3486	0.41572	0.0064957	0.63874	0.74267	-0.26022	0.41503	0.50115	0.12407	0.29783	0.27559	0.79713	0.54679	-0.030287	0.36308	0.49531	0.26671	0.82029	-0.30602	0.43933	0.18104	0.24446	-0.60538	0.23985	0.51313	0.2802	0.40935	0.59385	0.78872	0.17873	0.13837	-0.53971	-0.54032	0.27825
Mortierellaceae_uncl_SH0205510	0.36996	-0.54856	-0.39548	-0.16174	0.05543	-0.3225	0.59161	-0.59321	0.30144	-0.15447	0.60835	-0.35314	-0.69791	-0.036843	-0.021693	0.52182	0.53698	-0.11476	0.73401	0.74267	-0.39637	0.4326	0.53193	0.18556	0.38576	0.36343	0.85862	0.50287	0.054965	0.45273	0.45945	0.32946	0.80236	-0.18001	0.45317	0.2779	0.50737	-0.60538	0.35516	0.47162	0.40013	0.60307	0.65381	0.86252	-0.074952	0.17066	-0.53971	-0.54032	0.32622
Onygenales_uncl_SH0016716	-0.26152	-0.23176	-0.31468	0.33624	-0.001066	0.041648	0.15057	0.43531	-0.10835	0.034327	-0.13591	-0.026916	0.50357	0.57865	0.6421	0.13424	0.29014	-0.073618	0.11476	0.041139	0.38539	-0.58412	-0.12968	0.22508	0.444	0.35904	-0.029645	0.34367	0.65172	0.32274	0.098614	0.46393	-0.053789	0.37803	0.031134	-0.36438	0.089942	0.74029	0.1499	0.16835	0.23293	-0.2041	-0.1303	-0.2041	0.48084	0.51544	-0.30224	-0.30258	0.35261
Pleosporales_SH0227241	-0.30192	-0.24239	-0.27641	0.21494	0.084211	-0.0010679	0.51686	0.38409	-0.075091	-0.042909	0.022651	0.013996	0.41445	0.47463	0.5011	0.30097	0.37892	-0.15373	0.36376	0.32912	0.39527	-0.55997	0.29783	0.50726	0.59237	0.66098	0.23716	0.33598	0.51039	0.57151	-0.053789	0.61186	0.13671	0.6143	0.029981	-0.41512	0.32633	0.42088	0.354	0.34708	0.5777	0.1868	-0.025368	0.057655	0.43011	0.68956	-0.53971	-0.54032	0.43177
Pseudophialophora_tarda	0.34232	-0.54219	-0.55282	-0.31496	-0.17802	-0.6119	0.645	-0.39476	0.065436	-0.27033	0.55118	-0.18411	-0.55188	-0.097526	0.32756	0.77732	0.42006	-0.36159	0.67122	0.79031	-0.10101	0.11529	0.49236	0.082348	0.59677	0.29755	0.79493	0.3228	0.19406	0.2174	0.38997	0.30257	0.5491	0.11926	0.77258	0.24792	0.61922	-0.24215	0.51659	0.52927	0.48084	0.52236	0.76797	0.80948	-0.16489	0.22601	-0.53971	-0.54032	0.39578
Rhizophlyctis_rosea_SH0207987	0.10206	-0.71441	-0.39122	-0.029794	0.21639	-0.36735	0.54676	-0.19205	0.29393	-0.052564	0.33114	-0.36606	-0.17609	0.23731	0.22343	0.46769	0.3984	0.023818	0.40923	0.58245	0.13066	-0.28986	0.5649	0.13066	0.4517	0.11748	0.58193	0.40186	0.12563	0.23757	-0.0044825	0.020171	0.45721	0.16876	0.46009	-0.01845	0.25368	-0.13261	-0.035746	0.096861	0.3171	0.23293	0.66303	0.62152	0.17297	0.23869	-0.53971	-0.54032	0.67883
Rhizophydiales_SH0207898	0.17435	-0.56345	-0.58471	-0.0681	0.17269	-0.19863	0.34386	-0.52279	0.3658	-0.15876	0.35163	-0.53294	-0.60342	0.18638	-0.081347	0.46119	0.72752	-0.012991	0.76649	0.5045	-0.44029	0.31073	0.40114	0.4326	0.51214	0.53581	0.75101	0.61706	0.31296	0.61634	0.44376	0.45049	0.76874	0.045004	0.28943	0.059961	0.55464	-0.35054	0.48776	0.46009	0.54426	0.56387	0.52005	0.80025	-0.028828	0.48315	-0.53971	-0.54032	0.44856
Spizellomycetaceae_SH0204938	-0.0063786	-0.35083	-0.32956	0.18089	0.052232	0.011747	0.22426	0.14724	0.19524	0.0236	-0.1715	-0.24117	0.22333	0.80405	0.58353	0.1559	0.46336	-0.12125	0.36159	0.18838	0.3766	-0.46334	0.023079	0.47432	0.60996	0.62804	0.1603	0.61267	0.7796	0.57151	0.38773	0.73064	0.20395	0.38703	0.079564	-0.60538	0.076105	0.56848	0.35861	0.44394	0.46239	-0.043818	-0.10493	-0.043818	0.73337	0.77488	-0.53971	-0.54032	0.33822
Striaticonidium_deklijnearum	0.040398	-0.44225	-0.38272	0.11705	0.054364	0.061937	0.39298	-0.20272	0.42695	-0.097618	0.19739	-0.48126	-0.27165	0.27416	-0.12907	0.33128	0.72102	-0.11476	0.74701	0.49584	-0.13834	0.035135	0.26157	0.49848	0.36378	0.6478	0.63463	0.6522	0.27707	0.68582	0.31377	0.53341	0.78891	0.10351	0.050737	-0.10954	0.59154	-0.19487	0.41396	0.48315	0.38629	0.41281	0.28136	0.58232	0.18219	0.65727	-0.53971	-0.54032	0.67403
Trichoderma_asperellum	0.11496	-0.52158	-0.48326	-0.010654	0.3298	-0.22133	0.23951	-0.22007	0.3566	0.081631	0.0324	-0.37192	-0.088156	0.6076	0.46046	0.24065	0.43143	0.023848	0.47696	0.24715	-0.023087	-0.24406	0.39175	0.45514	0.67345	0.53649	0.343	0.60685	0.62559	0.6261	0.42862	0.62385	0.25358	0.20503	0.19397	-0.42603	-0.013855	0.28287	0.16741	0.2159	0.72507	0.38101	0.10853	0.20436	0.49415	0.7089	-0.54039	-0.54101	0.21135
Trichoderma_ochroleucum	0.11694	-0.55282	-0.54644	-0.036178	0.27928	-0.27445	0.20503	-0.20272	0.34113	0.046127	-0.008629	-0.39728	-0.089118	0.62742	0.50218	0.29231	0.45037	-0.0086609	0.46769	0.23818	0.032939	-0.30414	0.3418	0.43699	0.71656	0.50726	0.33378	0.60169	0.67752	0.56479	0.43032	0.59393	0.23309	0.26777	0.26983	-0.44049	0.023062	0.36438	0.21678	0.23754	0.70801	0.3171	0.16143	0.22255	0.47854	0.72876	-0.53971	-0.54032	0.27585
[truncated: 68 more columns]

## Sheet: Table S9C
C)	Correlated taxa in common between the banana and control samples.
	Names	total	OTUs/ASVs
	BAN; CON	34	Cladosporium_cladosporioides; Cladosporium_herbarum; Trichoderma_asperellum; uncl._Gammaproteobacteria_4eab; uncl._Bradyrhizobiaceae_87c2; Ktedonobacter_racemifer; uncl._Enterobacteriaceae_7529; uncl._Enterobacteriaceae; Aspergillus_destruens; Ascomycota_SH0027742; Malassezia_restricta; uncl._Microbacteriaceae_78f7; Aspergillus_glabripes; Alternaria_prunicola; Gaiella_occulta; Propionibacterium_s…
	BAN	34	uncl._Actinomycetales_b444; Bacillus_sp._a063; uncl._Betaproteobacteria_cc1f; Blastococcus_aggregatus; uncl._Enterobacteriaceae_6bc6; uncl._Enterobacteriaceae_2a04; Albidovulum_inexpectatum; Trichoderma_lixii; Gracilibacillus_dipsosauri; Nocardiopsis_sp; Sphingomonas_sp._c15e; GS08_SH0090501; Pseudomonas_syringae; uncl._Cyanobacteria_5401; uncl._Enterobacteriaceae_3a8c; Corynebacterium_pilosum; H…
	CON	82	Didymella_glomerata; Pleosporales_SH0227241; Clavariaceae_uncl_SH0099036; Spizellomycetaceae_SH0204938; Umbelopsis; Pseudophialophora_tarda; Chytridiomycota_SH0086654; uncl._Thermogemmatisporaceae; Herpotrichiellaceae_uncl_SH0225821; Arenimonas_oryziterrae; Rhizophydiales_SH0207898; Lacrymaria_glareosa; Mycena_rosea; Actinomadura_sp._1279; uncl._Acidobacteriaceae_77f0; Penicillium_SH0121235; Poly…
